# Supplementary material for: High-throughput sequencing of CD4+ T cell repertoire reveals disease-specific signatures in IgG4-related disease
Source: Arthritis Res Ther. 2019 Dec 19;21:295. doi: 10.1186/s13075-019-2069-6 (PMC6923942; doi:10.1186/s13075-019-2069-6)
Supplement: Supplementary file 3 — Additional file 3. : Summary of TCR clonotypes in each sample. (CSV 65491 kb) [file 13075_2019_2069_MOESM3_ESM.csv]

Individual	CDR1_nt	CDR2_nt	CDR3_nt	CDR1_aa	CDR2_aa	CDR3_aa	V_gene	D_gene	J_gene	Count
HC-1	AGCCAAGTCACCATG	GCAAATCAGGGCTCTGAGGCC	TGCAGCGTGGAGACAGGGGGCGGAGGGAATGAGCAGTTCTTC	SQVTM	ANQGSEA	CSVETGGGGNEQFF	TRBV29-1	TRBD1	TRBJ2-1	446
HC-1	AGCCAAGTCACCATG	GCAAATCAGGGCTCTGAGGCC	TGCAGCGCTGCTACAGGGTTGGGGTCTGAAGCTTTCTTT	SQVTM	ANQGSEA	CSAATGLGSEAFF	TRBV29-1	TRBD1	TRBJ1-1	318
HC-1	AGCCAAGTCACCATG	GCAAATCAGGGCTCTGAGGCC	TGCAGCGTTGTGGGCCAGAGAAATGAGCAGTTCTTC	SQVTM	ANQGSEA	CSVVGQRNEQFF	TRBV29-1	TRBD1	TRBJ2-1	302
HC-1	AGCCAAGTCACCATG	GCAAATCAGGGCTCTGAGGCC	TGCAGCGTTGCATGGGCAGGCACAGATACGCAGTATTTT	SQVTM	ANQGSEA	CSVAWAGTDTQYF	TRBV29-1		TRBJ2-3	208
HC-1	AGCCAAGTCACCATG	GCAAATCAGGGCTCTGAGGCC	TGCAGCGGAGCCCGGGGTGGACAAAACGAGCAGTACTTC	SQVTM	ANQGSEA	CSGARGGQNEQYF	TRBV29-1	TRBD1	TRBJ2-7	190
HC-1	AGCCAAGTCACCATG	GCAAATCAGGGCTCTGAGGCC	TGCAGCGTGAGAGAGGAGACCAATCAGCCCCAGCATTTT	SQVTM	ANQGSEA	CSVREETNQPQHF	TRBV29-1		TRBJ1-5	187
HC-1	AGCCAAGTCACCATG	GCAAATCAGGGCTCTGAGGCC	TGCAGCGTCGAGGGGACTAGCGGGGGCACAGATACGCAGTATTTT	SQVTM	ANQGSEA	CSVEGTSGGTDTQYF	TRBV29-1	TRBD2	TRBJ2-3	164
HC-1	AGCCAAGTCACCATG	GCAAATCAGGGCTCTGAGGCC	TGCAGCTCCTCAGCGGGAGGGCCGGGAGAGACCCAGTACTTC	SQVTM	ANQGSEA	CSSSAGGPGETQYF	TRBV29-1	TRBD2	TRBJ2-5	145
HC-1	AGCCAAGTCACCATG	GCAAATCAGGGCTCTGAGGCC	TGCAGCGTTGGTGGCAGGGGGAGGGAAGCTTTCTTT	SQVTM	ANQGSEA	CSVGGRGREAFF	TRBV29-1	TRBD1	TRBJ1-1	134
HC-1	AGCCAAGTCACCATG	GCAAATCAGGGCTCTGAGGCC	TGCAGCGTTCAACAGGGGGCAAACGAGCAGTACTTC	SQVTM	ANQGSEA	CSVQQGANEQYF	TRBV29-1	TRBD1	TRBJ2-7	124
HC-1	AGCCAAGTCACCATG	GCAAATCAGGGCTCTGAGGCC	TGCAGCGTTGAGTCGGGGGGCGGAGGCTACACCTTC	SQVTM	ANQGSEA	CSVESGGGGYTF	TRBV29-1	TRBD2	TRBJ1-2	124
HC-1	AGCCAAGTCACCATG	GCAAATCAGGGCTCTGAGGCC	TGCAGCGTTTACGACAGGGGCTATGGCTACACCTTC	SQVTM	ANQGSEA	CSVYDRGYGYTF	TRBV29-1	TRBD1	TRBJ1-2	121
HC-1	AGCCAAGTCACCATG	GCAAATCAGGGCTCTGAGGCC	TGCAGCGTCGGCTGGGAAGGGCAGTTCTTC	SQVTM	ANQGSEA	CSVGWEGQFF	TRBV29-1		TRBJ2-1	116
HC-1	AGCCAAGTCACCATG	GCAAATCAGGGCTCTGAGGCC	TGCAGCGTCCAGACGAGCGGGAGGGGAGATACGCAGTATTTT	SQVTM	ANQGSEA	CSVQTSGRGDTQYF	TRBV29-1	TRBD2	TRBJ2-3	111
HC-1	AGCCAAGTCACCATG	GCAAATCAGGGCTCTGAGGCC	TGCAGCGTCCGGACGGGGGGCACCGGGGAGCTGTTTTTT	SQVTM	ANQGSEA	CSVRTGGTGELFF	TRBV29-1	TRBD1	TRBJ2-2	103
HC-1	AGCCAAGTCACCATG	GCAAATCAGGGCTCTGAGGCC	TGCAGCGGCGCGACGGGGGCCTATGGCTACACCTTC	SQVTM	ANQGSEA	CSGATGAYGYTF	TRBV29-1	TRBD1	TRBJ1-2	100
HC-1	AGCCAAGTCACCATG	GCAAATCAGGGCTCTGAGGCC	TGCAGCGTTGCAAGCGCGGCTACAGGAAAACTGTTTTTT	SQVTM	ANQGSEA	CSVASAATGKLFF	TRBV29-1	TRBD1	TRBJ1-4	98
HC-1	AGCCAAGTCACCATG	GCAAATCAGGGCTCTGAGGCC	TGCAGCGTTGAAGTCCCTTCCCGGGCATTGGGAGCTTTCTTT	SQVTM	ANQGSEA	CSVEVPSRALGAFF	TRBV29-1	TRBD1	TRBJ1-1	94
HC-1	AGCCAAGTCACCATG	GCAAATCAGGGCTCTGAGGCC	TGCAGCGTCGGGAGCTCTGGAAACACCATATATTTT	SQVTM	ANQGSEA	CSVGSSGNTIYF	TRBV29-1		TRBJ1-3	84
HC-1	AGCCAAGTCACCATG	GCAAATCAGGGCTCTGAGGCC	TGCAGCGTTGTTGGCGGGAGTTCCTACAATGAGCAGTTCTTC	SQVTM	ANQGSEA	CSVVGGSSYNEQFF	TRBV29-1		TRBJ2-1	82
HC-1	AGCCAAGTCACCATG	GCAAATCAGGGCTCTGAGGCC	TGCAGCGTTGAAGAAGATGCGGCCCGTTCCTACGAGCAGTACTTC	SQVTM	ANQGSEA	CSVEEDAARSYEQYF	TRBV29-1	TRBD1	TRBJ2-7	80
HC-1	AGCCAAGTCACCATG	GCAAATCAGGGCTCTGAGGCC	TGCAGCGCCGCGGGACAGGGGAATGGCTACACCTTC	SQVTM	ANQGSEA	CSAAGQGNGYTF	TRBV29-1	TRBD1	TRBJ1-2	74
HC-1	AGCCAAGTCACCATG	GCAAATCAGGGCTCTGAGGCC	TGCAGCGTGAAGAGGGCTACCTACGAGCAGTACTTC	SQVTM	ANQGSEA	CSVKRATYEQYF	TRBV29-1		TRBJ2-7	72
HC-1	AGCCAAGTCACCATG	GCAAATCAGGGCTCTGAGGCC	TGCAGCGTTGGGAGACAGGGCTACGAGCAGTACTTC	SQVTM	ANQGSEA	CSVGRQGYEQYF	TRBV29-1	TRBD1	TRBJ2-7	71
HC-1	AGCCAAGTCACCATG	GCAAATCAGGGCTCTGAGGCC	TGCAGCGTTGTAGGCCTAGCGGGAGGAGGGGAGCAGTACTTC	SQVTM	ANQGSEA	CSVVGLAGGGEQYF	TRBV29-1	TRBD2	TRBJ2-7	70
HC-1	AGCCAAGTCACCATG	GCAAATCAGGGCTCTGAGGCC	TGCAGCGTTGTTAAAGATTCGACGGAGACCCAGTACTTC	SQVTM	ANQGSEA	CSVVKDSTETQYF	TRBV29-1		TRBJ2-5	68
HC-1	AGCCAAGTCACCATG	GCAAATCAGGGCTCTGAGGCC	TGCAGCGTTGGAGCAATTAGCGGGACTGAGACCCAGTACTTC	SQVTM	ANQGSEA	CSVGAISGTETQYF	TRBV29-1	TRBD2	TRBJ2-5	67
HC-1	AGCCAAGTCACCATG	GCAAATCAGGGCTCTGAGGCC	TGCAGCGTGAAGGACGTGGGGGGCATTACGTCCACTGAAGCTTTCTTT	SQVTM	ANQGSEA	CSVKDVGGITSTEAFF	TRBV29-1	TRBD2	TRBJ1-1	66
HC-1	AGCCAAGTCACCATG	GCAAATCAGGGCTCTGAGGCC	TGCAGCGTCCAGACAGGGGGCATAAATCAGCCCCAGCATTTT	SQVTM	ANQGSEA	CSVQTGGINQPQHF	TRBV29-1	TRBD1	TRBJ1-5	64
HC-1	AGCCAAGTCACCATG	GCAAATCAGGGCTCTGAGGCC	TGCAGCGTTGAAGGTCGGGAGGGAGGGACAGATACGCAGTATTTT	SQVTM	ANQGSEA	CSVEGREGGTDTQYF	TRBV29-1	TRBD2	TRBJ2-3	63
HC-1	AGCCAAGTCACCATG	GCAAATCAGGGCTCTGAGGCC	TGCAGCGCGACAGGATTCTATGGCTACACCTTC	SQVTM	ANQGSEA	CSATGFYGYTF	TRBV29-1	TRBD1	TRBJ1-2	63
HC-1	AGCCAAGTCACCATG	GCAAATCAGGGCTCTGAGGCC	TGCAGCGCTGGGGGACAGGGTATCTCTGGGGCCAACGTCCTGACTTTC	SQVTM	ANQGSEA	CSAGGQGISGANVLTF	TRBV29-1	TRBD1	TRBJ2-6	61
HC-1	AGCCAAGTCACCATG	GCAAATCAGGGCTCTGAGGCC	TGCAGCGTTGAAGATGGGACAGATACGCAGTATTTT	SQVTM	ANQGSEA	CSVEDGTDTQYF	TRBV29-1		TRBJ2-3	61
HC-1	AGCCAAGTCACCATG	GCAAATCAGGGCTCTGAGGCC	TGCAGCGTTGGCCCTTACTATGGCTACACCTTC	SQVTM	ANQGSEA	CSVGPYYGYTF	TRBV29-1		TRBJ1-2	60
HC-1	AGCCAAGTCACCATG	GCAAATCAGGGCTCTGAGGCC	TGCAGCGTTGCCCCTAGCGGGGCGGAGACCCAGTACTTC	SQVTM	ANQGSEA	CSVAPSGAETQYF	TRBV29-1	TRBD2	TRBJ2-5	59
HC-1	AGCCAAGTCACCATG	GCAAATCAGGGCTCTGAGGCC	TGCAGCGCTGGAACCACTGAAGCTTTCTTT	SQVTM	ANQGSEA	CSAGTTEAFF	TRBV29-1		TRBJ1-1	58
HC-1	AGCCAAGTCACCATG	GCAAATCAGGGCTCTGAGGCC	TGCAGCGTCGGACAGTCTGAGACTGAAGCTTTCTTT	SQVTM	ANQGSEA	CSVGQSETEAFF	TRBV29-1	TRBD1	TRBJ1-1	57
HC-1	AGCCAAGTCACCATG	GCAAATCAGGGCTCTGAGGCC	TGCAGCTTCCTAGCGGGAGGGCCGGCAGATACGCAGTATTTT	SQVTM	ANQGSEA	CSFLAGGPADTQYF	TRBV29-1	TRBD2	TRBJ2-3	56
HC-1	AGCCAAGTCACCATG	GCAAATCAGGGCTCTGAGGCC	TGCAGCGCCGGGGCCGGGGAGCTGTTTTTT	SQVTM	ANQGSEA	CSAGAGELFF	TRBV29-1	TRBD1	TRBJ2-2	56
HC-1	AGCCAAGTCACCATG	GCAAATCAGGGCTCTGAGGCC	TGCAGCGCCGGACAGGGGGCAAACATTCAGTACTTC	SQVTM	ANQGSEA	CSAGQGANIQYF	TRBV29-1	TRBD1	TRBJ2-4	55
HC-1	AGCCAAGTCACCATG	GCAAATCAGGGCTCTGAGGCC	TGCAGCGGAATCCGTGGCTACGAGCAGTACTTC	SQVTM	ANQGSEA	CSGIRGYEQYF	TRBV29-1		TRBJ2-7	55
HC-1	AGCCAAGTCACCATG	GCAAATCAGGGCTCTGAGGCC	TGCAGCGTTTCGGGCAAGTATACGCAGTATTTT	SQVTM	ANQGSEA	CSVSGKYTQYF	TRBV29-1		TRBJ2-3	54
HC-1	AGCCAAGTCACCATG	GCAAATCAGGGCTCTGAGGCC	TGCAGCGTTGCGGGGGCCAATCAGCCCCAGCATTTT	SQVTM	ANQGSEA	CSVAGANQPQHF	TRBV29-1	TRBD1	TRBJ1-5	53
HC-1	AGCCAAGTCACCATG	GCAAATCAGGGCTCTGAGGCC	TGCAGCGTTAGGATCGGGACTAATAGCGCCGGGGAGCTGTTTTTT	SQVTM	ANQGSEA	CSVRIGTNSAGELFF	TRBV29-1	TRBD2	TRBJ2-2	52
HC-1	AGCCAAGTCACCATG	GCAAATCAGGGCTCTGAGGCC	TGCAGCGTCTATGGACAGGGTAAAGCTTTCTTT	SQVTM	ANQGSEA	CSVYGQGKAFF	TRBV29-1	TRBD1	TRBJ1-1	52
HC-1	AGCCAAGTCACCATG	GCAAATCAGGGCTCTGAGGCC	TGCAGCGTTGTGGGACAGAGCTCTGGGGCCAACGTCCTGACTTTC	SQVTM	ANQGSEA	CSVVGQSSGANVLTF	TRBV29-1		TRBJ2-6	50
HC-1	AGCCAAGTCACCATG	GCAAATCAGGGCTCTGAGGCC	TGCAGCGTGGGGACAGGCCTCGAGACCCAGTACTTC	SQVTM	ANQGSEA	CSVGTGLETQYF	TRBV29-1	TRBD1	TRBJ2-5	49
HC-1	AGCCAAGTCACCATG	GCAAATCAGGGCTCTGAGGCC	TGCAGCGTTGAAGTCGGCAGGAGGGAGACCCAGTACTTC	SQVTM	ANQGSEA	CSVEVGRRETQYF	TRBV29-1	TRBD2	TRBJ2-5	48
HC-1	AGCCAAGTCACCATG	GCAAATCAGGGCTCTGAGGCC	TGCAGCACTCAAGCGGGAGAAGAGACCCAGTACTTC	SQVTM	ANQGSEA	CSTQAGEETQYF	TRBV29-1	TRBD2	TRBJ2-5	48
HC-1	AGCCAAGTCACCATG	GCAAATCAGGGCTCTGAGGCC	TGCAGCGTTGTACTCCAAGGGAGGGGTGAAAAACTGTTTTTT	SQVTM	ANQGSEA	CSVVLQGRGEKLFF	TRBV29-1	TRBD2	TRBJ1-4	47
HC-1	AGCCAAGTCACCATG	GCAAATCAGGGCTCTGAGGCC	TGCAGCGTATTAAACAGGGATCAAGAGACCCAGTACTTC	SQVTM	ANQGSEA	CSVLNRDQETQYF	TRBV29-1	TRBD1	TRBJ2-5	47
HC-1	AGCCAAGTCACCATG	GCAAATCAGGGCTCTGAGGCC	TGCAGCGTTGTCCGGGGGTCCGAGCAGTACTTC	SQVTM	ANQGSEA	CSVVRGSEQYF	TRBV29-1	TRBD2	TRBJ2-7	47
HC-1	AGCCAAGTCACCATG	GCAAATCAGGGCTCTGAGGCC	TGCAGCGTTTTTGACGGGCCCTCTCAGCCCCAGCATTTT	SQVTM	ANQGSEA	CSVFDGPSQPQHF	TRBV29-1	TRBD1	TRBJ1-5	46
HC-1	AGCCAAGTCACCATG	GCAAATCAGGGCTCTGAGGCC	TGCAGCGCCACGGAGAACACTGAAGCTTTCTTT	SQVTM	ANQGSEA	CSATENTEAFF	TRBV29-1		TRBJ1-1	46
HC-1	AGCCAAGTCACCATG	GCAAATCAGGGCTCTGAGGCC	TGCAGCGGGAGTAGGTCTGGTCTAGCTTTCTTT	SQVTM	ANQGSEA	CSGSRSGLAFF	TRBV29-1		TRBJ1-1	45
HC-1	AGCCAAGTCACCATG	GCAAATCAGGGCTCTGAGGCC	TGCAGCGTTGCCCCAACGGGGGGCCTTGGCTACACCTTC	SQVTM	ANQGSEA	CSVAPTGGLGYTF	TRBV29-1	TRBD2	TRBJ1-2	45
HC-1	AGCCAAGTCACCATG	GCAAATCAGGGCTCTGAGGCC	TGCAGCGTTGATAGGTATAACTATGGCTACACCTTC	SQVTM	ANQGSEA	CSVDRYNYGYTF	TRBV29-1		TRBJ1-2	44
HC-1	AGCCAAGTCACCATG	GCAAATCAGGGCTCTGAGGCC	TGCAGCGTTGAACTTATGGCTGGAAACACCATATATTTT	SQVTM	ANQGSEA	CSVELMAGNTIYF	TRBV29-1		TRBJ1-3	42
HC-1	AGCCAAGTCACCATG	GCAAATCAGGGCTCTGAGGCC	TGCAGCGTTGAAGAACAGGCGGACGAGCAGTACTTC	SQVTM	ANQGSEA	CSVEEQADEQYF	TRBV29-1	TRBD1	TRBJ2-7	42
HC-1	AGCCAAGTCACCATG	GCAAATCAGGGCTCTGAGGCC	TGCAGCGTTGTAGGTCCCAGCGGACAAGAGACCCAGTACTTC	SQVTM	ANQGSEA	CSVVGPSGQETQYF	TRBV29-1	TRBD1	TRBJ2-5	41
HC-1	AGCCAAGTCACCATG	GCAAATCAGGGCTCTGAGGCC	TGCAGCGTTGGGGGACTAGCGGGAGGACTTGGGCAGTTCTTC	SQVTM	ANQGSEA	CSVGGLAGGLGQFF	TRBV29-1	TRBD2	TRBJ2-1	40
HC-1	AGCCAAGTCACCATG	GCAAATCAGGGCTCTGAGGCC	TGCAGCGTCCTACGGCCGAACGAGGGTGGCTACACCTTC	SQVTM	ANQGSEA	CSVLRPNEGGYTF	TRBV29-1		TRBJ1-2	40
HC-1	AGCCAAGTCACCATG	GCAAATCAGGGCTCTGAGGCC	TGCAGCGTTGAGTCTCCTGGGGCCAACGTCCTGACTTTC	SQVTM	ANQGSEA	CSVESPGANVLTF	TRBV29-1		TRBJ2-6	40
HC-1	AGCCAAGTCACCATG	GCAAATCAGGGCTCTGAGGCC	TGCAGCGTACTCGGCGCCTATGGCTACACCTTC	SQVTM	ANQGSEA	CSVLGAYGYTF	TRBV29-1		TRBJ1-2	40
HC-1	AGCCAAGTCACCATG	GCAAATCAGGGCTCTGAGGCC	TGCAGCGCCGGACAGGGGAGAGGGACTGAAGCTTTCTTT	SQVTM	ANQGSEA	CSAGQGRGTEAFF	TRBV29-1	TRBD1	TRBJ1-1	40
HC-1	AGCCAAGTCACCATG	GCAAATCAGGGCTCTGAGGCC	TGCAGCGTTGAAAACGGACTAGCGGGAGAGACCCAGTACTTC	SQVTM	ANQGSEA	CSVENGLAGETQYF	TRBV29-1	TRBD2	TRBJ2-5	39
HC-1	AGCCAAGTCACCATG	GCAAATCAGGGCTCTGAGGCC	TGCAGCGTTGGAGTCGCAGAAAATTCACCCCTCCACTTT	SQVTM	ANQGSEA	CSVGVAENSPLHF	TRBV29-1		TRBJ1-6	39
HC-1	AGCCAAGTCACCATG	GCAAATCAGGGCTCTGAGGCC	TGCAGCGTTGTGCCAACGGGCTCTAGCACAGATACGCAGTATTTT	SQVTM	ANQGSEA	CSVVPTGSSTDTQYF	TRBV29-1		TRBJ2-3	39
HC-1	AGCCAAGTCACCATG	GCAAATCAGGGCTCTGAGGCC	TGCAGCGTCCCCTGGGGCGGTAATGGCTACACCTTC	SQVTM	ANQGSEA	CSVPWGGNGYTF	TRBV29-1	TRBD1	TRBJ1-2	39
HC-1	AGCCAAGTCACCATG	GCAAATCAGGGCTCTGAGGCC	TGCAGCGTTGAAGATCGGGGACAGCCTCATTCTAACTATGGCTACACCTTC	SQVTM	ANQGSEA	CSVEDRGQPHSNYGYTF	TRBV29-1	TRBD1	TRBJ1-2	38
HC-1	AGCCAAGTCACCATG	GCAAATCAGGGCTCTGAGGCC	TGCAGCGTTGAAGATGGCACAGATACGCAGTATTTT	SQVTM	ANQGSEA	CSVEDGTDTQYF	TRBV29-1		TRBJ2-3	37
HC-1	AGCCAAGTCACCATG	GCAAATCAGGGCTCTGAGGCC	TGCAGCGCCGGATCGTTCCCTGAGCAGTTCTTC	SQVTM	ANQGSEA	CSAGSFPEQFF	TRBV29-1		TRBJ2-1	37
HC-1	AGCCAAGTCACCATG	GCAAATCAGGGCTCTGAGGCC	TGCAGCGTTGCCGGGGCGAATCAGCCCCAGCATTTT	SQVTM	ANQGSEA	CSVAGANQPQHF	TRBV29-1	TRBD1	TRBJ1-5	37
HC-1	AGCCAAGTCACCATG	GCAAATCAGGGCTCTGAGGCC	TGCAGCGGCAGTGGCTCCCACTATGGCTACACCTTC	SQVTM	ANQGSEA	CSGSGSHYGYTF	TRBV29-1	TRBD2	TRBJ1-2	36
HC-1	AGCCAAGTCACCATG	GCAAATCAGGGCTCTGAGGCC	TGCAGCGTTGGGGGAACCGGGGAGCTGTTTTTT	SQVTM	ANQGSEA	CSVGGTGELFF	TRBV29-1		TRBJ2-2	36
HC-1	AGCCAAGTCACCATG	GCAAATCAGGGCTCTGAGGCC	TGCAGCGTCACACCTGTGAGGGACTATGGCTACACCTTC	SQVTM	ANQGSEA	CSVTPVRDYGYTF	TRBV29-1	TRBD1	TRBJ1-2	36
HC-1	AGCCAAGTCACCATG	GCAAATCAGGGCTCTGAGGCC	TGCAGCGTTGACCCCGGACTAGCGTATGAGCAGTTCTTC	SQVTM	ANQGSEA	CSVDPGLAYEQFF	TRBV29-1	TRBD2	TRBJ2-1	35
HC-1	AGCCAAGTCACCATG	GCAAATCAGGGCTCTGAGGCC	TGCAGCGCGGGGACCAGGGTTGAAAAACTGTTTTTT	SQVTM	ANQGSEA	CSAGTRVEKLFF	TRBV29-1	TRBD1	TRBJ1-4	35
HC-1	AGCCAAGTCACCATG	GCAAATCAGGGCTCTGAGGCC	TGCAGCGTTACGCTGTCCAATAATTCACCCCTCCACTTT	SQVTM	ANQGSEA	CSVTLSNNSPLHF	TRBV29-1		TRBJ1-6	35
HC-1	AGCCAAGTCACCATG	GCAAATCAGGGCTCTGAGGCC	TGCAGCGCCCACCGAGGGCGGGACACTGAAGCTTTCTTT	SQVTM	ANQGSEA	CSAHRGRDTEAFF	TRBV29-1	TRBD2	TRBJ1-1	35
HC-1	AGCCAAGTCACCATG	GCAAATCAGGGCTCTGAGGCC	TGCAGCGTTCGGGGTACGAGCACAGATACGCAGTATTTT	SQVTM	ANQGSEA	CSVRGTSTDTQYF	TRBV29-1	TRBD2	TRBJ2-3	35
HC-1	AGCCAAGTCACCATG	GCAAATCAGGGCTCTGAGGCC	TGCAGCGTTGACTCAGCGGGGGAGACCCAGTACTTC	SQVTM	ANQGSEA	CSVDSAGETQYF	TRBV29-1	TRBD2	TRBJ2-5	34
HC-1	AGCCAAGTCACCATG	GCAAATCAGGGCTCTGAGGCC	TGCAGCGTTCAGAGACAGGGAGGTGAAAAACTGTTTTTT	SQVTM	ANQGSEA	CSVQRQGGEKLFF	TRBV29-1	TRBD1	TRBJ1-4	34
HC-1	AGCCAAGTCACCATG	GCAAATCAGGGCTCTGAGGCC	TGCAGCGGCACTAGCGGGAGTTTTCGAGACGAGCAGTACTTC	SQVTM	ANQGSEA	CSGTSGSFRDEQYF	TRBV29-1	TRBD2	TRBJ2-7	34
HC-1	AGCCAAGTCACCATG	GCAAATCAGGGCTCTGAGGCC	TGCAGCGTAGCCAGGACAGGGACCTACGAGCAGTACTTC	SQVTM	ANQGSEA	CSVARTGTYEQYF	TRBV29-1	TRBD1	TRBJ2-7	34
HC-1	AGCCAAGTCACCATG	GCAAATCAGGGCTCTGAGGCC	TGCAGCGTCGGACTAGCGGCTAGCACAGATACGCAGTATTTT	SQVTM	ANQGSEA	CSVGLAASTDTQYF	TRBV29-1	TRBD2	TRBJ2-3	34
HC-1	AGCCAAGTCACCATG	GCAAATCAGGGCTCTGAGGCC	TGCAGCGTTGAACAGGGGGCAGAGACCCAGTACTTC	SQVTM	ANQGSEA	CSVEQGAETQYF	TRBV29-1	TRBD1	TRBJ2-5	33
HC-1	AGCCAAGTCACCATG	GCAAATCAGGGCTCTGAGGCC	TGCAGCGTTCTTTACAGTTACAATGAGCAGTTCTTC	SQVTM	ANQGSEA	CSVLYSYNEQFF	TRBV29-1		TRBJ2-1	33
HC-1	AGCCAAGTCACCATG	GCAAATCAGGGCTCTGAGGCC	TGCAGCGTTGAGACAGGCGACAGCTACACCTTC	SQVTM	ANQGSEA	CSVETGDSYTF	TRBV29-1	TRBD1	TRBJ1-2	33
HC-1	AGCCAAGTCACCATG	GCAAATCAGGGCTCTGAGGCC	TGCAGCGTTGCATACAGGGACGATCAGCCCCAGCATTTT	SQVTM	ANQGSEA	CSVAYRDDQPQHF	TRBV29-1	TRBD1	TRBJ1-5	33
HC-1	AGCCAAGTCACCATG	GCAAATCAGGGCTCTGAGGCC	TGCAGCGTTGGACAGGGGTTCTACAATGAGCAGTTCTTC	SQVTM	ANQGSEA	CSVGQGFYNEQFF	TRBV29-1	TRBD1	TRBJ2-1	33
HC-1	AGCCAAGTCACCATG	GCAAATCAGGGCTCTGAGGCC	TGCAGCTTCCGGGACGGTACGCAGTATTTT	SQVTM	ANQGSEA	CSFRDGTQYF	TRBV29-1	TRBD1	TRBJ2-3	32
HC-1	AGCCAAGTCACCATG	GCAAATCAGGGCTCTGAGGCC	TGCAGCGGGACCCTATACACAGATACGCAGTATTTT	SQVTM	ANQGSEA	CSGTLYTDTQYF	TRBV29-1		TRBJ2-3	32
HC-1	AGCCAAGTCACCATG	GCAAATCAGGGCTCTGAGGCC	TGCAGAGCTCTTGAGAACACTGAAGCTTTCTTT	SQVTM	ANQGSEA	CRALENTEAFF	TRBV29-1		TRBJ1-1	32
HC-1	AGCCAAGTCACCATG	GCAAATCAGGGCTCTGAGGCC	TGCAGCGCGGGGTCCTACGAGCAGTACTTC	SQVTM	ANQGSEA	CSAGSYEQYF	TRBV29-1	TRBD2	TRBJ2-7	32
HC-1	AGCCAAGTCACCATG	GCAAATCAGGGCTCTGAGGCC	TGCAGCGTCAGCACCGGGACAGGGGACTATGGCTACACCTTC	SQVTM	ANQGSEA	CSVSTGTGDYGYTF	TRBV29-1	TRBD1	TRBJ1-2	32
HC-1	AGCCAAGTCACCATG	GCAAATCAGGGCTCTGAGGCC	TGCAGCGTTGTGGACAGGGTTGGGTACGAGCAGTACTTC	SQVTM	ANQGSEA	CSVVDRVGYEQYF	TRBV29-1	TRBD1	TRBJ2-7	31
HC-1	AGCCAAGTCACCATG	GCAAATCAGGGCTCTGAGGCC	TGCAGCGTTGAGGGGCGCACAGATACGCAGTATTTT	SQVTM	ANQGSEA	CSVEGRTDTQYF	TRBV29-1	TRBD1	TRBJ2-3	31
HC-1	AGCCAAGTCACCATG	GCAAATCAGGGCTCTGAGGCC	TGCAGCGTGAAGACAGTAACCTACGAGCAGTACTTC	SQVTM	ANQGSEA	CSVKTVTYEQYF	TRBV29-1		TRBJ2-7	31
HC-1	AGCCAAGTCACCATG	GCAAATCAGGGCTCTGAGGCC	TGCAGCGTGGGGGACATCTTGAACACTGAAGCTTTCTTT	SQVTM	ANQGSEA	CSVGDILNTEAFF	TRBV29-1	TRBD1	TRBJ1-1	31
HC-1	AGCCAAGTCACCATG	GCAAATCAGGGCTCTGAGGCC	TGCAGCGTTGAGCCCGTATTCCAAGAGACCCAGTACTTC	SQVTM	ANQGSEA	CSVEPVFQETQYF	TRBV29-1		TRBJ2-5	31
HC-1	AGCCAAGTCACCATG	GCAAATCAGGGCTCTGAGGCC	TGCAGCGTTGTGAGGACCGTCACTGAAGCTTTCTTT	SQVTM	ANQGSEA	CSVVRTVTEAFF	TRBV29-1		TRBJ1-1	31
HC-1	AGCCAAGTCACCATG	GCAAATCAGGGCTCTGAGGCC	TGCAGCACCAGGTGGGGCTACAATGAGCAGTTCTTC	SQVTM	ANQGSEA	CSTRWGYNEQFF	TRBV29-1		TRBJ2-1	31
HC-1	AGCCAAGTCACCATG	GCAAATCAGGGCTCTGAGGCC	TGCAGCGTTTTGGAGGGACATAACTATGGCTACACCTTC	SQVTM	ANQGSEA	CSVLEGHNYGYTF	TRBV29-1	TRBD1	TRBJ1-2	31
HC-1	AGCCAAGTCACCATG	GCAAATCAGGGCTCTGAGGCC	TGCAGCGCTGGACAGGGTACCTACGAGCAGTACTTC	SQVTM	ANQGSEA	CSAGQGTYEQYF	TRBV29-1	TRBD1	TRBJ2-7	31
HC-1	AGCCAAGTCACCATG	GCAAATCAGGGCTCTGAGGCC	TGCAGCGTTGAGAGTTGGACAGGGGTTACTGAAGCTTTCTTT	SQVTM	ANQGSEA	CSVESWTGVTEAFF	TRBV29-1	TRBD1	TRBJ1-1	31
HC-1	AGCCAAGTCACCATG	GCAAATCAGGGCTCTGAGGCC	TGCAGCGGTACTACAGGGGGTTATACGCAGTATTTT	SQVTM	ANQGSEA	CSGTTGGYTQYF	TRBV29-1	TRBD1	TRBJ2-3	30
HC-1	AGCCAAGTCACCATG	GCAAATCAGGGCTCTGAGGCC	TGCAGCGTTGCGGGGGCGCAGATCGCTTTCTTT	SQVTM	ANQGSEA	CSVAGAQIAFF	TRBV29-1	TRBD1	TRBJ1-1	30
HC-1	AGCCAAGTCACCATG	GCAAATCAGGGCTCTGAGGCC	TGCAGCGCCGACCGAACGAACACCGGGGAGCTGTTTTTT	SQVTM	ANQGSEA	CSADRTNTGELFF	TRBV29-1		TRBJ2-2	30
HC-1	AGCCAAGTCACCATG	GCAAATCAGGGCTCTGAGGCC	TGCAGCACTGGCCGGGACAGTGGCACAGATACGCAGTATTTT	SQVTM	ANQGSEA	CSTGRDSGTDTQYF	TRBV29-1	TRBD1	TRBJ2-3	30
HC-1	AGCCAAGTCACCATG	GCAAATCAGGGCTCTGAGGCC	TGCAGCGTTTGGAGTTCGGGCTCTGGGGCCAACGTCCTGACTTTC	SQVTM	ANQGSEA	CSVWSSGSGANVLTF	TRBV29-1		TRBJ2-6	30
HC-1	AGCCAAGTCACCATG	GCAAATCAGGGCTCTGAGGCC	TGCAGCGTTGCGTATACCGGGGAGCTGTTTTTT	SQVTM	ANQGSEA	CSVAYTGELFF	TRBV29-1		TRBJ2-2	30
HC-1	AGCCAAGTCACCATG	GCAAATCAGGGCTCTGAGGCC	TGCAGCGTTCTCTTGGCCTATGGCTACACCTTC	SQVTM	ANQGSEA	CSVLLAYGYTF	TRBV29-1		TRBJ1-2	29
HC-1	AGCCAAGTCACCATG	GCAAATCAGGGCTCTGAGGCC	TGCAGCGTCGGGACAGGGGAAGGCCACGAGCAGTACTTC	SQVTM	ANQGSEA	CSVGTGEGHEQYF	TRBV29-1	TRBD1	TRBJ2-7	29
HC-1	AGCCAAGTCACCATG	GCAAATCAGGGCTCTGAGGCC	TGCAGCGTTCATTTCTTTCTGTGGCCCCAGCATTTT	SQVTM	ANQGSEA	CSVHFFLWPQHF	TRBV29-1		TRBJ1-5	29
HC-1	AGCCAAGTCACCATG	GCAAATCAGGGCTCTGAGGCC	TGCAGCGTTGGCGGCAACTATGGCTACACCTTC	SQVTM	ANQGSEA	CSVGGNYGYTF	TRBV29-1		TRBJ1-2	29
HC-1	AGCCAAGTCACCATG	GCAAATCAGGGCTCTGAGGCC	TGCAGCGTTGACGCACTAGCGGGGCAGTTCTTC	SQVTM	ANQGSEA	CSVDALAGQFF	TRBV29-1	TRBD2	TRBJ2-1	29
HC-1	AGCCAAGTCACCATG	GCAAATCAGGGCTCTGAGGCC	TGCAGCGTTGCCCCCCGGGGGGGCTCTGAAAAACTGTTTTTT	SQVTM	ANQGSEA	CSVAPRGGSEKLFF	TRBV29-1	TRBD2	TRBJ1-4	29
HC-1	AGCCAAGTCACCATG	GCAAATCAGGGCTCTGAGGCC	TGCAGCGTTGGGGAAACCCAGTCAGGCTACACCTTC	SQVTM	ANQGSEA	CSVGETQSGYTF	TRBV29-1		TRBJ1-2	29
HC-1	AGCCAAGTCACCATG	GCAAATCAGGGCTCTGAGGCC	TGCAGCACCGGGACTAGCGGATACAATGAGCAGTTCTTC	SQVTM	ANQGSEA	CSTGTSGYNEQFF	TRBV29-1	TRBD2	TRBJ2-1	29
HC-1	AGCCAAGTCACCATG	GCAAATCAGGGCTCTGAGGCC	TGCAGCGGGACGACTAGCGTGGGCATTCAGTACTTC	SQVTM	ANQGSEA	CSGTTSVGIQYF	TRBV29-1	TRBD2	TRBJ2-4	29
HC-1	AGCCAAGTCACCATG	GCAAATCAGGGCTCTGAGGCC	TGCAGCGTTGAAGCTGGGGCCAACGTCCTGACTTTC	SQVTM	ANQGSEA	CSVEAGANVLTF	TRBV29-1		TRBJ2-6	29
HC-1	AGCCAAGTCACCATG	GCAAATCAGGGCTCTGAGGCC	TGCAGCGTTGTTGGCGGGGCCCTCAACTATGGCTACACCTTC	SQVTM	ANQGSEA	CSVVGGALNYGYTF	TRBV29-1	TRBD1	TRBJ1-2	28
HC-1	AGCCAAGTCACCATG	GCAAATCAGGGCTCTGAGGCC	TGCAGCGGGGTACCTACAGACTCCTACGAGCAGTACTTC	SQVTM	ANQGSEA	CSGVPTDSYEQYF	TRBV29-1		TRBJ2-7	28
HC-1	AGCCAAGTCACCATG	GCAAATCAGGGCTCTGAGGCC	TGCAGCGTTGGTCTAGCGGGCCCCTTTCGCACAGATACGCAGTATTTT	SQVTM	ANQGSEA	CSVGLAGPFRTDTQYF	TRBV29-1	TRBD2	TRBJ2-3	28
HC-1	AGCCAAGTCACCATG	GCAAATCAGGGCTCTGAGGCC	TGCAGCGTTGGGACCGTACAGGGGTACGAGCAGTACTTC	SQVTM	ANQGSEA	CSVGTVQGYEQYF	TRBV29-1	TRBD1	TRBJ2-7	28
HC-1	AGCCAAGTCACCATG	GCAAATCAGGGCTCTGAGGCC	TGCAGCGTTGGCGGCTTCTCTGGAAACACCATATATTTT	SQVTM	ANQGSEA	CSVGGFSGNTIYF	TRBV29-1		TRBJ1-3	28
HC-1	AGCCAAGTCACCATG	GCAAATCAGGGCTCTGAGGCC	TGCAGCGTTGCGGGACAGGAGGGTCTCGAGCAGTACTTC	SQVTM	ANQGSEA	CSVAGQEGLEQYF	TRBV29-1	TRBD1	TRBJ2-7	28
HC-1	AGCCAAGTCACCATG	GCAAATCAGGGCTCTGAGGCC	TGCAGCGGGAAGTTAGGAGATACGCAGTATTTT	SQVTM	ANQGSEA	CSGKLGDTQYF	TRBV29-1		TRBJ2-3	28
HC-1	AGCCAAGTCACCATG	GCAAATCAGGGCTCTGAGGCC	TGCAGCGTTGAAGTTGCGAGCTCCTACAATGAGCAGTTCTTC	SQVTM	ANQGSEA	CSVEVASSYNEQFF	TRBV29-1		TRBJ2-1	28
HC-1	AGCCAAGTCACCATG	GCAAATCAGGGCTCTGAGGCC	TGCAGCGTTTGGACTAGCGGCTACGAGCAGTACTTC	SQVTM	ANQGSEA	CSVWTSGYEQYF	TRBV29-1	TRBD2	TRBJ2-7	28
HC-1	AGCCAAGTCACCATG	GCAAATCAGGGCTCTGAGGCC	TGCAGCGCGGGGGCGAACTATGGCTACACCTTC	SQVTM	ANQGSEA	CSAGANYGYTF	TRBV29-1	TRBD2	TRBJ1-2	28
HC-1	AGCCAAGTCACCATG	GCAAATCAGGGCTCTGAGGCC	TGCAGCGTTTCCGGACTAGCGGCGAGCACAGATACGCAGTATTTT	SQVTM	ANQGSEA	CSVSGLAASTDTQYF	TRBV29-1	TRBD2	TRBJ2-3	28
HC-1	AGCCAAGTCACCATG	GCAAATCAGGGCTCTGAGGCC	TGCAGCGTTAACAGGGACACCTATGGCTACACCTTC	SQVTM	ANQGSEA	CSVNRDTYGYTF	TRBV29-1	TRBD1	TRBJ1-2	28
HC-1	AGCCAAGTCACCATG	GCAAATCAGGGCTCTGAGGCC	TGCAGCGCTGCGACAGATTTGGATCAGCCCCAGCATTTT	SQVTM	ANQGSEA	CSAATDLDQPQHF	TRBV29-1	TRBD1	TRBJ1-5	28
HC-1	AGCCAAGTCACCATG	GCAAATCAGGGCTCTGAGGCC	TGCAGCGTAGGGGACAACTCGGTCCGAAACACCATATATTTT	SQVTM	ANQGSEA	CSVGDNSVRNTIYF	TRBV29-1	TRBD1	TRBJ1-3	27
HC-1	AGCCAAGTCACCATG	GCAAATCAGGGCTCTGAGGCC	TGCAGCGCAGGTTACACCGGGGAGCTGTTTTTT	SQVTM	ANQGSEA	CSAGYTGELFF	TRBV29-1		TRBJ2-2	27
HC-1	AGCCAAGTCACCATG	GCAAATCAGGGCTCTGAGGCC	TGCAGCGTTGAATACCTGAACACTGAAGCTTTCTTT	SQVTM	ANQGSEA	CSVEYLNTEAFF	TRBV29-1		TRBJ1-1	27
HC-1	AGCCAAGTCACCATG	GCAAATCAGGGCTCTGAGGCC	TGCAGCGTTGAGTCCCAGGGCTTTGAATATGGCTACACCTTC	SQVTM	ANQGSEA	CSVESQGFEYGYTF	TRBV29-1	TRBD1	TRBJ1-2	27
HC-1	AGCCAAGTCACCATG	GCAAATCAGGGCTCTGAGGCC	TGCAGTGCCGGGAACACTGAAGCTTTCTTT	SQVTM	ANQGSEA	CSAGNTEAFF	TRBV29-1		TRBJ1-1	27
HC-1	AGCCAAGTCACCATG	GCAAATCAGGGCTCTGAGGCC	TGCAGCGCCACGATGGGGCCAGGGGCCAAAAACATTCAGTACTTC	SQVTM	ANQGSEA	CSATMGPGAKNIQYF	TRBV29-1	TRBD1	TRBJ2-4	27
HC-1	AGCCAAGTCACCATG	GCAAATCAGGGCTCTGAGGCC	TGCAGCGTTGCCGGGGTAGCGGGCAACCTAGAGACCCAGTACTTC	SQVTM	ANQGSEA	CSVAGVAGNLETQYF	TRBV29-1	TRBD2	TRBJ2-5	27
HC-1	AGCCAAGTCACCATG	GCAAATCAGGGCTCTGAGGCC	TGCAGCGTTGCAGAAGTAGCGGCACAGTACTTC	SQVTM	ANQGSEA	CSVAEVAAQYF	TRBV29-1	TRBD2	TRBJ2-5	27
HC-1	AGCCAAGTCACCATG	GCAAATCAGGGCTCTGAGGCC	TGCAGCGCGGTTTTCGCTATTGCAACTAATGAAAAACTGTTTTTT	SQVTM	ANQGSEA	CSAVFAIATNEKLFF	TRBV29-1		TRBJ1-4	27
HC-1	AGCCAAGTCACCATG	GCAAATCAGGGCTCTGAGGCC	TGCAGCGTCGAGAGGGACAGGGACTATGGCTACACCTTC	SQVTM	ANQGSEA	CSVERDRDYGYTF	TRBV29-1	TRBD1	TRBJ1-2	27
HC-1	AGCCAAGTCACCATG	GCAAATCAGGGCTCTGAGGCC	TGCAGCATGGGACTGCTAGGGAATGAGCAGTTCTTC	SQVTM	ANQGSEA	CSMGLLGNEQFF	TRBV29-1	TRBD2	TRBJ2-1	27
HC-1	AGCCAAGTCACCATG	GCAAATCAGGGCTCTGAGGCC	TGCAGCGTTGTCGGACAAGTTGAAGCTTTCTTT	SQVTM	ANQGSEA	CSVVGQVEAFF	TRBV29-1	TRBD1	TRBJ1-1	26
HC-1	AGCCAAGTCACCATG	GCAAATCAGGGCTCTGAGGCC	TGCAGCGTTGCTAGGGGGCAGCGTGGCTACACCTTC	SQVTM	ANQGSEA	CSVARGQRGYTF	TRBV29-1	TRBD1	TRBJ1-2	26
HC-1	AGCCAAGTCACCATG	GCAAATCAGGGCTCTGAGGCC	TGCAGCGTTGTACCGTGGCCCGGGGCCAACGTCCTGACTTTC	SQVTM	ANQGSEA	CSVVPWPGANVLTF	TRBV29-1	TRBD1	TRBJ2-6	26
HC-1	AGCCAAGTCACCATG	GCAAATCAGGGCTCTGAGGCC	TGCAGCGTTGCGTCCGGTAACACTGAAGCTTTCTTT	SQVTM	ANQGSEA	CSVASGNTEAFF	TRBV29-1		TRBJ1-1	26
HC-1	AGCCAAGTCACCATG	GCAAATCAGGGCTCTGAGGCC	TGCAGCGTTGGACAAGGCTCCTACAATGAGCAGTTCTTC	SQVTM	ANQGSEA	CSVGQGSYNEQFF	TRBV29-1		TRBJ2-1	26
HC-1	AGCCAAGTCACCATG	GCAAATCAGGGCTCTGAGGCC	TGCAGCGTTGAAGGGTCTGGGGCCAACGTCCTGACTTTC	SQVTM	ANQGSEA	CSVEGSGANVLTF	TRBV29-1		TRBJ2-6	26
HC-1	AGCCAAGTCACCATG	GCAAATCAGGGCTCTGAGGCC	TGCAGCGTTGAAGGGACTAGCGGGTTACAAGAGACCCAGTACTTC	SQVTM	ANQGSEA	CSVEGTSGLQETQYF	TRBV29-1	TRBD2	TRBJ2-5	26
HC-1	AGCCAAGTCACCATG	GCAAATCAGGGCTCTGAGGCC	TGCAGCGCGGGGACCGCCTCGTCCTATGGCTACACCTTC	SQVTM	ANQGSEA	CSAGTASSYGYTF	TRBV29-1	TRBD1	TRBJ1-2	26
HC-1	AGCCAAGTCACCATG	GCAAATCAGGGCTCTGAGGCC	TGCAGCGTTGAGTCGGGGGCTCGGATGGAGACCCAGTACTTC	SQVTM	ANQGSEA	CSVESGARMETQYF	TRBV29-1	TRBD1	TRBJ2-5	26
HC-1	AGCCAAGTCACCATG	GCAAATCAGGGCTCTGAGGCC	TGCAGCGTTGCCGGGGCGGTCACTGAAGCTTTCTTT	SQVTM	ANQGSEA	CSVAGAVTEAFF	TRBV29-1	TRBD1	TRBJ1-1	26
HC-1	AGCCAAGTCACCATG	GCAAATCAGGGCTCTGAGGCC	TGCAGCGTTGAACCTAGCGGGAGGTGGAATGAGCAGTTCTTC	SQVTM	ANQGSEA	CSVEPSGRWNEQFF	TRBV29-1	TRBD2	TRBJ2-1	26
HC-1	AGCCAAGTCACCATG	GCAAATCAGGGCTCTGAGGCC	TGCAGCGTTGAAGATAGATACAGAAGCACAGATACGCAGTATTTT	SQVTM	ANQGSEA	CSVEDRYRSTDTQYF	TRBV29-1		TRBJ2-3	26
HC-1	AGCCAAGTCACCATG	GCAAATCAGGGCTCTGAGGCC	TGCAGCGCCTCGGCGGGACCCTACGAGCAGTACTTC	SQVTM	ANQGSEA	CSASAGPYEQYF	TRBV29-1	TRBD1	TRBJ2-7	26
HC-1	AGCCAAGTCACCATG	GCAAATCAGGGCTCTGAGGCC	TGCAGCGCGGGACAGGCCAATCAGCCCCAGCATTTT	SQVTM	ANQGSEA	CSAGQANQPQHF	TRBV29-1	TRBD1	TRBJ1-5	25
HC-1	AGCCAAGTCACCATG	GCAAATCAGGGCTCTGAGGCC	TGCAGCGTTGTAACTTACAGGGACACTGAAGCTTTCTTT	SQVTM	ANQGSEA	CSVVTYRDTEAFF	TRBV29-1	TRBD1	TRBJ1-1	25
HC-1	AGCCAAGTCACCATG	GCAAATCAGGGCTCTGAGGCC	TGCAGCGTTGAAAAACCTAGTTCCAATGAGCAGTTCTTC	SQVTM	ANQGSEA	CSVEKPSSNEQFF	TRBV29-1	TRBD2	TRBJ2-1	25
HC-1	AGCCAAGTCACCATG	GCAAATCAGGGCTCTGAGGCC	TGCAGGACCGAAGAGACCCAGTACTTC	SQVTM	ANQGSEA	CRTEETQYF	TRBV29-1		TRBJ2-5	25
HC-1	AGCCAAGTCACCATG	GCAAATCAGGGCTCTGAGGCC	TGCAGCGTTGGGCAGGGGGGAGAAAACATTCAGTACTTC	SQVTM	ANQGSEA	CSVGQGGENIQYF	TRBV29-1	TRBD1	TRBJ2-4	25
HC-1	AGCCAAGTCACCATG	GCAAATCAGGGCTCTGAGGCC	TGCAGCCCACCCATAGACAGGGCCGAGCAGTACTTC	SQVTM	ANQGSEA	CSPPIDRAEQYF	TRBV29-1	TRBD1	TRBJ2-7	25
HC-1	AGCCAAGTCACCATG	GCAAATCAGGGCTCTGAGGCC	TGCAGCGCCATACGGGGGACGGGCTATGGCTACACCTTC	SQVTM	ANQGSEA	CSAIRGTGYGYTF	TRBV29-1	TRBD2	TRBJ1-2	25
HC-1	AGCCAAGTCACCATG	GCAAATCAGGGCTCTGAGGCC	TGCAGCGTCGGACAGGATCTTAACTATGGCTACACCTTC	SQVTM	ANQGSEA	CSVGQDLNYGYTF	TRBV29-1	TRBD1	TRBJ1-2	25
HC-1	AGCCAAGTCACCATG	GCAAATCAGGGCTCTGAGGCC	TGCAGCGTCCCCACTTCCAATCAGGGGGCTAATGGCTACACCTTC	SQVTM	ANQGSEA	CSVPTSNQGANGYTF	TRBV29-1	TRBD1	TRBJ1-2	25
HC-1	AGCCAAGTCACCATG	GCAAATCAGGGCTCTGAGGCC	TGCAGCGTTGGGGGCACTGAAGCTTTCTTT	SQVTM	ANQGSEA	CSVGGTEAFF	TRBV29-1		TRBJ1-1	25
HC-1	AGCCAAGTCACCATG	GCAAATCAGGGCTCTGAGGCC	TGCAGCGTTGTGGCTACCGTCAATGAGCAGTTCTTC	SQVTM	ANQGSEA	CSVVATVNEQFF	TRBV29-1		TRBJ2-1	25
HC-1	AGCCAAGTCACCATG	GCAAATCAGGGCTCTGAGGCC	TGCAGCACCCAGGGACAGACAACTGAAGCTTTCTTT	SQVTM	ANQGSEA	CSTQGQTTEAFF	TRBV29-1	TRBD1	TRBJ1-1	25
HC-1	AGCCAAGTCACCATG	GCAAATCAGGGCTCTGAGGCC	TGCAGCGGGAGCAGGGGGCAGGACACTGAAGCTTTCTTT	SQVTM	ANQGSEA	CSGSRGQDTEAFF	TRBV29-1	TRBD1	TRBJ1-1	25
HC-1	AGCCAAGTCACCATG	GCAAATCAGGGCTCTGAGGCC	TGCAGCGTTGGGACTAGCGGGAGTCTCAACGAGCAGTACTTC	SQVTM	ANQGSEA	CSVGTSGSLNEQYF	TRBV29-1	TRBD2	TRBJ2-7	25
HC-1	AGCCAAGTCACCATG	GCAAATCAGGGCTCTGAGGCC	TGCAGCGTTGAGACTTTCGACACTGAAGCTTTCTTT	SQVTM	ANQGSEA	CSVETFDTEAFF	TRBV29-1		TRBJ1-1	24
HC-1	AGCCAAGTCACCATG	GCAAATCAGGGCTCTGAGGCC	TGCAGCGTTTGGCAGACAGGGGAGCTGTTTTTT	SQVTM	ANQGSEA	CSVWQTGELFF	TRBV29-1		TRBJ2-2	24
HC-1	AGCCAAGTCACCATG	GCAAATCAGGGCTCTGAGGCC	TGCAGCGTTGAGAGGGCGGACTATGGCTACACCTTC	SQVTM	ANQGSEA	CSVERADYGYTF	TRBV29-1		TRBJ1-2	24
HC-1	AGCCAAGTCACCATG	GCAAATCAGGGCTCTGAGGCC	TGCAGCGTTGGAGAGACCCAGTACTTC	SQVTM	ANQGSEA	CSVGETQYF	TRBV29-1		TRBJ2-5	24
HC-1	AGCCAAGTCACCATG	GCAAATCAGGGCTCTGAGGCC	TGCAGCGTCGGGACAGGGAACGGGGAGCTGTTTTTT	SQVTM	ANQGSEA	CSVGTGNGELFF	TRBV29-1	TRBD1	TRBJ2-2	24
HC-1	AGCCAAGTCACCATG	GCAAATCAGGGCTCTGAGGCC	TGCAGCGTCGGACTAGCGAGGTGGAATGAGCAGTTCTTC	SQVTM	ANQGSEA	CSVGLARWNEQFF	TRBV29-1	TRBD2	TRBJ2-1	24
HC-1	AGCCAAGTCACCATG	GCAAATCAGGGCTCTGAGGCC	TGCAGCGTTGGGTCTGGCTACAATGAGCAGTTCTTC	SQVTM	ANQGSEA	CSVGSGYNEQFF	TRBV29-1		TRBJ2-1	24
HC-1	AGCCAAGTCACCATG	GCAAATCAGGGCTCTGAGGCC	TGCAGCGTTGAGCGCGGGGGTGCGGATACGCAGTATTTT	SQVTM	ANQGSEA	CSVERGGADTQYF	TRBV29-1	TRBD2	TRBJ2-3	24
HC-1	AGCCAAGTCACCATG	GCAAATCAGGGCTCTGAGGCC	TGCAGCGTTGGAGGAACAGGGGGTACCGGGGAGCTGTTTTTT	SQVTM	ANQGSEA	CSVGGTGGTGELFF	TRBV29-1	TRBD1	TRBJ2-2	24
HC-1	AGCCAAGTCACCATG	GCAAATCAGGGCTCTGAGGCC	TGCAGCGTTGGGGCAGGGGCTAACTATGGCTACACCTTC	SQVTM	ANQGSEA	CSVGAGANYGYTF	TRBV29-1	TRBD1	TRBJ1-2	24
HC-1	AGCCAAGTCACCATG	GCAAATCAGGGCTCTGAGGCC	TGCAGCGTGGTCAGGGAGAACTATGGCTACACCTTC	SQVTM	ANQGSEA	CSVVRENYGYTF	TRBV29-1	TRBD1	TRBJ1-2	24
HC-1	AGCCAAGTCACCATG	GCAAATCAGGGCTCTGAGGCC	TGCAGCGCTCGAATCGGGACTGATGACAATGAGCAGTTCTTC	SQVTM	ANQGSEA	CSARIGTDDNEQFF	TRBV29-1	TRBD2	TRBJ2-1	24
HC-1	AGCCAAGTCACCATG	GCAAATCAGGGCTCTGAGGCC	TGCAGCGTCTTGACAGGGGATGTCGGGGAGCTGTTTTTT	SQVTM	ANQGSEA	CSVLTGDVGELFF	TRBV29-1	TRBD1	TRBJ2-2	24
HC-1	AGCCAAGTCACCATG	GCAAATCAGGGCTCTGAGGCC	TGCAGCGGTTACAGGGACGTTGTGAACACTGAAGCTTTCTTT	SQVTM	ANQGSEA	CSGYRDVVNTEAFF	TRBV29-1	TRBD1	TRBJ1-1	24
HC-1	AGCCAAGTCACCATG	GCAAATCAGGGCTCTGAGGCC	TGCAGCGTCGCCCGGGACCACAATCAGCCCCAGCATTTT	SQVTM	ANQGSEA	CSVARDHNQPQHF	TRBV29-1	TRBD1	TRBJ1-5	24
HC-1	AGCCAAGTCACCATG	GCAAATCAGGGCTCTGAGGCC	TGCAGCCCCGTGGTTTCGGGCAATGAGCAGTTCTTC	SQVTM	ANQGSEA	CSPVVSGNEQFF	TRBV29-1		TRBJ2-1	24
HC-1	AGCCAAGTCACCATG	GCAAATCAGGGCTCTGAGGCC	TGCAGCGTTTCGGACATTGAAGCTTTCTTT	SQVTM	ANQGSEA	CSVSDIEAFF	TRBV29-1		TRBJ1-1	24
HC-1	AGCCAAGTCACCATG	GCAAATCAGGGCTCTGAGGCC	TGCAGCGCAAAGAAGCCCACACAGGGTAAAAACACTGAAGCTTTCTTT	SQVTM	ANQGSEA	CSAKKPTQGKNTEAFF	TRBV29-1	TRBD1	TRBJ1-1	24
HC-1	AGCCAAGTCACCATG	GCAAATCAGGGCTCTGAGGCC	TGCAGCGCCGGGACTAGCTCTGGAAACACCATATATTTT	SQVTM	ANQGSEA	CSAGTSSGNTIYF	TRBV29-1	TRBD2	TRBJ1-3	24
HC-1	AGCCAAGTCACCATG	GCAAATCAGGGCTCTGAGGCC	TGCAGCGCCCAGACTAGCGGGAGGGTCGATGAGCAGTTCTTC	SQVTM	ANQGSEA	CSAQTSGRVDEQFF	TRBV29-1	TRBD2	TRBJ2-1	24
HC-1	AGCCAAGTCACCATG	GCAAATCAGGGCTCTGAGGCC	TGCAGCGTTGATAGCAACCTAAACACCGGGGAGCTGTTTTTT	SQVTM	ANQGSEA	CSVDSNLNTGELFF	TRBV29-1		TRBJ2-2	24
HC-1	AGCCAAGTCACCATG	GCAAATCAGGGCTCTGAGGCC	TGCAGCGTTGCTAGCGGGGGGGCCGGGGAGACCCAGTACTTC	SQVTM	ANQGSEA	CSVASGGAGETQYF	TRBV29-1	TRBD2	TRBJ2-5	23
HC-1	AGCCAAGTCACCATG	GCAAATCAGGGCTCTGAGGCC	TGCAGCGTCACAGCCGGCACAGATACGCAGTATTTT	SQVTM	ANQGSEA	CSVTAGTDTQYF	TRBV29-1		TRBJ2-3	23
HC-1	AGCCAAGTCACCATG	GCAAATCAGGGCTCTGAGGCC	TGCAGCGTTGTACTTCGGCTCGGGTCCTACGAGCAGTACTTC	SQVTM	ANQGSEA	CSVVLRLGSYEQYF	TRBV29-1		TRBJ2-7	23
HC-1	AGCCAAGTCACCATG	GCAAATCAGGGCTCTGAGGCC	TGCAGCGTTGGCTTCACCGGGGAGCTGTTTTTT	SQVTM	ANQGSEA	CSVGFTGELFF	TRBV29-1		TRBJ2-2	23
HC-1	AGCCAAGTCACCATG	GCAAATCAGGGCTCTGAGGCC	TGCAGCGTTTCTTCGACAGGCTCCTACGAGCAGTACTTC	SQVTM	ANQGSEA	CSVSSTGSYEQYF	TRBV29-1	TRBD1	TRBJ2-7	23
HC-1	AGCCAAGTCACCATG	GCAAATCAGGGCTCTGAGGCC	TGCAGCGTTGGAGGGACAGATTATAGCAATCAGCCCCAGCATTTT	SQVTM	ANQGSEA	CSVGGTDYSNQPQHF	TRBV29-1	TRBD1	TRBJ1-5	23
HC-1	AGCCAAGTCACCATG	GCAAATCAGGGCTCTGAGGCC	TGCAGCGTTGCGGCGGAGCCAGGGGGCGTAGGTCAGCAGTACTTC	SQVTM	ANQGSEA	CSVAAEPGGVGQQYF	TRBV29-1	TRBD1	TRBJ2-7	23
HC-1	AGCCAAGTCACCATG	GCAAATCAGGGCTCTGAGGCC	TGCAGCGTGGGGACGGGCATGAACACTGAAGCTTTCTTT	SQVTM	ANQGSEA	CSVGTGMNTEAFF	TRBV29-1	TRBD1	TRBJ1-1	23
HC-1	AGCCAAGTCACCATG	GCAAATCAGGGCTCTGAGGCC	TGCAGCGTTGCGGGGCAGCAAGAGACCCAGTACTTC	SQVTM	ANQGSEA	CSVAGQQETQYF	TRBV29-1	TRBD1	TRBJ2-5	23
HC-1	AGCCAAGTCACCATG	GCAAATCAGGGCTCTGAGGCC	TGCAGCGTTAGACTAGCTGAGACCCAGTACTTC	SQVTM	ANQGSEA	CSVRLAETQYF	TRBV29-1	TRBD2	TRBJ2-5	23
HC-1	AGCCAAGTCACCATG	GCAAATCAGGGCTCTGAGGCC	TGCAGCGTTGACGTAGGGACAACCATCCCAGATACGCAGTATTTT	SQVTM	ANQGSEA	CSVDVGTTIPDTQYF	TRBV29-1	TRBD1	TRBJ2-3	23
HC-1	AGCCAAGTCACCATG	GCAAATCAGGGCTCTGAGGCC	TGCAGCGTTGAAGAGGGGAGCGCCCAGCAGTACTTC	SQVTM	ANQGSEA	CSVEEGSAQQYF	TRBV29-1	TRBD1	TRBJ2-7	23
HC-1	AGCCAAGTCACCATG	GCAAATCAGGGCTCTGAGGCC	TGCAGCGTTAACAGGAGAGCGAACACTGAAGCTTTCTTT	SQVTM	ANQGSEA	CSVNRRANTEAFF	TRBV29-1	TRBD1	TRBJ1-1	23
HC-1	AGCCAAGTCACCATG	GCAAATCAGGGCTCTGAGGCC	TGCAGCGTTACGGACCGGAGCAATCAGCCCCAGCATTTT	SQVTM	ANQGSEA	CSVTDRSNQPQHF	TRBV29-1		TRBJ1-5	23
HC-1	AGCCAAGTCACCATG	GCAAATCAGGGCTCTGAGGCC	TGCAGCGTTGAAGATCCACAGAAGGCCGGAAACACCATATATTTT	SQVTM	ANQGSEA	CSVEDPQKAGNTIYF	TRBV29-1	TRBD2	TRBJ1-3	23
HC-1	AGCCAAGTCACCATG	GCAAATCAGGGCTCTGAGGCC	TGCAGCGCTGGACAGGGTGGCAAAAACATTCAGTACTTC	SQVTM	ANQGSEA	CSAGQGGKNIQYF	TRBV29-1	TRBD1	TRBJ2-4	23
HC-1	AGCCAAGTCACCATG	GCAAATCAGGGCTCTGAGGCC	TGCAGCGTCGACAGTATCCAGCGGGGAGGCACAGATACGCAGTATTTT	SQVTM	ANQGSEA	CSVDSIQRGGTDTQYF	TRBV29-1	TRBD2	TRBJ2-3	23
HC-1	AGCCAAGTCACCATG	GCAAATCAGGGCTCTGAGGCC	TGCGCAATAGGGGGGGACATTCAAGGGTACGAGCAGTACTTC	SQVTM	ANQGSEA	CAIGGDIQGYEQYF	TRBV29-1	TRBD2	TRBJ2-7	23
HC-1	AGCCAAGTCACCATG	GCAAATCAGGGCTCTGAGGCC	TGCAGCGTTGCTCGAGGTGGTGCCCCCGGGGAGCTGTTTTTT	SQVTM	ANQGSEA	CSVARGGAPGELFF	TRBV29-1		TRBJ2-2	23
HC-1	AGCCAAGTCACCATG	GCAAATCAGGGCTCTGAGGCC	TGCAGCGTTGGGGTGGGACGGAACTATGGCTACACCTTC	SQVTM	ANQGSEA	CSVGVGRNYGYTF	TRBV29-1	TRBD1	TRBJ1-2	23
HC-1	AGCCAAGTCACCATG	GCAAATCAGGGCTCTGAGGCC	TGCAGCGCCCAGGGGGCTCTCGGCTACACCTTC	SQVTM	ANQGSEA	CSAQGALGYTF	TRBV29-1	TRBD1	TRBJ1-2	23
HC-1	AGCCAAGTCACCATG	GCAAATCAGGGCTCTGAGGCC	TGCAGCGTTGCCCCAAGACTAGCGGGAGTTAATGAGCAGTTCTTC	SQVTM	ANQGSEA	CSVAPRLAGVNEQFF	TRBV29-1	TRBD2	TRBJ2-1	23
HC-1	AGCCAAGTCACCATG	GCAAATCAGGGCTCTGAGGCC	TGCAGCGTGGGGACAACGAACACCGGGGAGCTGTTTTTT	SQVTM	ANQGSEA	CSVGTTNTGELFF	TRBV29-1	TRBD1	TRBJ2-2	23
HC-1	AGCCAAGTCACCATG	GCAAATCAGGGCTCTGAGGCC	TGCAGCGTTGAAGACCCCGGGACGGGTACCTTC	SQVTM	ANQGSEA	CSVEDPGTGTF	TRBV29-1	TRBD1	TRBJ1-2	23
HC-1	AGCCAAGTCACCATG	GCAAATCAGGGCTCTGAGGCC	TGCAGCGTTGGGGGGAGCGGTGGCAATCAGCCCCAGCATTTT	SQVTM	ANQGSEA	CSVGGSGGNQPQHF	TRBV29-1	TRBD1	TRBJ1-5	23
HC-1	AGCCAAGTCACCATG	GCAAATCAGGGCTCTGAGGCC	TGCAGCGTTGACACTAATGAAAAACTGTTTTTT	SQVTM	ANQGSEA	CSVDTNEKLFF	TRBV29-1		TRBJ1-4	23
HC-1	AGCCAAGTCACCATG	GCAAATCAGGGCTCTGAGGCC	TGCAGCGTTGGGTCTTTTAGCGGGGTAGGTGGCTACACCTTC	SQVTM	ANQGSEA	CSVGSFSGVGGYTF	TRBV29-1	TRBD2	TRBJ1-2	23
HC-1	AGCCAAGTCACCATG	GCAAATCAGGGCTCTGAGGCC	TGCAGCGTTGGAACAGGGGAATATGGCTACACCTTC	SQVTM	ANQGSEA	CSVGTGEYGYTF	TRBV29-1	TRBD1	TRBJ1-2	23
HC-1	AGCCAAGTCACCATG	GCAAATCAGGGCTCTGAGGCC	TGCAGCGTTCAGGACAATAGCAATCAGCCCCAGCATTTT	SQVTM	ANQGSEA	CSVQDNSNQPQHF	TRBV29-1	TRBD1	TRBJ1-5	22
HC-1	AGCCAAGTCACCATG	GCAAATCAGGGCTCTGAGGCC	TGCAGCGTTGTACAACCGACTAGCGGGAATCATGAGCAGTTCTTC	SQVTM	ANQGSEA	CSVVQPTSGNHEQFF	TRBV29-1	TRBD2	TRBJ2-1	22
HC-1	AGCCAAGTCACCATG	GCAAATCAGGGCTCTGAGGCC	TGCAGCGCCGCCAGACAGAGTTCTAGCACAGATACGCAGTATTTT	SQVTM	ANQGSEA	CSAARQSSSTDTQYF	TRBV29-1	TRBD1	TRBJ2-3	22
HC-1	AGCCAAGTCACCATG	GCAAATCAGGGCTCTGAGGCC	TGCAGCGTAGGACAGGGTCCTGAGCAGTTCTTC	SQVTM	ANQGSEA	CSVGQGPEQFF	TRBV29-1	TRBD1	TRBJ2-1	22
HC-1	AGCCAAGTCACCATG	GCAAATCAGGGCTCTGAGGCC	TGCAGCGTTGAGTCAGGGGATGGCTACACCTTC	SQVTM	ANQGSEA	CSVESGDGYTF	TRBV29-1	TRBD1	TRBJ1-2	22
HC-1	AGCCAAGTCACCATG	GCAAATCAGGGCTCTGAGGCC	TGCAGCGTTGGACAGGTTTACGAGCAGTACTTC	SQVTM	ANQGSEA	CSVGQVYEQYF	TRBV29-1	TRBD1	TRBJ2-7	22
HC-1	AGCCAAGTCACCATG	GCAAATCAGGGCTCTGAGGCC	TGCAGCTCGACAGGGGGCCTGAACACTGAAGCTTTCTTT	SQVTM	ANQGSEA	CSSTGGLNTEAFF	TRBV29-1	TRBD1	TRBJ1-1	22
HC-1	AGCCAAGTCACCATG	GCAAATCAGGGCTCTGAGGCC	TGCAGCGTTGACAGGGTGAACACTGAAGCTTTCTTT	SQVTM	ANQGSEA	CSVDRVNTEAFF	TRBV29-1	TRBD1	TRBJ1-1	22
HC-1	AGCCAAGTCACCATG	GCAAATCAGGGCTCTGAGGCC	TGCAGCGTTGGGGGACAGCAACAAGAGACCCAGTACTTC	SQVTM	ANQGSEA	CSVGGQQQETQYF	TRBV29-1	TRBD1	TRBJ2-5	22
HC-1	AGCCAAGTCACCATG	GCAAATCAGGGCTCTGAGGCC	TGCAGCGCCGCAGCGGGACAGCGTCACTACGAGCAGTACTTC	SQVTM	ANQGSEA	CSAAAGQRHYEQYF	TRBV29-1	TRBD2	TRBJ2-7	22
HC-1	AGCCAAGTCACCATG	GCAAATCAGGGCTCTGAGGCC	TGCAGCGCCGGACAGGAGGCCTACGAGCAGTACTTC	SQVTM	ANQGSEA	CSAGQEAYEQYF	TRBV29-1		TRBJ2-7	22
HC-1	AGCCAAGTCACCATG	GCAAATCAGGGCTCTGAGGCC	TGCAGCGTCGCAGGGGGCGGTGGGGCCGGGGAGCTGTTTTTT	SQVTM	ANQGSEA	CSVAGGGGAGELFF	TRBV29-1	TRBD1	TRBJ2-2	22
HC-1	AGCCAAGTCACCATG	GCAAATCAGGGCTCTGAGGCC	TGCAGCGTTGAGAGAACTCAGGGAGGTGGCTACACCTTC	SQVTM	ANQGSEA	CSVERTQGGGYTF	TRBV29-1	TRBD2	TRBJ1-2	22
HC-1	AGCCAAGTCACCATG	GCAAATCAGGGCTCTGAGGCC	TGCAGCGTTGAAGGGTTCGGCAGATCCTACAATGAGCAGTTCTTC	SQVTM	ANQGSEA	CSVEGFGRSYNEQFF	TRBV29-1		TRBJ2-1	22
HC-1	AGCCAAGTCACCATG	GCAAATCAGGGCTCTGAGGCC	TGCAGCACCCTAGGAGGTAGAAATGAAAAACTGTTTTTT	SQVTM	ANQGSEA	CSTLGGRNEKLFF	TRBV29-1	TRBD2	TRBJ1-4	22
HC-1	AGCCAAGTCACCATG	GCAAATCAGGGCTCTGAGGCC	TGCAGCGTTGGGATGAGAACTGAAGCTTTCTTT	SQVTM	ANQGSEA	CSVGMRTEAFF	TRBV29-1		TRBJ1-1	22
HC-1	AGCCAAGTCACCATG	GCAAATCAGGGCTCTGAGGCC	TGCAGCGTGAGAGGGACAGGGATGAAAGCTGAAGCTTTCTTT	SQVTM	ANQGSEA	CSVRGTGMKAEAFF	TRBV29-1	TRBD1	TRBJ1-1	22
HC-1	AGCCAAGTCACCATG	GCAAATCAGGGCTCTGAGGCC	TGCAGCGTTGAAAGGGGGACCACTGAAGCTTTCTTT	SQVTM	ANQGSEA	CSVERGTTEAFF	TRBV29-1	TRBD1	TRBJ1-1	22
HC-1	AGCCAAGTCACCATG	GCAAATCAGGGCTCTGAGGCC	TGCAGCGGGACAGGGCAGCGGGACAATGAGCAGTTCTTC	SQVTM	ANQGSEA	CSGTGQRDNEQFF	TRBV29-1	TRBD1	TRBJ2-1	22
HC-1	AGCCAAGTCACCATG	GCAAATCAGGGCTCTGAGGCC	TGCAGCGTTTTAGACAGGGGGTCGGGCAATCAGCCCCAGCATTTT	SQVTM	ANQGSEA	CSVLDRGSGNQPQHF	TRBV29-1	TRBD1	TRBJ1-5	22
HC-1	AGCCAAGTCACCATG	GCAAATCAGGGCTCTGAGGCC	TGCAGCGTTGCTGTAGATACGCAGTATTTT	SQVTM	ANQGSEA	CSVAVDTQYF	TRBV29-1		TRBJ2-3	22
HC-1	AGCCAAGTCACCATG	GCAAATCAGGGCTCTGAGGCC	TGCCCGAGCGGACAGGACCCGGGAAGCAATCAGCCCCAGCATTTT	SQVTM	ANQGSEA	CPSGQDPGSNQPQHF	TRBV29-1	TRBD1	TRBJ1-5	22
HC-1	AGCCAAGTCACCATG	GCAAATCAGGGCTCTGAGGCC	TGCAGCGTCAACCTTCTGGACAGGGGGACAGATACGCAGTATTTT	SQVTM	ANQGSEA	CSVNLLDRGTDTQYF	TRBV29-1	TRBD1	TRBJ2-3	22
HC-1	AGCCAAGTCACCATG	GCAAATCAGGGCTCTGAGGCC	TGCAGCGGCCGGAAGGGGGAGACCCAGTACTTC	SQVTM	ANQGSEA	CSGRKGETQYF	TRBV29-1	TRBD1	TRBJ2-5	22
HC-1	AGCCAAGTCACCATG	GCAAATCAGGGCTCTGAGGCC	TGCAGCGCCGCCGGGACTAGCGGGATCGGCTACGAGCAGTACTTC	SQVTM	ANQGSEA	CSAAGTSGIGYEQYF	TRBV29-1	TRBD2	TRBJ2-7	22
HC-1	AGCCAAGTCACCATG	GCAAATCAGGGCTCTGAGGCC	TGCAGCTCCAGCGGACTGGCTGGCACAGATACGCAGTATTTT	SQVTM	ANQGSEA	CSSSGLAGTDTQYF	TRBV29-1	TRBD2	TRBJ2-3	22
HC-1	AGCCAAGTCACCATG	GCAAATCAGGGCTCTGAGGCC	TGCAGCGTTGAGACAGGGGGCCGGAATGGCTACACCTTC	SQVTM	ANQGSEA	CSVETGGRNGYTF	TRBV29-1	TRBD1	TRBJ1-2	22
HC-1	AGCCAAGTCACCATG	GCAAATCAGGGCTCTGAGGCC	TGCAGCGTCAGGGGCGGGGGTCTTAATAGCAATCAGCCCCAGCATTTT	SQVTM	ANQGSEA	CSVRGGGLNSNQPQHF	TRBV29-1	TRBD2	TRBJ1-5	22
HC-1	AGCCAAGTCACCATG	GCAAATCAGGGCTCTGAGGCC	TGCAGCGTTGAAGGACAGGGTACAGATACGCAGTATTTT	SQVTM	ANQGSEA	CSVEGQGTDTQYF	TRBV29-1	TRBD1	TRBJ2-3	22
HC-1	AGCCAAGTCACCATG	GCAAATCAGGGCTCTGAGGCC	TGCAGCGTTTCCCAGGGACTATTTAACTACGAGCAGTACTTC	SQVTM	ANQGSEA	CSVSQGLFNYEQYF	TRBV29-1	TRBD2	TRBJ2-7	22
HC-1	AGCCAAGTCACCATG	GCAAATCAGGGCTCTGAGGCC	TGCAGTGCTTCAGTCTCTGGGGCCAACGTCCTGACTTTC	SQVTM	ANQGSEA	CSASVSGANVLTF	TRBV29-1		TRBJ2-6	22
HC-1	AGCCAAGTCACCATG	GCAAATCAGGGCTCTGAGGCC	TGCAGCGTCTCTTGGGGTGTAGACAGCAATCAGCCCCAGCATTTT	SQVTM	ANQGSEA	CSVSWGVDSNQPQHF	TRBV29-1		TRBJ1-5	22
HC-1	AGCCAAGTCACCATG	GCAAATCAGGGCTCTGAGGCC	TGCAGCGTTCGGGAAGCGGGCCTACAAGAGACCCAGTACTTC	SQVTM	ANQGSEA	CSVREAGLQETQYF	TRBV29-1	TRBD1	TRBJ2-5	22
HC-1	AGCCAAGTCACCATG	GCAAATCAGGGCTCTGAGGCC	TGCAGCGTTGCCCCGAGCGCAGGGGGGTTCTTC	SQVTM	ANQGSEA	CSVAPSAGGFF	TRBV29-1	TRBD1	TRBJ2-1	22
HC-1	AGCCAAGTCACCATG	GCAAATCAGGGCTCTGAGGCC	TGCAGCGTTGGTGGTCTCTACGGAGAGACCCAGTACTTC	SQVTM	ANQGSEA	CSVGGLYGETQYF	TRBV29-1		TRBJ2-5	22
HC-1	AGCCAAGTCACCATG	GCAAATCAGGGCTCTGAGGCC	TGCAGCGTTGCTAGGGCTAGCGGGACGAGCTCCTACAATGAGCAGTTCTTC	SQVTM	ANQGSEA	CSVARASGTSSYNEQFF	TRBV29-1	TRBD2	TRBJ2-1	22
HC-1	AGCCAAGTCACCATG	GCAAATCAGGGCTCTGAGGCC	TGCAGCGTTGAAGACAGCGGGAGAATGAAGTTCTTC	SQVTM	ANQGSEA	CSVEDSGRMKFF	TRBV29-1	TRBD2	TRBJ2-1	21
HC-1	AGCCAAGTCACCATG	GCAAATCAGGGCTCTGAGGCC	TGCAGCGTTGGAATCGACACCGGGGAGCTGTTTTTT	SQVTM	ANQGSEA	CSVGIDTGELFF	TRBV29-1		TRBJ2-2	21
HC-1	AGCCAAGTCACCATG	GCAAATCAGGGCTCTGAGGCC	TGCAGCGTTGTTTCAGGATTGGATCAGCCCCAGCATTTT	SQVTM	ANQGSEA	CSVVSGLDQPQHF	TRBV29-1		TRBJ1-5	21
HC-1	AGCCAAGTCACCATG	GCAAATCAGGGCTCTGAGGCC	TGCAGCGTTGCGGGGAATAGCAATCAGCCCCAGCATTTT	SQVTM	ANQGSEA	CSVAGNSNQPQHF	TRBV29-1	TRBD2	TRBJ1-5	21
HC-1	AGCCAAGTCACCATG	GCAAATCAGGGCTCTGAGGCC	TGCAGCGTCTCTAGCGGAGGACCCCAAGAGACCCAGTACTTC	SQVTM	ANQGSEA	CSVSSGGPQETQYF	TRBV29-1	TRBD2	TRBJ2-5	21
HC-1	AGCCAAGTCACCATG	GCAAATCAGGGCTCTGAGGCC	TGCAGCGTTTTGCTCCAGGGAACCGATAGCAATCAGCCCCAGCATTTT	SQVTM	ANQGSEA	CSVLLQGTDSNQPQHF	TRBV29-1	TRBD1	TRBJ1-5	21
HC-1	AGCCAAGTCACCATG	GCAAATCAGGGCTCTGAGGCC	TGCAGCGTTCCTGCTTTCTCTGGGGCCAACGTCCTGACTTTC	SQVTM	ANQGSEA	CSVPAFSGANVLTF	TRBV29-1		TRBJ2-6	21
HC-1	AGCCAAGTCACCATG	GCAAATCAGGGCTCTGAGGCC	TGCAGCGCAGGGACAGGGGAGGGCTACACCTTC	SQVTM	ANQGSEA	CSAGTGEGYTF	TRBV29-1	TRBD1	TRBJ1-2	21
HC-1	AGCCAAGTCACCATG	GCAAATCAGGGCTCTGAGGCC	TGCAGCGTTGAAAACCCTAGCGGGAGTTATGAGCAGTTCTTC	SQVTM	ANQGSEA	CSVENPSGSYEQFF	TRBV29-1	TRBD2	TRBJ2-1	21
HC-1	AGCCAAGTCACCATG	GCAAATCAGGGCTCTGAGGCC	TGCAGCGCCCTCCCCGCCGGGGGGTTCTATGGCTACACCTTC	SQVTM	ANQGSEA	CSALPAGGFYGYTF	TRBV29-1	TRBD2	TRBJ1-2	21
HC-1	AGCCAAGTCACCATG	GCAAATCAGGGCTCTGAGGCC	TGCAGCGTGGGGTCCCTCCTCACCGGGGAGCTGTTTTTT	SQVTM	ANQGSEA	CSVGSLLTGELFF	TRBV29-1	TRBD1	TRBJ2-2	21
HC-1	AGCCAAGTCACCATG	GCAAATCAGGGCTCTGAGGCC	TGCAGCGTTGAGGCGACTCCCGTTGTTTTCTTT	SQVTM	ANQGSEA	CSVEATPVVFF	TRBV29-1	TRBD2	TRBJ1-1	21
HC-1	AGCCAAGTCACCATG	GCAAATCAGGGCTCTGAGGCC	TGCAGCGTCGGACTAGCGGGGGGGCGGAAAAACAATGAGCAGTTCTTC	SQVTM	ANQGSEA	CSVGLAGGRKNNEQFF	TRBV29-1	TRBD2	TRBJ2-1	21
HC-1	AGCCAAGTCACCATG	GCAAATCAGGGCTCTGAGGCC	TGCAGCGCCCGGGACTGGCAATTCACAGATACGCAGTATTTT	SQVTM	ANQGSEA	CSARDWQFTDTQYF	TRBV29-1	TRBD2	TRBJ2-3	21
HC-1	AGCCAAGTCACCATG	GCAAATCAGGGCTCTGAGGCC	TGCAGCGTCAAAATGGGAGCGGGAGGGCCGCTAGGGCAGTTCTTC	SQVTM	ANQGSEA	CSVKMGAGGPLGQFF	TRBV29-1	TRBD2	TRBJ2-1	21
HC-1	AGCCAAGTCACCATG	GCAAATCAGGGCTCTGAGGCC	TGCAGCGTGGAGGGACGGACGCACACTGAAGCTTTCTTT	SQVTM	ANQGSEA	CSVEGRTHTEAFF	TRBV29-1	TRBD1	TRBJ1-1	21
HC-1	AGCCAAGTCACCATG	GCAAATCAGGGCTCTGAGGCC	TGCAGCTTTTGGGGCCGGTCGAACACTGAAGCTTTCTTT	SQVTM	ANQGSEA	CSFWGRSNTEAFF	TRBV29-1	TRBD1	TRBJ1-1	21
HC-1	AGCCAAGTCACCATG	GCAAATCAGGGCTCTGAGGCC	TGCAGCGTTCGTAGCGGGAGTGGCACAGATACGCAGTATTTT	SQVTM	ANQGSEA	CSVRSGSGTDTQYF	TRBV29-1	TRBD2	TRBJ2-3	21
HC-1	AGCCAAGTCACCATG	GCAAATCAGGGCTCTGAGGCC	TGCAGCGTTGGACAGAGACCCTCTGAAGCTTTCTTT	SQVTM	ANQGSEA	CSVGQRPSEAFF	TRBV29-1	TRBD1	TRBJ1-1	21
HC-1	AGCCAAGTCACCATG	GCAAATCAGGGCTCTGAGGCC	TGCAGCGTCCTGACAGCGAGAGGCTACACCTTC	SQVTM	ANQGSEA	CSVLTARGYTF	TRBV29-1	TRBD1	TRBJ1-2	21
HC-1	AGCCAAGTCACCATG	GCAAATCAGGGCTCTGAGGCC	TGCAGCGTTGAATTTGGGGCAGGGAGCACTGAAGCTTTCTTT	SQVTM	ANQGSEA	CSVEFGAGSTEAFF	TRBV29-1	TRBD1	TRBJ1-1	21
HC-1	AGCCAAGTCACCATG	GCAAATCAGGGCTCTGAGGCC	TGCAGCGTTGGAAGAGGGCGGCCTGAAGCTTTCTTT	SQVTM	ANQGSEA	CSVGRGRPEAFF	TRBV29-1		TRBJ1-1	21
HC-1	AGCCAAGTCACCATG	GCAAATCAGGGCTCTGAGGCC	TGCAGCGTCCGGGCCGGGACAGGTTTGAATCAGCCCCAGCATTTT	SQVTM	ANQGSEA	CSVRAGTGLNQPQHF	TRBV29-1	TRBD1	TRBJ1-5	21
HC-1	AGCCAAGTCACCATG	GCAAATCAGGGCTCTGAGGCC	TGCAGCGGGAGATCAGGGGGCACTGAAGCTTTCTTT	SQVTM	ANQGSEA	CSGRSGGTEAFF	TRBV29-1	TRBD1	TRBJ1-1	21
HC-1	AGCCAAGTCACCATG	GCAAATCAGGGCTCTGAGGCC	TGCAGCGCCGGGACAGACTATGGCTACACCTTC	SQVTM	ANQGSEA	CSAGTDYGYTF	TRBV29-1	TRBD1	TRBJ1-2	21
HC-1	AGCCAAGTCACCATG	GCAAATCAGGGCTCTGAGGCC	TGCAGCGTTTCCCCACTAGCGGGAGAGCAGTTCTTC	SQVTM	ANQGSEA	CSVSPLAGEQFF	TRBV29-1	TRBD2	TRBJ2-1	21
HC-1	AGCCAAGTCACCATG	GCAAATCAGGGCTCTGAGGCC	TGCAGCGTTTTTCAGGGGAGCACTGAAGCTTTCTTT	SQVTM	ANQGSEA	CSVFQGSTEAFF	TRBV29-1	TRBD1	TRBJ1-1	21
HC-1	AGCCAAGTCACCATG	GCAAATCAGGGCTCTGAGGCC	TGCAGCGTTGAAGGCGCTAGCGGGGCCACCGGGGAGCTGTTTTTT	SQVTM	ANQGSEA	CSVEGASGATGELFF	TRBV29-1	TRBD2	TRBJ2-2	21
HC-1	AGCCAAGTCACCATG	GCAAATCAGGGCTCTGAGGCC	TGCAGCGTTGAAGGGTTGGGGGCTGGGGCCAACGTCCTGACTTTC	SQVTM	ANQGSEA	CSVEGLGAGANVLTF	TRBV29-1	TRBD1	TRBJ2-6	20
HC-1	AGCCAAGTCACCATG	GCAAATCAGGGCTCTGAGGCC	TGCAGCGCGTCAGGGGGCCCGAACACCGGGGAGCTGTTTTTT	SQVTM	ANQGSEA	CSASGGPNTGELFF	TRBV29-1	TRBD1	TRBJ2-2	20
HC-1	AGCCAAGTCACCATG	GCAAATCAGGGCTCTGAGGCC	TGCAGCGTTACAGGGAGTGCCGGGGAGCTGTTTTTT	SQVTM	ANQGSEA	CSVTGSAGELFF	TRBV29-1	TRBD1	TRBJ2-2	20
HC-1	AGCCAAGTCACCATG	GCAAATCAGGGCTCTGAGGCC	TGCAGCGTTCTCGGGACAGCGAACACTGAAGCTTTCTTT	SQVTM	ANQGSEA	CSVLGTANTEAFF	TRBV29-1	TRBD1	TRBJ1-1	20
HC-1	AGCCAAGTCACCATG	GCAAATCAGGGCTCTGAGGCC	TGCAGCCTAATGGTCGGGACAGATACGCAGTATTTT	SQVTM	ANQGSEA	CSLMVGTDTQYF	TRBV29-1		TRBJ2-3	20
HC-1	AGCCAAGTCACCATG	GCAAATCAGGGCTCTGAGGCC	TGCAGCGCAAGGACAGGGGACCTAATCGCCGGGGCCAACGTCCTGACTTTC	SQVTM	ANQGSEA	CSARTGDLIAGANVLTF	TRBV29-1	TRBD1	TRBJ2-6	20
HC-1	AGCCAAGTCACCATG	GCAAATCAGGGCTCTGAGGCC	TGCAGCGTTGCCACAGGGAGTGGAGACTATGGCTACACCTTC	SQVTM	ANQGSEA	CSVATGSGDYGYTF	TRBV29-1	TRBD1	TRBJ1-2	20
HC-1	AGCCAAGTCACCATG	GCAAATCAGGGCTCTGAGGCC	TGCAGCGGGACTAACAATGAGCAGTTCTTC	SQVTM	ANQGSEA	CSGTNNEQFF	TRBV29-1	TRBD2	TRBJ2-1	20
HC-1	AGCCAAGTCACCATG	GCAAATCAGGGCTCTGAGGCC	TGCAGCGTTGCAGTGTCCGCTAGCAATCAGCCCCAGCATTTT	SQVTM	ANQGSEA	CSVAVSASNQPQHF	TRBV29-1	TRBD1	TRBJ1-5	20
HC-1	AGCCAAGTCACCATG	GCAAATCAGGGCTCTGAGGCC	TGCAGCGTTGAAGATCGGGTACAGGGCGGATTCTACGAGCAGTACTTC	SQVTM	ANQGSEA	CSVEDRVQGGFYEQYF	TRBV29-1	TRBD1	TRBJ2-7	20
HC-1	AGCCAAGTCACCATG	GCAAATCAGGGCTCTGAGGCC	TGCAGCGTGGATGACGGTTCCATCAACTATGGCTACACCTTC	SQVTM	ANQGSEA	CSVDDGSINYGYTF	TRBV29-1		TRBJ1-2	20
HC-1	AGCCAAGTCACCATG	GCAAATCAGGGCTCTGAGGCC	TGCAGCGTTGGGGACCGGGACAGGGTCCACGAGCAGTACTTC	SQVTM	ANQGSEA	CSVGDRDRVHEQYF	TRBV29-1	TRBD1	TRBJ2-7	20
HC-1	AGCCAAGTCACCATG	GCAAATCAGGGCTCTGAGGCC	TGCAGCGTTGAAGGGCAGGGTGGGCTTTCCGAAGCTTTCTTT	SQVTM	ANQGSEA	CSVEGQGGLSEAFF	TRBV29-1	TRBD1	TRBJ1-1	20
HC-1	AGCCAAGTCACCATG	GCAAATCAGGGCTCTGAGGCC	TGCAGCGTTGCGGGACGCCTACAAGAGACCCAGTACTTC	SQVTM	ANQGSEA	CSVAGRLQETQYF	TRBV29-1	TRBD2	TRBJ2-5	20
HC-1	AGCCAAGTCACCATG	GCAAATCAGGGCTCTGAGGCC	TGCAGCGTTGGAGAGGACGGAGACAATGAGCAGTTCTTC	SQVTM	ANQGSEA	CSVGEDGDNEQFF	TRBV29-1		TRBJ2-1	20
HC-1	AGCCAAGTCACCATG	GCAAATCAGGGCTCTGAGGCC	TGCAGCGTTGAGTGGAGGAAGGGTCAGCCCCAGCATTTT	SQVTM	ANQGSEA	CSVEWRKGQPQHF	TRBV29-1	TRBD2	TRBJ1-5	20
HC-1	AGCCAAGTCACCATG	GCAAATCAGGGCTCTGAGGCC	TGCAGCGTTGAAGATCTAGGGACAGGGGAGTACTTC	SQVTM	ANQGSEA	CSVEDLGTGEYF	TRBV29-1	TRBD1	TRBJ2-7	20
HC-1	AGCCAAGTCACCATG	GCAAATCAGGGCTCTGAGGCC	TGCAGCGTTGGAAACAATGAGCAGTTCTTC	SQVTM	ANQGSEA	CSVGNNEQFF	TRBV29-1		TRBJ2-1	20
HC-1	AGCCAAGTCACCATG	GCAAATCAGGGCTCTGAGGCC	TGCAGCGTTGAAGGCTTCTATGGCTACACCTTC	SQVTM	ANQGSEA	CSVEGFYGYTF	TRBV29-1		TRBJ1-2	20
HC-1	AGCCAAGTCACCATG	GCAAATCAGGGCTCTGAGGCC	TGCAGCGTTAAGGACAACTCCATTAATTCACCCCTCCACTTT	SQVTM	ANQGSEA	CSVKDNSINSPLHF	TRBV29-1		TRBJ1-6	20
HC-1	AGCCAAGTCACCATG	GCAAATCAGGGCTCTGAGGCC	TGCAGCGTTGAAGACACAGTGCTGGGTGGCTACACCTTC	SQVTM	ANQGSEA	CSVEDTVLGGYTF	TRBV29-1		TRBJ1-2	20
HC-1	AGCCAAGTCACCATG	GCAAATCAGGGCTCTGAGGCC	TGCAGCGCTCGGACAGGGGGAAGGGACACCGGGGAGCTGTTTTTT	SQVTM	ANQGSEA	CSARTGGRDTGELFF	TRBV29-1	TRBD1	TRBJ2-2	20
HC-1	AGCCAAGTCACCATG	GCAAATCAGGGCTCTGAGGCC	TGCAGCGTGAGGAGGGACATCATGAACACTGAAGCTTTCTTT	SQVTM	ANQGSEA	CSVRRDIMNTEAFF	TRBV29-1	TRBD1	TRBJ1-1	20
HC-1	AGCCAAGTCACCATG	GCAAATCAGGGCTCTGAGGCC	TGCAGCGTTGAAGATCTTCAGGGGGCTGGTGAGACCCAGTACTTC	SQVTM	ANQGSEA	CSVEDLQGAGETQYF	TRBV29-1	TRBD1	TRBJ2-5	19
HC-1	AGCCAAGTCACCATG	GCAAATCAGGGCTCTGAGGCC	TGCAGCGTTGCGCCCAGGGGGCTAGAGACCCAGTACTTC	SQVTM	ANQGSEA	CSVAPRGLETQYF	TRBV29-1	TRBD1	TRBJ2-5	19
HC-1	AGCCAAGTCACCATG	GCAAATCAGGGCTCTGAGGCC	TGCAGCGTTGAGAGGACAGGGTTTGGGAACACTGAAGCTTTCTTT	SQVTM	ANQGSEA	CSVERTGFGNTEAFF	TRBV29-1	TRBD1	TRBJ1-1	19
HC-1	AGCCAAGTCACCATG	GCAAATCAGGGCTCTGAGGCC	TGCAGCGTATGGGACAGGGGGCTTAGTAATGAGCAGTTCTTC	SQVTM	ANQGSEA	CSVWDRGLSNEQFF	TRBV29-1	TRBD1	TRBJ2-1	19
HC-1	AGCCAAGTCACCATG	GCAAATCAGGGCTCTGAGGCC	TGCAGCGTTGGTTGGAGGGATCAGCCCCAGCATTTT	SQVTM	ANQGSEA	CSVGWRDQPQHF	TRBV29-1	TRBD2	TRBJ1-5	19
HC-1	AGCCAAGTCACCATG	GCAAATCAGGGCTCTGAGGCC	TGCAGCGTTCGACAGGGAGTAAATTCACCCCTCCACTTT	SQVTM	ANQGSEA	CSVRQGVNSPLHF	TRBV29-1	TRBD1	TRBJ1-6	19
HC-1	AGCCAAGTCACCATG	GCAAATCAGGGCTCTGAGGCC	TGCAGCGTTAGCGACAGGGGCCCCTTCGGCGGCTACACCTTC	SQVTM	ANQGSEA	CSVSDRGPFGGYTF	TRBV29-1	TRBD1	TRBJ1-2	19
HC-1	AGCCAAGTCACCATG	GCAAATCAGGGCTCTGAGGCC	TGCAGCGGGACTGGAGGAGGGAAACAAGCTTTCTTT	SQVTM	ANQGSEA	CSGTGGGKQAFF	TRBV29-1	TRBD2	TRBJ1-1	19
HC-1	AGCCAAGTCACCATG	GCAAATCAGGGCTCTGAGGCC	TGCAGCGTTGGACAGGGATCAGATACGCAGTATTTT	SQVTM	ANQGSEA	CSVGQGSDTQYF	TRBV29-1	TRBD1	TRBJ2-3	19
HC-1	AGCCAAGTCACCATG	GCAAATCAGGGCTCTGAGGCC	TGCAGCGTCTCCGGACAAACCGATAATTCACCCCTCCACTTT	SQVTM	ANQGSEA	CSVSGQTDNSPLHF	TRBV29-1	TRBD1	TRBJ1-6	19
HC-1	AGCCAAGTCACCATG	GCAAATCAGGGCTCTGAGGCC	TGCAGCGTTGTGTCAGGGTATGGCTACACCTTC	SQVTM	ANQGSEA	CSVVSGYGYTF	TRBV29-1	TRBD1	TRBJ1-2	19
HC-1	AGCCAAGTCACCATG	GCAAATCAGGGCTCTGAGGCC	TGCAGCGTCGCCCTAGAGACTGAAGCTTTCTTT	SQVTM	ANQGSEA	CSVALETEAFF	TRBV29-1		TRBJ1-1	19
HC-1	AGCCAAGTCACCATG	GCAAATCAGGGCTCTGAGGCC	TGCAGCGCTTCCATTGGGACAGGGTCCGGCTACACCTTC	SQVTM	ANQGSEA	CSASIGTGSGYTF	TRBV29-1	TRBD1	TRBJ1-2	19
HC-1	AGCCAAGTCACCATG	GCAAATCAGGGCTCTGAGGCC	TGCAGCGTTGAACTGACAGGGCCCTCTGGGGCCAACGTCCTGACTTTC	SQVTM	ANQGSEA	CSVELTGPSGANVLTF	TRBV29-1	TRBD1	TRBJ2-6	19
HC-1	AGCCAAGTCACCATG	GCAAATCAGGGCTCTGAGGCC	TGCAGCGTCCCGACGGGGAGTAGGGCAGATACGCAGTATTTT	SQVTM	ANQGSEA	CSVPTGSRADTQYF	TRBV29-1	TRBD2	TRBJ2-3	19
HC-1	AGCCAAGTCACCATG	GCAAATCAGGGCTCTGAGGCC	TGCAGCGTTGAGACGGGAGTGTACAATGAGCAGTTCTTC	SQVTM	ANQGSEA	CSVETGVYNEQFF	TRBV29-1	TRBD2	TRBJ2-1	19
HC-1	AGCCAAGTCACCATG	GCAAATCAGGGCTCTGAGGCC	TGCAGCGTTGAAAGGAGGGCGGCAGGGGAAAAACTGTTTTTT	SQVTM	ANQGSEA	CSVERRAAGEKLFF	TRBV29-1	TRBD2	TRBJ1-4	19
HC-1	AGCCAAGTCACCATG	GCAAATCAGGGCTCTGAGGCC	TGCAGCGTTGAAGCGGGGACAGGGGGCGCGTATTCCGCCTTC	SQVTM	ANQGSEA	CSVEAGTGGAYSAF	TRBV29-1	TRBD1	TRBJ1-2	19
HC-1	AGCCAAGTCACCATG	GCAAATCAGGGCTCTGAGGCC	TGCAGCGTTGAAGTAGGGGTAAGAGAGACCCAGTACTTC	SQVTM	ANQGSEA	CSVEVGVRETQYF	TRBV29-1	TRBD1	TRBJ2-5	19
HC-1	AGCCAAGTCACCATG	GCAAATCAGGGCTCTGAGGCC	TGCAGCGTTGAAAGGGGAAACCAAGAGACCCAGTACTTC	SQVTM	ANQGSEA	CSVERGNQETQYF	TRBV29-1	TRBD1	TRBJ2-5	19
HC-1	AGCCAAGTCACCATG	GCAAATCAGGGCTCTGAGGCC	TGCAGCGCCAGCCTGGGGGGCGGCAATCAGCCCCAGCATTTT	SQVTM	ANQGSEA	CSASLGGGNQPQHF	TRBV29-1	TRBD2	TRBJ1-5	19
HC-1	AGCCAAGTCACCATG	GCAAATCAGGGCTCTGAGGCC	TGCAGCGTTGTGTCAGGGGTCACTGAAGCTTTCTTT	SQVTM	ANQGSEA	CSVVSGVTEAFF	TRBV29-1	TRBD1	TRBJ1-1	19
HC-1	AGCCAAGTCACCATG	GCAAATCAGGGCTCTGAGGCC	TGCAGCGTTGAAAGGCTGGGACAGGGAGGCTCTGAAGCTTTCTTT	SQVTM	ANQGSEA	CSVERLGQGGSEAFF	TRBV29-1	TRBD1	TRBJ1-1	19
HC-1	AGCCAAGTCACCATG	GCAAATCAGGGCTCTGAGGCC	TGCAGCGTTGAACCCCAGGGGGATGACTATGGCTACACCTTC	SQVTM	ANQGSEA	CSVEPQGDDYGYTF	TRBV29-1	TRBD1	TRBJ1-2	19
HC-1	AGCCAAGTCACCATG	GCAAATCAGGGCTCTGAGGCC	TGCAGCGTTGAAGAGGTTTCAAGGGATGGCTACACCTTC	SQVTM	ANQGSEA	CSVEEVSRDGYTF	TRBV29-1		TRBJ1-2	19
HC-1	AGCCAAGTCACCATG	GCAAATCAGGGCTCTGAGGCC	TGCAGCGTTGAAAAAGACAGGGCGGAAGGCTACACCTTC	SQVTM	ANQGSEA	CSVEKDRAEGYTF	TRBV29-1	TRBD1	TRBJ1-2	19
HC-1	AGCCAAGTCACCATG	GCAAATCAGGGCTCTGAGGCC	TGCAGCGTTGAAAAAGACTACGCATATGGCTACACCTTC	SQVTM	ANQGSEA	CSVEKDYAYGYTF	TRBV29-1	TRBD2	TRBJ1-2	19
HC-1	AGCCAAGTCACCATG	GCAAATCAGGGCTCTGAGGCC	TGCAGCGAAATGACAGGGGTCACTGAAGCTTTCTTT	SQVTM	ANQGSEA	CSEMTGVTEAFF	TRBV29-1	TRBD1	TRBJ1-1	19
HC-1	AGCCAAGTCACCATG	GCAAATCAGGGCTCTGAGGCC	TGCAGCGTTGAAGTACCTAGGGGATTGAGCTCCTACAATGAGCAGTTCTTC	SQVTM	ANQGSEA	CSVEVPRGLSSYNEQFF	TRBV29-1	TRBD2	TRBJ2-1	19
HC-1	AGCCAAGTCACCATG	GCAAATCAGGGCTCTGAGGCC	TGCAGCGCTCGACAGGGTTCGAACACTGAAGCTTTCTTT	SQVTM	ANQGSEA	CSARQGSNTEAFF	TRBV29-1		TRBJ1-1	19
HC-1	AGCCAAGTCACCATG	GCAAATCAGGGCTCTGAGGCC	TGCAGCGTTAGTCAGGGTGGCAACTATGGCTACACCTTC	SQVTM	ANQGSEA	CSVSQGGNYGYTF	TRBV29-1	TRBD1	TRBJ1-2	19
HC-1	AGCCAAGTCACCATG	GCAAATCAGGGCTCTGAGGCC	TGCAGCGTTGGGACAGACAGGCTATCAAATGAAAAACTGTTTTTT	SQVTM	ANQGSEA	CSVGTDRLSNEKLFF	TRBV29-1	TRBD1	TRBJ1-4	19
HC-1	AGCCAAGTCACCATG	GCAAATCAGGGCTCTGAGGCC	TGCAGCGTTGGAGAGTCCTACGAGCAGTACTTC	SQVTM	ANQGSEA	CSVGESYEQYF	TRBV29-1		TRBJ2-7	19
HC-1	AGCCAAGTCACCATG	GCAAATCAGGGCTCTGAGGCC	TGCAGCGTTGGGGCCCGGGGCAGGGGAGAGACCCAGTACTTC	SQVTM	ANQGSEA	CSVGARGRGETQYF	TRBV29-1	TRBD1	TRBJ2-5	19
HC-1	AGCCAAGTCACCATG	GCAAATCAGGGCTCTGAGGCC	TGCAGCGTTGAAGTGAAGGCGGGAGCTGAGCAGTTCTTC	SQVTM	ANQGSEA	CSVEVKAGAEQFF	TRBV29-1	TRBD2	TRBJ2-1	19
HC-1	AGCCAAGTCACCATG	GCAAATCAGGGCTCTGAGGCC	TGCAGCGTTGAAGATCGATTAAACACAGATACGCAGTATTTT	SQVTM	ANQGSEA	CSVEDRLNTDTQYF	TRBV29-1		TRBJ2-3	19
HC-1	AGCCAAGTCACCATG	GCAAATCAGGGCTCTGAGGCC	TGCAGCGTTGGGGGCGGGGGATACAATGAGCAGTTCTTC	SQVTM	ANQGSEA	CSVGGGGYNEQFF	TRBV29-1	TRBD2	TRBJ2-1	19
HC-1	AGCCAAGTCACCATG	GCAAATCAGGGCTCTGAGGCC	TGCAGCGTTGAGCCTAGCGGTGTCTTTGATCGGCAGTTCTTC	SQVTM	ANQGSEA	CSVEPSGVFDRQFF	TRBV29-1	TRBD2	TRBJ2-1	19
HC-1	AGCCAAGTCACCATG	GCAAATCAGGGCTCTGAGGCC	TGCAGCGACATACCGGGAGCCAACACTGAAGCTTTCTTT	SQVTM	ANQGSEA	CSDIPGANTEAFF	TRBV29-1	TRBD2	TRBJ1-1	19
HC-1	AGCCAAGTCACCATG	GCAAATCAGGGCTCTGAGGCC	TGCAGCGTTCGCAGGGGGGGTACCGGGGAGCTGTTTTTT	SQVTM	ANQGSEA	CSVRRGGTGELFF	TRBV29-1	TRBD1	TRBJ2-2	19
HC-1	AGCCAAGTCACCATG	GCAAATCAGGGCTCTGAGGCC	TGCAGCGGGATGACAGGGACGAACACTGAAGCTTTCTTT	SQVTM	ANQGSEA	CSGMTGTNTEAFF	TRBV29-1	TRBD1	TRBJ1-1	19
HC-1	AGCCAAGTCACCATG	GCAAATCAGGGCTCTGAGGCC	TGCAGCGTTACCGGACAAGGCGTCTACGAGCAGTACTTC	SQVTM	ANQGSEA	CSVTGQGVYEQYF	TRBV29-1	TRBD1	TRBJ2-7	18
HC-1	AGCCAAGTCACCATG	GCAAATCAGGGCTCTGAGGCC	TGCAGCGCATGGGGAGTCCGAAGCACAGATACGCAGTATTTT	SQVTM	ANQGSEA	CSAWGVRSTDTQYF	TRBV29-1	TRBD2	TRBJ2-3	18
HC-1	AGCCAAGTCACCATG	GCAAATCAGGGCTCTGAGGCC	TGCAGCGTAGCCTCAGGGAAAAACACTGAAGCTTTCTTT	SQVTM	ANQGSEA	CSVASGKNTEAFF	TRBV29-1	TRBD1	TRBJ1-1	18
HC-1	AGCCAAGTCACCATG	GCAAATCAGGGCTCTGAGGCC	TGCAGCGTGATTGGTCCCCAGGGGCGAACTGAAGCTTTCTTT	SQVTM	ANQGSEA	CSVIGPQGRTEAFF	TRBV29-1	TRBD1	TRBJ1-1	18
HC-1	AGCCAAGTCACCATG	GCAAATCAGGGCTCTGAGGCC	TGCAGCGTTGAACAGGGGCCGGGCACTGAAGCTTTCTTT	SQVTM	ANQGSEA	CSVEQGPGTEAFF	TRBV29-1	TRBD1	TRBJ1-1	18
HC-1	AGCCAAGTCACCATG	GCAAATCAGGGCTCTGAGGCC	TGCAGCGCGTATGGCTACACCTTC	SQVTM	ANQGSEA	CSAYGYTF	TRBV29-1		TRBJ1-2	18
HC-1	AGCCAAGTCACCATG	GCAAATCAGGGCTCTGAGGCC	TGCAGCGTGAAGGCCGGGAGCGCCAATTCACCCCTCCACTTT	SQVTM	ANQGSEA	CSVKAGSANSPLHF	TRBV29-1	TRBD2	TRBJ1-6	18
HC-1	AGCCAAGTCACCATG	GCAAATCAGGGCTCTGAGGCC	TGCAGCGTTCTTGAGTCGGGCACTGAAGCTTTCTTT	SQVTM	ANQGSEA	CSVLESGTEAFF	TRBV29-1		TRBJ1-1	18
HC-1	AGCCAAGTCACCATG	GCAAATCAGGGCTCTGAGGCC	TGCAGCGTTGACAGTGCGAACACTGAAGCTTTCTTT	SQVTM	ANQGSEA	CSVDSANTEAFF	TRBV29-1		TRBJ1-1	18
HC-1	AGCCAAGTCACCATG	GCAAATCAGGGCTCTGAGGCC	TGCAGCAGTTGGGACGGGTCGGTCTACAATGAGCAGTTCTTC	SQVTM	ANQGSEA	CSSWDGSVYNEQFF	TRBV29-1		TRBJ2-1	18
HC-1	AGCCAAGTCACCATG	GCAAATCAGGGCTCTGAGGCC	TGCAGCGTTGAAGGGGGCGAGGGGTTGACCACTGAAGCTTTCTTT	SQVTM	ANQGSEA	CSVEGGEGLTTEAFF	TRBV29-1	TRBD2	TRBJ1-1	18
HC-1	AGCCAAGTCACCATG	GCAAATCAGGGCTCTGAGGCC	TGCAGCGTTGAAAGTCAGATGAACACTGAAGCTTTCTTT	SQVTM	ANQGSEA	CSVESQMNTEAFF	TRBV29-1		TRBJ1-1	18
HC-1	AGCCAAGTCACCATG	GCAAATCAGGGCTCTGAGGCC	TGCAGCGTTGAACTGGGGGCCAACGTCCTGACTTTC	SQVTM	ANQGSEA	CSVELGANVLTF	TRBV29-1		TRBJ2-6	18
HC-1	AGCCAAGTCACCATG	GCAAATCAGGGCTCTGAGGCC	TGCAGCGTTGTGGCCACGGGGCTCCACAACACTGAAGCTTTCTTT	SQVTM	ANQGSEA	CSVVATGLHNTEAFF	TRBV29-1	TRBD1	TRBJ1-1	18
HC-1	AGCCAAGTCACCATG	GCAAATCAGGGCTCTGAGGCC	TGCAGCACAAAGGAGACGGGAACCTACGAGCAGTACTTC	SQVTM	ANQGSEA	CSTKETGTYEQYF	TRBV29-1	TRBD1	TRBJ2-7	18
HC-1	AGCCAAGTCACCATG	GCAAATCAGGGCTCTGAGGCC	TGCAGCGTTGAAGAACCAGTAATCTATGGCTACACCTTC	SQVTM	ANQGSEA	CSVEEPVIYGYTF	TRBV29-1		TRBJ1-2	18
HC-1	AGCCAAGTCACCATG	GCAAATCAGGGCTCTGAGGCC	TGCAGCGTTGGGACAGGGTTGACAGATACGCAGTATTTT	SQVTM	ANQGSEA	CSVGTGLTDTQYF	TRBV29-1	TRBD1	TRBJ2-3	18
HC-1	AGCCAAGTCACCATG	GCAAATCAGGGCTCTGAGGCC	TGCAGCGTTGTCAGGGGAGGGAACATTCAGTACTTC	SQVTM	ANQGSEA	CSVVRGGNIQYF	TRBV29-1	TRBD1	TRBJ2-4	18
HC-1	AGCCAAGTCACCATG	GCAAATCAGGGCTCTGAGGCC	TGCAGCGTTGTGTCGTTAGCGGGAGGACAAGAGACCCAGTACTTC	SQVTM	ANQGSEA	CSVVSLAGGQETQYF	TRBV29-1	TRBD2	TRBJ2-5	18
HC-1	AGCCAAGTCACCATG	GCAAATCAGGGCTCTGAGGCC	TGCAGCGGAGCGAACAGGGGATGGCCCGGGGAGCTGTTTTTT	SQVTM	ANQGSEA	CSGANRGWPGELFF	TRBV29-1	TRBD1	TRBJ2-2	18
HC-1	AGCCAAGTCACCATG	GCAAATCAGGGCTCTGAGGCC	TGCAGCGTTCCGAGGGTGAGAGGGGACAACCGTAAGACCCAGTACTTC	SQVTM	ANQGSEA	CSVPRVRGDNRKTQYF	TRBV29-1	TRBD1	TRBJ2-5	18
HC-1	AGCCAAGTCACCATG	GCAAATCAGGGCTCTGAGGCC	TGCAGCGTTGGGGGTGCCTTCAATGAAAAACTGTTTTTT	SQVTM	ANQGSEA	CSVGGAFNEKLFF	TRBV29-1	TRBD2	TRBJ1-4	18
HC-1	AGCCAAGTCACCATG	GCAAATCAGGGCTCTGAGGCC	TGCAGCGTTGAAGGAGAGTCGGGAAACTATGGCTACACCTTC	SQVTM	ANQGSEA	CSVEGESGNYGYTF	TRBV29-1	TRBD1	TRBJ1-2	18
HC-1	AGCCAAGTCACCATG	GCAAATCAGGGCTCTGAGGCC	TGCAGCGTTGGTGTTACAGGGGATAATACGCAGTATTTT	SQVTM	ANQGSEA	CSVGVTGDNTQYF	TRBV29-1	TRBD1	TRBJ2-3	18
HC-1	AGCCAAGTCACCATG	GCAAATCAGGGCTCTGAGGCC	TGCAGCGTAACAGGGATGGGTGAAGCTTTCTTT	SQVTM	ANQGSEA	CSVTGMGEAFF	TRBV29-1	TRBD1	TRBJ1-1	18
HC-1	AGCCAAGTCACCATG	GCAAATCAGGGCTCTGAGGCC	TGCAGCGTTCTTCCGGGACATAACTATGGCTACACCTTC	SQVTM	ANQGSEA	CSVLPGHNYGYTF	TRBV29-1	TRBD1	TRBJ1-2	18
HC-1	AGCCAAGTCACCATG	GCAAATCAGGGCTCTGAGGCC	TGCAGCGTCACAAAGCCCGTATTGACAGGGCAGATGGCGCTTGGAGAGACCCAGTACTTC	SQVTM	ANQGSEA	CSVTKPVLTGQMALGETQYF	TRBV29-1	TRBD1	TRBJ2-5	18
HC-1	AGCCAAGTCACCATG	GCAAATCAGGGCTCTGAGGCC	TGCAGCGCCGGGGATAATAATGAAAAACTGTTTTTT	SQVTM	ANQGSEA	CSAGDNNEKLFF	TRBV29-1	TRBD1	TRBJ1-4	18
HC-1	AGCCAAGTCACCATG	GCAAATCAGGGCTCTGAGGCC	TGCAGCGTGCGACCGGGGACAGGGGGGGACACCGGGGAGCTGTTTTTT	SQVTM	ANQGSEA	CSVRPGTGGDTGELFF	TRBV29-1	TRBD1	TRBJ2-2	18
HC-1	AGCCAAGTCACCATG	GCAAATCAGGGCTCTGAGGCC	TGCAGCGTTCGCCCAGGCAGTCAAGAGACCCAGTACTTC	SQVTM	ANQGSEA	CSVRPGSQETQYF	TRBV29-1		TRBJ2-5	18
HC-1	AGCCAAGTCACCATG	GCAAATCAGGGCTCTGAGGCC	TGCAGCGGGAGACAGGGTTCCTACGAGCAGTACTTC	SQVTM	ANQGSEA	CSGRQGSYEQYF	TRBV29-1	TRBD1	TRBJ2-7	18
HC-1	AGCCAAGTCACCATG	GCAAATCAGGGCTCTGAGGCC	TGCAGCGTTGAAGGAGGGAAGGGCGAGTACGAGCAGTACTTC	SQVTM	ANQGSEA	CSVEGGKGEYEQYF	TRBV29-1	TRBD1	TRBJ2-7	18
HC-1	AGCCAAGTCACCATG	GCAAATCAGGGCTCTGAGGCC	TGCAGCGTTGAGCGGGGAGGGGCGGATACGCAGTATTTT	SQVTM	ANQGSEA	CSVERGGADTQYF	TRBV29-1	TRBD2	TRBJ2-3	18
HC-1	AGCCAAGTCACCATG	GCAAATCAGGGCTCTGAGGCC	TGCAGCGTCGAGGGAGGTGGCAACCAGCAGTTCTTC	SQVTM	ANQGSEA	CSVEGGGNQQFF	TRBV29-1	TRBD2	TRBJ2-1	18
HC-1	AGCCAAGTCACCATG	GCAAATCAGGGCTCTGAGGCC	TGCAGCGTTGAGAGACAGGAGACCCAGTACTTA	SQVTM	ANQGSEA	CSVERQETQYL	TRBV29-1		TRBJ2-5	18
HC-1	AGCCAAGTCACCATG	GCAAATCAGGGCTCTGAGGCC	TGCAGCGTTTCCGACAGGGTTGCCCGAGAGACCCAGTACTTC	SQVTM	ANQGSEA	CSVSDRVARETQYF	TRBV29-1	TRBD1	TRBJ2-5	18
HC-1	AGCCAAGTCACCATG	GCAAATCAGGGCTCTGAGGCC	TGCAGCGGCGGACAGGGATTCGACTATGGCTACACCTTC	SQVTM	ANQGSEA	CSGGQGFDYGYTF	TRBV29-1	TRBD1	TRBJ1-2	18
HC-1	AGCCAAGTCACCATG	GCAAATCAGGGCTCTGAGGCC	TGCAGCGTTGAGCAGGGGGCAGAGACCCAGTACTTC	SQVTM	ANQGSEA	CSVEQGAETQYF	TRBV29-1	TRBD1	TRBJ2-5	18
HC-1	AGCCAAGTCACCATG	GCAAATCAGGGCTCTGAGGCC	TGCAGCGTTGCGAAGCTAGCGGGGGATCCGGAGACCCAGTACTTC	SQVTM	ANQGSEA	CSVAKLAGDPETQYF	TRBV29-1	TRBD2	TRBJ2-5	18
HC-1	AGCCAAGTCACCATG	GCAAATCAGGGCTCTGAGGCC	TGCAGCGCTAGGGGCGGCACAGATACGCAGTATTTT	SQVTM	ANQGSEA	CSARGGTDTQYF	TRBV29-1	TRBD1	TRBJ2-3	18
HC-1	AGCCAAGTCACCATG	GCAAATCAGGGCTCTGAGGCC	TGCAGCGACCACAGAAACACTGAAGCTTTCTTT	SQVTM	ANQGSEA	CSDHRNTEAFF	TRBV29-1		TRBJ1-1	18
HC-1	AGCCAAGTCACCATG	GCAAATCAGGGCTCTGAGGCC	TGCAGGGCGACGGGACTGAACACTGAAGCTTTCTTT	SQVTM	ANQGSEA	CRATGLNTEAFF	TRBV29-1	TRBD1	TRBJ1-1	18
HC-1	AGCCAAGTCACCATG	GCAAATCAGGGCTCTGAGGCC	TGCAGCGTTGATGTGTACAATGAGCAGTTCTTC	SQVTM	ANQGSEA	CSVDVYNEQFF	TRBV29-1		TRBJ2-1	18
HC-1	AGCCAAGTCACCATG	GCAAATCAGGGCTCTGAGGCC	TGCAGCGTTGATGAGGCCCTGACGCAGTTCTTC	SQVTM	ANQGSEA	CSVDEALTQFF	TRBV29-1	TRBD2	TRBJ2-1	18
HC-1	AGCCAAGTCACCATG	GCAAATCAGGGCTCTGAGGCC	TGCAGCGTTAGGGACAGGGCGTACGAGCAGTACTTC	SQVTM	ANQGSEA	CSVRDRAYEQYF	TRBV29-1	TRBD1	TRBJ2-7	18
HC-1	AGCCAAGTCACCATG	GCAAATCAGGGCTCTGAGGCC	TGCAGCGCTATCCGGGACAGGGATCATGGCTACACCTTC	SQVTM	ANQGSEA	CSAIRDRDHGYTF	TRBV29-1	TRBD1	TRBJ1-2	18
HC-1	AGCCAAGTCACCATG	GCAAATCAGGGCTCTGAGGCC	TGCAGCGTCCATCGACAGGGGGAGAACACTGAAGCTTTCTTT	SQVTM	ANQGSEA	CSVHRQGENTEAFF	TRBV29-1	TRBD1	TRBJ1-1	17
HC-1	AGCCAAGTCACCATG	GCAAATCAGGGCTCTGAGGCC	TGCAGCGTTGAAGTTACTGGGGCCAACGTCCTGACTTTC	SQVTM	ANQGSEA	CSVEVTGANVLTF	TRBV29-1		TRBJ2-6	17
HC-1	AGCCAAGTCACCATG	GCAAATCAGGGCTCTGAGGCC	TGCAGCGTTGAATTGGAGCCTAACACCGGGGAGCTGTTTTTT	SQVTM	ANQGSEA	CSVELEPNTGELFF	TRBV29-1		TRBJ2-2	17
HC-1	AGCCAAGTCACCATG	GCAAATCAGGGCTCTGAGGCC	TGCAGCGTTGGAGCAGGGGGCTCCGGCACTGAAGCTTTCTTT	SQVTM	ANQGSEA	CSVGAGGSGTEAFF	TRBV29-1	TRBD1	TRBJ1-1	17
HC-1	AGCCAAGTCACCATG	GCAAATCAGGGCTCTGAGGCC	TGCAGCGGGGGGGACAGCAAAGAGACCCAGTACTTC	SQVTM	ANQGSEA	CSGGDSKETQYF	TRBV29-1	TRBD1	TRBJ2-5	17
HC-1	AGCCAAGTCACCATG	GCAAATCAGGGCTCTGAGGCC	TGCAGCCTTCTGACAGGTCCCAGGGGAGAGACCCAGTACTTC	SQVTM	ANQGSEA	CSLLTGPRGETQYF	TRBV29-1	TRBD1	TRBJ2-5	17
HC-1	AGCCAAGTCACCATG	GCAAATCAGGGCTCTGAGGCC	TGCAGCGTTGCGAGCGCAAGAGGCACTGAAGCTTTCTTT	SQVTM	ANQGSEA	CSVASARGTEAFF	TRBV29-1		TRBJ1-1	17
HC-1	AGCCAAGTCACCATG	GCAAATCAGGGCTCTGAGGCC	TGCAGCTGCAAAGCGGGAGGAAAGTACGAGCAGTACTTC	SQVTM	ANQGSEA	CSCKAGGKYEQYF	TRBV29-1	TRBD2	TRBJ2-7	17
HC-1	AGCCAAGTCACCATG	GCAAATCAGGGCTCTGAGGCC	TGCAGCGCTCGGGACAGGGAGATATCTGAAGCTTTCTTT	SQVTM	ANQGSEA	CSARDREISEAFF	TRBV29-1	TRBD1	TRBJ1-1	17
HC-1	AGCCAAGTCACCATG	GCAAATCAGGGCTCTGAGGCC	TGCAGCGTTGACCTGACAGGGACCCACGAGCAGTACTTC	SQVTM	ANQGSEA	CSVDLTGTHEQYF	TRBV29-1	TRBD1	TRBJ2-7	17
HC-1	AGCCAAGTCACCATG	GCAAATCAGGGCTCTGAGGCC	TGCAGCGTCGAGTCGATCCCTGGGGGTACAGATACGCAGTATTTT	SQVTM	ANQGSEA	CSVESIPGGTDTQYF	TRBV29-1	TRBD1	TRBJ2-3	17
HC-1	AGCCAAGTCACCATG	GCAAATCAGGGCTCTGAGGCC	TGCAGCGTTGCAGGGGCGGATCAGCCCCAGCATTTT	SQVTM	ANQGSEA	CSVAGADQPQHF	TRBV29-1		TRBJ1-5	17
HC-1	AGCCAAGTCACCATG	GCAAATCAGGGCTCTGAGGCC	TGCAGCGTTGGGACCGGGGATCAGCCCCAGCATTTT	SQVTM	ANQGSEA	CSVGTGDQPQHF	TRBV29-1	TRBD1	TRBJ1-5	17
HC-1	AGCCAAGTCACCATG	GCAAATCAGGGCTCTGAGGCC	TGCAGCGTTCCCCAGGGGAGCAACACTGAAGCTTTCTTT	SQVTM	ANQGSEA	CSVPQGSNTEAFF	TRBV29-1	TRBD1	TRBJ1-1	17
HC-1	AGCCAAGTCACCATG	GCAAATCAGGGCTCTGAGGCC	TGCAGCGTTGATAGCTGGGACAGATTCTATGGCTACACCTTC	SQVTM	ANQGSEA	CSVDSWDRFYGYTF	TRBV29-1	TRBD1	TRBJ1-2	17
HC-1	AGCCAAGTCACCATG	GCAAATCAGGGCTCTGAGGCC	TGCAGCGTTGAAGATCTTGCGGGAGGAGGTAACGAGCAGTACTTC	SQVTM	ANQGSEA	CSVEDLAGGGNEQYF	TRBV29-1	TRBD2	TRBJ2-7	17
HC-1	AGCCAAGTCACCATG	GCAAATCAGGGCTCTGAGGCC	TGCAGCGTAGCTACCTCGGTGGATACGCAGTATTTT	SQVTM	ANQGSEA	CSVATSVDTQYF	TRBV29-1		TRBJ2-3	17
HC-1	AGCCAAGTCACCATG	GCAAATCAGGGCTCTGAGGCC	TGCAGTGGAGTCACCACAGATACGCAGTATTTT	SQVTM	ANQGSEA	CSGVTTDTQYF	TRBV29-1		TRBJ2-3	17
HC-1	AGCCAAGTCACCATG	GCAAATCAGGGCTCTGAGGCC	TGCAGCGAGACGGGACACCGGACCGGAAACACCATATATTTT	SQVTM	ANQGSEA	CSETGHRTGNTIYF	TRBV29-1	TRBD1	TRBJ1-3	17
HC-1	AGCCAAGTCACCATG	GCAAATCAGGGCTCTGAGGCC	TGCAGCGTCTCGGACACTTATAGCAATCAGCCCCAGCATTTT	SQVTM	ANQGSEA	CSVSDTYSNQPQHF	TRBV29-1	TRBD1	TRBJ1-5	17
HC-1	AGCCAAGTCACCATG	GCAAATCAGGGCTCTGAGGCC	TGCAGCGCAGTCCCGGCGGTGGGGGGCTACACCTTC	SQVTM	ANQGSEA	CSAVPAVGGYTF	TRBV29-1	TRBD2	TRBJ1-2	17
HC-1	AGCCAAGTCACCATG	GCAAATCAGGGCTCTGAGGCC	TGCAGCGTGGGGGGGACAGGGTGGGAGACCCAGTACTTC	SQVTM	ANQGSEA	CSVGGTGWETQYF	TRBV29-1	TRBD1	TRBJ2-5	17
HC-1	AGCCAAGTCACCATG	GCAAATCAGGGCTCTGAGGCC	TGCAGCGTTGACCCAGGGGCCTCCTATGGCTACACCTTC	SQVTM	ANQGSEA	CSVDPGASYGYTF	TRBV29-1	TRBD1	TRBJ1-2	17
HC-1	AGCCAAGTCACCATG	GCAAATCAGGGCTCTGAGGCC	TGCAGCGTTCAGGACAGCTATTACATGAACACTGAAGCTTTCTTT	SQVTM	ANQGSEA	CSVQDSYYMNTEAFF	TRBV29-1	TRBD1	TRBJ1-1	17
HC-1	AGCCAAGTCACCATG	GCAAATCAGGGCTCTGAGGCC	TGCAGCGTTGGGCGCAGGTTATCCTACAATGAGCAGTTCTTC	SQVTM	ANQGSEA	CSVGRRLSYNEQFF	TRBV29-1		TRBJ2-1	17
HC-1	AGCCAAGTCACCATG	GCAAATCAGGGCTCTGAGGCC	TGCAGCGTTGCAGACACCGGGGAGCTGTTTTTT	SQVTM	ANQGSEA	CSVADTGELFF	TRBV29-1		TRBJ2-2	17
HC-1	AGCCAAGTCACCATG	GCAAATCAGGGCTCTGAGGCC	TGCAGCGTGTCGTCAGATGAGGATTCACCCCTCCACTTT	SQVTM	ANQGSEA	CSVSSDEDSPLHF	TRBV29-1		TRBJ1-6	17
HC-1	AGCCAAGTCACCATG	GCAAATCAGGGCTCTGAGGCC	TGCAGCGTCCAAGACAGAGCTCTCTACGAGCAGTACTTC	SQVTM	ANQGSEA	CSVQDRALYEQYF	TRBV29-1		TRBJ2-7	17
HC-1	AGCCAAGTCACCATG	GCAAATCAGGGCTCTGAGGCC	TGCAGCGTTGACCTAGCGGGCTCCTACGAGCAGTACTTC	SQVTM	ANQGSEA	CSVDLAGSYEQYF	TRBV29-1	TRBD2	TRBJ2-7	17
HC-1	AGCCAAGTCACCATG	GCAAATCAGGGCTCTGAGGCC	TGCAGCGTTGAAGATCGGGGGCGCTCCTATGGCTACACCTTC	SQVTM	ANQGSEA	CSVEDRGRSYGYTF	TRBV29-1	TRBD1	TRBJ1-2	17
HC-1	AGCCAAGTCACCATG	GCAAATCAGGGCTCTGAGGCC	TGCAGCGTTGGGCTCAATCGGCGGTCCAATGAGCAGTTCTTC	SQVTM	ANQGSEA	CSVGLNRRSNEQFF	TRBV29-1		TRBJ2-1	17
HC-1	AGCCAAGTCACCATG	GCAAATCAGGGCTCTGAGGCC	TGCAGCGTTGGGGACAGGGGAGCCCACGAGCAGTACTTC	SQVTM	ANQGSEA	CSVGDRGAHEQYF	TRBV29-1	TRBD1	TRBJ2-7	17
HC-1	AGCCAAGTCACCATG	GCAAATCAGGGCTCTGAGGCC	TGCAGCGTTGCCGGGGCAGGTAATGAGCAGTTCTTC	SQVTM	ANQGSEA	CSVAGAGNEQFF	TRBV29-1	TRBD1	TRBJ2-1	17
HC-1	AGCCAAGTCACCATG	GCAAATCAGGGCTCTGAGGCC	TGCAGCGTCCGTACCAACTATGGCTACACCTTC	SQVTM	ANQGSEA	CSVRTNYGYTF	TRBV29-1		TRBJ1-2	17
HC-1	AGCCAAGTCACCATG	GCAAATCAGGGCTCTGAGGCC	TGCAGCTCCGAGACAGGCCTGCGGACTGAAGCTTTCTTT	SQVTM	ANQGSEA	CSSETGLRTEAFF	TRBV29-1	TRBD1	TRBJ1-1	17
HC-1	AGCCAAGTCACCATG	GCAAATCAGGGCTCTGAGGCC	TGCAGCGTTGAAGGTCCGGGACAGAACACTGAAGCTTTCTTT	SQVTM	ANQGSEA	CSVEGPGQNTEAFF	TRBV29-1	TRBD1	TRBJ1-1	17
HC-1	AGCCAAGTCACCATG	GCAAATCAGGGCTCTGAGGCC	TGCAGCGTTGATTATGAGCAGTTCTTC	SQVTM	ANQGSEA	CSVDYEQFF	TRBV29-1		TRBJ2-1	17
HC-1	AGCCAAGTCACCATG	GCAAATCAGGGCTCTGAGGCC	TGCAGCGTTGCAGTTCCCGGGACGGGCAAAAACATTCAGTACTTC	SQVTM	ANQGSEA	CSVAVPGTGKNIQYF	TRBV29-1	TRBD1	TRBJ2-4	17
HC-1	AGCCAAGTCACCATG	GCAAATCAGGGCTCTGAGGCC	TGCAGCGCTTGGACAGGGGGAGAGCAGTACTTC	SQVTM	ANQGSEA	CSAWTGGEQYF	TRBV29-1	TRBD1	TRBJ2-7	17
HC-1	AGCCAAGTCACCATG	GCAAATCAGGGCTCTGAGGCC	TGCAGCGCTCGGACAGGAAGTACCGGGGAGCTGTTTTTT	SQVTM	ANQGSEA	CSARTGSTGELFF	TRBV29-1	TRBD1	TRBJ2-2	17
HC-1	AGCCAAGTCACCATG	GCAAATCAGGGCTCTGAGGCC	TGCAGCGTTGGGACAGAGAGAAATTCACCCCTCCACTTT	SQVTM	ANQGSEA	CSVGTERNSPLHF	TRBV29-1	TRBD1	TRBJ1-6	17
HC-1	AGCCAAGTCACCATG	GCAAATCAGGGCTCTGAGGCC	TGCAGCGTCCGGACTAGCGGGAGTGGGACCCAGTACTTC	SQVTM	ANQGSEA	CSVRTSGSGTQYF	TRBV29-1	TRBD2	TRBJ2-5	17
HC-1	AGCCAAGTCACCATG	GCAAATCAGGGCTCTGAGGCC	TGCAGCGGTGGGACTAGCGGGAGAAGCAATGAGCAGTTCTTC	SQVTM	ANQGSEA	CSGGTSGRSNEQFF	TRBV29-1	TRBD2	TRBJ2-1	17
HC-1	AGCCAAGTCACCATG	GCAAATCAGGGCTCTGAGGCC	TGCAGCGTGCCGCCGACTAGCGGGGGCTACAATGAGCAGTTCTTC	SQVTM	ANQGSEA	CSVPPTSGGYNEQFF	TRBV29-1	TRBD2	TRBJ2-1	17
HC-1	AGCCAAGTCACCATG	GCAAATCAGGGCTCTGAGGCC	TGCAGCGTCCTACTAGCGAACTCCTACAATGAGCAGTTCTTC	SQVTM	ANQGSEA	CSVLLANSYNEQFF	TRBV29-1		TRBJ2-1	17
HC-1	AGCCAAGTCACCATG	GCAAATCAGGGCTCTGAGGCC	TGCAGCGGCCTGACAAGCAGAGTGGCTTTCTTT	SQVTM	ANQGSEA	CSGLTSRVAFF	TRBV29-1		TRBJ1-1	17
HC-1	AGCCAAGTCACCATG	GCAAATCAGGGCTCTGAGGCC	TGCAGCGTTGAAGGGGAACAGGGGTGGAGGAACATTCAGTACTTC	SQVTM	ANQGSEA	CSVEGEQGWRNIQYF	TRBV29-1	TRBD1	TRBJ2-4	16
HC-1	AGCCAAGTCACCATG	GCAAATCAGGGCTCTGAGGCC	TGCAGCGTTGAAGCGGGGCCATCCTACGAGCAGTACTTC	SQVTM	ANQGSEA	CSVEAGPSYEQYF	TRBV29-1	TRBD1	TRBJ2-7	16
HC-1	AGCCAAGTCACCATG	GCAAATCAGGGCTCTGAGGCC	TGCAGCGTTGCCAGCACTAACAGGGTCCAAGAGACCCAGTACTTC	SQVTM	ANQGSEA	CSVASTNRVQETQYF	TRBV29-1		TRBJ2-5	16
HC-1	AGCCAAGTCACCATG	GCAAATCAGGGCTCTGAGGCC	TGCAGCGTCGGACCGGGACTCTATGGCTACACCTTC	SQVTM	ANQGSEA	CSVGPGLYGYTF	TRBV29-1	TRBD2	TRBJ1-2	16
HC-1	AGCCAAGTCACCATG	GCAAATCAGGGCTCTGAGGCC	TGCAGCGTTGAAGATCTGAACATTCAGTACTTC	SQVTM	ANQGSEA	CSVEDLNIQYF	TRBV29-1		TRBJ2-4	16
HC-1	AGCCAAGTCACCATG	GCAAATCAGGGCTCTGAGGCC	TGCAGCGTTGACTGGCGGGACACAGATACGCAGTATTTT	SQVTM	ANQGSEA	CSVDWRDTDTQYF	TRBV29-1	TRBD2	TRBJ2-3	16
HC-1	AGCCAAGTCACCATG	GCAAATCAGGGCTCTGAGGCC	TGCAGCGTTAGGCGGGGTAATGAGCAGTTCTTC	SQVTM	ANQGSEA	CSVRRGNEQFF	TRBV29-1	TRBD2	TRBJ2-1	16
HC-1	AGCCAAGTCACCATG	GCAAATCAGGGCTCTGAGGCC	TGCAGCGCCTATCCCGGGACGGGGACGGAAAAACTGTTTTTT	SQVTM	ANQGSEA	CSAYPGTGTEKLFF	TRBV29-1	TRBD1	TRBJ1-4	16
HC-1	AGCCAAGTCACCATG	GCAAATCAGGGCTCTGAGGCC	TGCAGCGTTGCAGGCGCCAATCAGCCCCAGCATTTT	SQVTM	ANQGSEA	CSVAGANQPQHF	TRBV29-1		TRBJ1-5	16
HC-1	AGCCAAGTCACCATG	GCAAATCAGGGCTCTGAGGCC	TGCAGCGTTTCCCCCGCCGTGCCGACCCAGTACTTC	SQVTM	ANQGSEA	CSVSPAVPTQYF	TRBV29-1	TRBD2	TRBJ2-5	16
HC-1	AGCCAAGTCACCATG	GCAAATCAGGGCTCTGAGGCC	TGCAGCGTTCATCGACAGGGTAACACAGATACGCAGTATTTT	SQVTM	ANQGSEA	CSVHRQGNTDTQYF	TRBV29-1	TRBD1	TRBJ2-3	16
HC-1	AGCCAAGTCACCATG	GCAAATCAGGGCTCTGAGGCC	TGCAGCGTTGATCCCGGGGGAAGTGAAGCTTTCTTT	SQVTM	ANQGSEA	CSVDPGGSEAFF	TRBV29-1	TRBD1	TRBJ1-1	16
HC-1	AGCCAAGTCACCATG	GCAAATCAGGGCTCTGAGGCC	TGCAGCGTTGACAGGAACACTGAAGCTTTCTTT	SQVTM	ANQGSEA	CSVDRNTEAFF	TRBV29-1		TRBJ1-1	16
HC-1	AGCCAAGTCACCATG	GCAAATCAGGGCTCTGAGGCC	TGCAGCGTGGGGGCGGGGAAGGAGACCCAGTACTTC	SQVTM	ANQGSEA	CSVGAGKETQYF	TRBV29-1	TRBD1	TRBJ2-5	16
HC-1	AGCCAAGTCACCATG	GCAAATCAGGGCTCTGAGGCC	TGCAGCGTTACCCCCCACATTGCGAATGAGCAGTTCTTC	SQVTM	ANQGSEA	CSVTPHIANEQFF	TRBV29-1	TRBD2	TRBJ2-1	16
HC-1	AGCCAAGTCACCATG	GCAAATCAGGGCTCTGAGGCC	TGCAGCGTCTGGTGGCAGGGGGCATACGAGCAGTACTTC	SQVTM	ANQGSEA	CSVWWQGAYEQYF	TRBV29-1	TRBD1	TRBJ2-7	16
HC-1	AGCCAAGTCACCATG	GCAAATCAGGGCTCTGAGGCC	TGCAGCGTCGTAGAAGGAAACACCATATATTTT	SQVTM	ANQGSEA	CSVVEGNTIYF	TRBV29-1		TRBJ1-3	16
HC-1	AGCCAAGTCACCATG	GCAAATCAGGGCTCTGAGGCC	TGCAGCGTTAGATCCTATGGGGTAAGGGCTGAAGCTTTCTTT	SQVTM	ANQGSEA	CSVRSYGVRAEAFF	TRBV29-1		TRBJ1-1	16
HC-1	AGCCAAGTCACCATG	GCAAATCAGGGCTCTGAGGCC	TGCAGCGCCGTGGGGCCGTACAATGAGCAGTTCTTC	SQVTM	ANQGSEA	CSAVGPYNEQFF	TRBV29-1	TRBD2	TRBJ2-1	16
HC-1	AGCCAAGTCACCATG	GCAAATCAGGGCTCTGAGGCC	TGCAGCGTTGAAGATAGGGGCGCGGGTTGGAATGAGCAGTTCTTC	SQVTM	ANQGSEA	CSVEDRGAGWNEQFF	TRBV29-1	TRBD1	TRBJ2-1	16
HC-1	AGCCAAGTCACCATG	GCAAATCAGGGCTCTGAGGCC	TGCAGCGTTGGACGACAGGGTGTAAAATTCGGAAACACCATATATTTT	SQVTM	ANQGSEA	CSVGRQGVKFGNTIYF	TRBV29-1	TRBD1	TRBJ1-3	16
HC-1	AGCCAAGTCACCATG	GCAAATCAGGGCTCTGAGGCC	TGCAGCGTTGAAGACCGGAGCGGACGCGCGCAGTATTTT	SQVTM	ANQGSEA	CSVEDRSGRAQYF	TRBV29-1	TRBD2	TRBJ2-3	16
HC-1	AGCCAAGTCACCATG	GCAAATCAGGGCTCTGAGGCC	TGCAGCGTTCTTATTAGCGGAAGCTCCTACAATGAGCAGTTCTTC	SQVTM	ANQGSEA	CSVLISGSSYNEQFF	TRBV29-1	TRBD2	TRBJ2-1	16
HC-1	AGCCAAGTCACCATG	GCAAATCAGGGCTCTGAGGCC	TGCAGCGTTGTGGTAGGGGGGAGTGGCAATCAGCCCCAGCATTTT	SQVTM	ANQGSEA	CSVVVGGSGNQPQHF	TRBV29-1	TRBD1	TRBJ1-5	16
HC-1	AGCCAAGTCACCATG	GCAAATCAGGGCTCTGAGGCC	TGCAGCGTCGGACAGTTGAACACTGAAGCTTTCTTT	SQVTM	ANQGSEA	CSVGQLNTEAFF	TRBV29-1	TRBD1	TRBJ1-1	16
HC-1	AGCCAAGTCACCATG	GCAAATCAGGGCTCTGAGGCC	TGCAGCGTTGAAGATCTTGGCAGGGGGCGCGGAAACACCATATATTTT	SQVTM	ANQGSEA	CSVEDLGRGRGNTIYF	TRBV29-1	TRBD1	TRBJ1-3	16
HC-1	AGCCAAGTCACCATG	GCAAATCAGGGCTCTGAGGCC	TGCAGCGTTGAGGCGGGCAGCTATGGCTACACCTTC	SQVTM	ANQGSEA	CSVEAGSYGYTF	TRBV29-1	TRBD2	TRBJ1-2	16
HC-1	AGCCAAGTCACCATG	GCAAATCAGGGCTCTGAGGCC	TGCAGCGTGGAGAGCGGGACCTACGAGCAGTACTTC	SQVTM	ANQGSEA	CSVESGTYEQYF	TRBV29-1	TRBD2	TRBJ2-7	16
HC-1	AGCCAAGTCACCATG	GCAAATCAGGGCTCTGAGGCC	TGCAGCGTTATAGGTCAAACCTACGAGCAGTACTTC	SQVTM	ANQGSEA	CSVIGQTYEQYF	TRBV29-1		TRBJ2-7	16
HC-1	AGCCAAGTCACCATG	GCAAATCAGGGCTCTGAGGCC	TGCAGCGTTGGACTAGCGGGGGGAGATACGCAGTATTTT	SQVTM	ANQGSEA	CSVGLAGGDTQYF	TRBV29-1	TRBD2	TRBJ2-3	16
HC-1	AGCCAAGTCACCATG	GCAAATCAGGGCTCTGAGGCC	TGCAGCGTTGAAGATCGGCCAGGGATCTATGGCTACACCTTC	SQVTM	ANQGSEA	CSVEDRPGIYGYTF	TRBV29-1	TRBD1	TRBJ1-2	16
HC-1	AGCCAAGTCACCATG	GCAAATCAGGGCTCTGAGGCC	TGCAGCGCGGGCCACAGCGGGGAGCTGTTTTTT	SQVTM	ANQGSEA	CSAGHSGELFF	TRBV29-1	TRBD1	TRBJ2-2	16
HC-1	AGCCAAGTCACCATG	GCAAATCAGGGCTCTGAGGCC	TGCAGCGTTGAGAGGGGGCGGAACACTGAAGCTTTCTTT	SQVTM	ANQGSEA	CSVERGRNTEAFF	TRBV29-1	TRBD1	TRBJ1-1	16
HC-1	AGCCAAGTCACCATG	GCAAATCAGGGCTCTGAGGCC	TGCAGCGTTGAAACCCGGACCCAGACCACTGAAGCTTTCTTT	SQVTM	ANQGSEA	CSVETRTQTTEAFF	TRBV29-1	TRBD1	TRBJ1-1	16
HC-1	AGCCAAGTCACCATG	GCAAATCAGGGCTCTGAGGCC	TGCAGCGTTGGAAACAGGGGGGAGCAGTACTTC	SQVTM	ANQGSEA	CSVGNRGEQYF	TRBV29-1	TRBD1	TRBJ2-7	16
HC-1	AGCCAAGTCACCATG	GCAAATCAGGGCTCTGAGGCC	TGCAGCGTTGCAAGGGGGCTAGTCACAGATACGCAGTATTTT	SQVTM	ANQGSEA	CSVARGLVTDTQYF	TRBV29-1		TRBJ2-3	16
HC-1	AGCCAAGTCACCATG	GCAAATCAGGGCTCTGAGGCC	TGCAGCGTTGGTGGGGCCGATGGCTACACCTTC	SQVTM	ANQGSEA	CSVGGADGYTF	TRBV29-1	TRBD1	TRBJ1-2	16
HC-1	AGCCAAGTCACCATG	GCAAATCAGGGCTCTGAGGCC	TGCAGCGCTTTTGGCGGGTCAAAGAATGAGCAGTTCTTC	SQVTM	ANQGSEA	CSAFGGSKNEQFF	TRBV29-1	TRBD2	TRBJ2-1	16
HC-1	AGCCAAGTCACCATG	GCAAATCAGGGCTCTGAGGCC	TGCAGCGTGCGACAGGGAAGGGGAACTGAAGCTTTCTTT	SQVTM	ANQGSEA	CSVRQGRGTEAFF	TRBV29-1	TRBD1	TRBJ1-1	16
HC-1	AGCCAAGTCACCATG	GCAAATCAGGGCTCTGAGGCC	TGCAGCGTGGTGGCCTACAATGAGCAGTTCTTC	SQVTM	ANQGSEA	CSVVAYNEQFF	TRBV29-1		TRBJ2-1	16
HC-1	AGCCAAGTCACCATG	GCAAATCAGGGCTCTGAGGCC	TGCAGCGTCCATTTACAGGGTGCGGGCTACGAGCAGTACTTC	SQVTM	ANQGSEA	CSVHLQGAGYEQYF	TRBV29-1	TRBD1	TRBJ2-7	16
HC-1	AGCCAAGTCACCATG	GCAAATCAGGGCTCTGAGGCC	TGCAGCGTTCGCAGGGGGAACTACAATGAGCAGTTCTTC	SQVTM	ANQGSEA	CSVRRGNYNEQFF	TRBV29-1	TRBD1	TRBJ2-1	16
HC-1	AGCCAAGTCACCATG	GCAAATCAGGGCTCTGAGGCC	TGCAGCGAGACCGGGACAGGGGAAGGCTACACCTTC	SQVTM	ANQGSEA	CSETGTGEGYTF	TRBV29-1	TRBD1	TRBJ1-2	16
HC-1	AGCCAAGTCACCATG	GCAAATCAGGGCTCTGAGGCC	TGCAGCGTTGGACAGGGGGCCTCCTACGAGCAGTACTTC	SQVTM	ANQGSEA	CSVGQGASYEQYF	TRBV29-1	TRBD1	TRBJ2-7	16
HC-1	AGCCAAGTCACCATG	GCAAATCAGGGCTCTGAGGCC	TGCAGCGTTGAAGATCTTAGTTTTATCGGGCTAGCGGGAGACAATGAGCAGTTCTTC	SQVTM	ANQGSEA	CSVEDLSFIGLAGDNEQFF	TRBV29-1	TRBD2	TRBJ2-1	16
HC-1	AGCCAAGTCACCATG	GCAAATCAGGGCTCTGAGGCC	TGCAGCGTTGGCCTAGCGGGAGATACGCAGTATTTT	SQVTM	ANQGSEA	CSVGLAGDTQYF	TRBV29-1	TRBD2	TRBJ2-3	16
HC-1	AGCCAAGTCACCATG	GCAAATCAGGGCTCTGAGGCC	TGCAGCGTCATCAGGGCTGGGGCCAACGTCCTGACTTTC	SQVTM	ANQGSEA	CSVIRAGANVLTF	TRBV29-1	TRBD1	TRBJ2-6	16
HC-1	AGCCAAGTCACCATG	GCAAATCAGGGCTCTGAGGCC	TGCAGCGTTGCAACAGATAGCAATCAGCCCCAGCATTTT	SQVTM	ANQGSEA	CSVATDSNQPQHF	TRBV29-1		TRBJ1-5	16
HC-1	AGCCAAGTCACCATG	GCAAATCAGGGCTCTGAGGCC	TGCAGCGTTGTCGACCCTGACTACACCTTC	SQVTM	ANQGSEA	CSVVDPDYTF	TRBV29-1		TRBJ1-2	16
HC-1	AGCCAAGTCACCATG	GCAAATCAGGGCTCTGAGGCC	TGCAGCGTTGAAGAGACAGGGTACGTTAGCTACACCTTC	SQVTM	ANQGSEA	CSVEETGYVSYTF	TRBV29-1	TRBD1	TRBJ1-2	16
HC-1	AGCCAAGTCACCATG	GCAAATCAGGGCTCTGAGGCC	TGCAGCGTTGGGGGACAGGCCCAAGAGACCCAGTACTTC	SQVTM	ANQGSEA	CSVGGQAQETQYF	TRBV29-1	TRBD1	TRBJ2-5	16
HC-1	AGCCAAGTCACCATG	GCAAATCAGGGCTCTGAGGCC	TGCAGCGCCAGTGTGGGGCGCGGGGACAATGAGCAGTTCTTC	SQVTM	ANQGSEA	CSASVGRGDNEQFF	TRBV29-1	TRBD2	TRBJ2-1	16
HC-1	AGCCAAGTCACCATG	GCAAATCAGGGCTCTGAGGCC	TGCAGCACTGCCCCCTACAATGAGCAGTTCTTC	SQVTM	ANQGSEA	CSTAPYNEQFF	TRBV29-1		TRBJ2-1	16
HC-1	AGCCAAGTCACCATG	GCAAATCAGGGCTCTGAGGCC	TGCAGCGTTGTCGGTGTTAATACGCAGTATTTT	SQVTM	ANQGSEA	CSVVGVNTQYF	TRBV29-1		TRBJ2-3	16
HC-1	AGCCAAGTCACCATG	GCAAATCAGGGCTCTGAGGCC	TGCAGCGTTATGCCCCCGGGGACGCTCGGAAACACCATATATTTT	SQVTM	ANQGSEA	CSVMPPGTLGNTIYF	TRBV29-1	TRBD1	TRBJ1-3	16
HC-1	AGCCAAGTCACCATG	GCAAATCAGGGCTCTGAGGCC	TGCAGCGTTGAGGACGGTACCTACGAGCAGTACTTC	SQVTM	ANQGSEA	CSVEDGTYEQYF	TRBV29-1		TRBJ2-7	16
HC-1	AGCCAAGTCACCATG	GCAAATCAGGGCTCTGAGGCC	TGCAGCGTCAGGGACCGACTCTCTGGAAACACCATATATTTT	SQVTM	ANQGSEA	CSVRDRLSGNTIYF	TRBV29-1	TRBD1	TRBJ1-3	16
HC-1	AGCCAAGTCACCATG	GCAAATCAGGGCTCTGAGGCC	TGCAGCGTTGTTTACCGGAGGGGGATTAATGAAAAACTGTTTTTT	SQVTM	ANQGSEA	CSVVYRRGINEKLFF	TRBV29-1	TRBD1	TRBJ1-4	16
HC-1	AGCCAAGTCACCATG	GCAAATCAGGGCTCTGAGGCC	TGCAGCGTTGAAGAACAGATTAACACTGAAGCTTTCTTT	SQVTM	ANQGSEA	CSVEEQINTEAFF	TRBV29-1		TRBJ1-1	16
HC-1	AGCCAAGTCACCATG	GCAAATCAGGGCTCTGAGGCC	TGCAGCGTTTACCCTTCTGGCGGGAGAGGAACCGGGGAGCTGTTTTTT	SQVTM	ANQGSEA	CSVYPSGGRGTGELFF	TRBV29-1	TRBD2	TRBJ2-2	16
HC-1	AGCCAAGTCACCATG	GCAAATCAGGGCTCTGAGGCC	TGCAGCGTTGTCGGACTCGCAAGCTCCTACGAGCAGTACTTC	SQVTM	ANQGSEA	CSVVGLASSYEQYF	TRBV29-1	TRBD2	TRBJ2-7	16
HC-1	AGCCAAGTCACCATG	GCAAATCAGGGCTCTGAGGCC	TGCAGCGTGGGCGGAGGGGCGAGTCAGCCCCAGCATTTT	SQVTM	ANQGSEA	CSVGGGASQPQHF	TRBV29-1	TRBD2	TRBJ1-5	16
HC-1	AGCCAAGTCACCATG	GCAAATCAGGGCTCTGAGGCC	TGCAGCGTCGCCCCCCAGGAGGGCACTGAAGCTTTCTTT	SQVTM	ANQGSEA	CSVAPQEGTEAFF	TRBV29-1	TRBD2	TRBJ1-1	16
HC-1	AGCCAAGTCACCATG	GCAAATCAGGGCTCTGAGGCC	TGCAGCGTTGGGGTGGCAGGGAGGTACGAGCAGTACTTC	SQVTM	ANQGSEA	CSVGVAGRYEQYF	TRBV29-1	TRBD2	TRBJ2-7	16
HC-1	AGCCAAGTCACCATG	GCAAATCAGGGCTCTGAGGCC	TGCAGCTCGACCCTGACAGGCACAGATACGCAGTATTTT	SQVTM	ANQGSEA	CSSTLTGTDTQYF	TRBV29-1	TRBD1	TRBJ2-3	16
HC-1	AGCCAAGTCACCATG	GCAAATCAGGGCTCTGAGGCC	TGCAGCGTTGCGGACACGAGGGATCAGCCCCAGCATTTT	SQVTM	ANQGSEA	CSVADTRDQPQHF	TRBV29-1	TRBD1	TRBJ1-5	16
HC-1	AGCCAAGTCACCATG	GCAAATCAGGGCTCTGAGGCC	TGCAGCGTCCAGTCGACGGGGAACACCGGGGAGCTGTTTTTT	SQVTM	ANQGSEA	CSVQSTGNTGELFF	TRBV29-1		TRBJ2-2	16
HC-1	AGCCAAGTCACCATG	GCAAATCAGGGCTCTGAGGCC	TGCAGCGGCAACAGGGTGAATGAGCAGTTCTTC	SQVTM	ANQGSEA	CSGNRVNEQFF	TRBV29-1	TRBD1	TRBJ2-1	16
HC-1	AGCCAAGTCACCATG	GCAAATCAGGGCTCTGAGGCC	TGCAGCGTTTCCGGGGATCATCCCACCTACGAGCAGTACTTC	SQVTM	ANQGSEA	CSVSGDHPTYEQYF	TRBV29-1	TRBD1	TRBJ2-7	16
HC-1	AGCCAAGTCACCATG	GCAAATCAGGGCTCTGAGGCC	TGCAGCGCCCGAGGACAGGGGGACAATCAGCCCCAGCATTTT	SQVTM	ANQGSEA	CSARGQGDNQPQHF	TRBV29-1	TRBD1	TRBJ1-5	16
HC-1	AGCCAAGTCACCATG	GCAAATCAGGGCTCTGAGGCC	TGCAGCGTTCCCCCCCACGGGACCTTCTCAGATACGCAGTATTTT	SQVTM	ANQGSEA	CSVPPHGTFSDTQYF	TRBV29-1	TRBD1	TRBJ2-3	16
HC-1	AGCCAAGTCACCATG	GCAAATCAGGGCTCTGAGGCC	TGCAGCGTGGACAACTCTGGGGCCAACGTCCTGACTTTC	SQVTM	ANQGSEA	CSVDNSGANVLTF	TRBV29-1		TRBJ2-6	15
HC-1	AGCCAAGTCACCATG	GCAAATCAGGGCTCTGAGGCC	TGCAGCGCCGCCCCTCCGACTAGCGGGGGGAGGGGTGAGCAGTTCTTC	SQVTM	ANQGSEA	CSAAPPTSGGRGEQFF	TRBV29-1	TRBD2	TRBJ2-1	15
HC-1	AGCCAAGTCACCATG	GCAAATCAGGGCTCTGAGGCC	TGCAGCGTTGGTGGGGGCACTGAAGCTTTCTTT	SQVTM	ANQGSEA	CSVGGGTEAFF	TRBV29-1	TRBD1	TRBJ1-1	15
HC-1	AGCCAAGTCACCATG	GCAAATCAGGGCTCTGAGGCC	TGCAGCGTTGAGTCCCCCCGGAGAGAGACCCAGTACTTC	SQVTM	ANQGSEA	CSVESPRRETQYF	TRBV29-1	TRBD2	TRBJ2-5	15
HC-1	AGCCAAGTCACCATG	GCAAATCAGGGCTCTGAGGCC	TGCAGCGTGGCTACAGGGGTACGAGAGACCCAGTACTTC	SQVTM	ANQGSEA	CSVATGVRETQYF	TRBV29-1	TRBD1	TRBJ2-5	15
HC-1	AGCCAAGTCACCATG	GCAAATCAGGGCTCTGAGGCC	TGCAGCGTGGTACAGGGATCCAAAAACATTCAGTACTTC	SQVTM	ANQGSEA	CSVVQGSKNIQYF	TRBV29-1	TRBD1	TRBJ2-4	15
HC-1	AGCCAAGTCACCATG	GCAAATCAGGGCTCTGAGGCC	TGCAGCGTCCTAATAGGTCCAGGGGGCGAGCAGTACTTC	SQVTM	ANQGSEA	CSVLIGPGGEQYF	TRBV29-1	TRBD1	TRBJ2-7	15
HC-1	AGCCAAGTCACCATG	GCAAATCAGGGCTCTGAGGCC	TGCAGCGTTCCCGGGGGCGTATCTACCGCAGATACGCAGTATTTT	SQVTM	ANQGSEA	CSVPGGVSTADTQYF	TRBV29-1	TRBD1	TRBJ2-3	15
HC-1	AGCCAAGTCACCATG	GCAAATCAGGGCTCTGAGGCC	TGCAGCGGGCGGGCTAGCGGGGAAGAGACCCAGTACTTC	SQVTM	ANQGSEA	CSGRASGEETQYF	TRBV29-1	TRBD2	TRBJ2-5	15
HC-1	AGCCAAGTCACCATG	GCAAATCAGGGCTCTGAGGCC	TGCAGCGTTTATCAGGGAGGAAACATTCAGTACTTC	SQVTM	ANQGSEA	CSVYQGGNIQYF	TRBV29-1	TRBD2	TRBJ2-4	15
HC-1	AGCCAAGTCACCATG	GCAAATCAGGGCTCTGAGGCC	TGCAGCGTTACTAGCAACGCAGATACGCAGTATTTT	SQVTM	ANQGSEA	CSVTSNADTQYF	TRBV29-1	TRBD2	TRBJ2-3	15
HC-1	AGCCAAGTCACCATG	GCAAATCAGGGCTCTGAGGCC	TGCAGCGTTGTTCAGGATGGCTACACCTTC	SQVTM	ANQGSEA	CSVVQDGYTF	TRBV29-1		TRBJ1-2	15
HC-1	AGCCAAGTCACCATG	GCAAATCAGGGCTCTGAGGCC	TGCAGCGTTGACCATCAGAACACTGAAGCTTTCTTT	SQVTM	ANQGSEA	CSVDHQNTEAFF	TRBV29-1		TRBJ1-1	15
HC-1	AGCCAAGTCACCATG	GCAAATCAGGGCTCTGAGGCC	TGCAGCGTTGAAGACGAGGGCAGGGTTTGGGAGCAGTTCTTC	SQVTM	ANQGSEA	CSVEDEGRVWEQFF	TRBV29-1	TRBD1	TRBJ2-1	15
HC-1	AGCCAAGTCACCATG	GCAAATCAGGGCTCTGAGGCC	TGCAGCGTTGCACTAGGAACGTATGAGCAGTTCTTC	SQVTM	ANQGSEA	CSVALGTYEQFF	TRBV29-1	TRBD2	TRBJ2-1	15
HC-1	AGCCAAGTCACCATG	GCAAATCAGGGCTCTGAGGCC	TGCAGCGTCACTCGGACAGGGGAGACAGATACGCAGTATTTT	SQVTM	ANQGSEA	CSVTRTGETDTQYF	TRBV29-1	TRBD1	TRBJ2-3	15
HC-1	AGCCAAGTCACCATG	GCAAATCAGGGCTCTGAGGCC	TGCAGCGTTGAGGGCGGGACTGGAGTGGATGAGCAGTACTTC	SQVTM	ANQGSEA	CSVEGGTGVDEQYF	TRBV29-1	TRBD2	TRBJ2-7	15
HC-1	AGCCAAGTCACCATG	GCAAATCAGGGCTCTGAGGCC	TGCAGCGTTGGGGGACCGATAGTCCAGGGGCCCTATGGCTACACCTTC	SQVTM	ANQGSEA	CSVGGPIVQGPYGYTF	TRBV29-1	TRBD2	TRBJ1-2	15
HC-1	AGCCAAGTCACCATG	GCAAATCAGGGCTCTGAGGCC	TGCAGCGTTGAAGAATCAGAGCAGTTCTTC	SQVTM	ANQGSEA	CSVEESEQFF	TRBV29-1		TRBJ2-1	15
HC-1	AGCCAAGTCACCATG	GCAAATCAGGGCTCTGAGGCC	TGCAGCGTCGGAGAGCTAGCCAAAAACATTCAGTACTTC	SQVTM	ANQGSEA	CSVGELAKNIQYF	TRBV29-1		TRBJ2-4	15
HC-1	AGCCAAGTCACCATG	GCAAATCAGGGCTCTGAGGCC	TGCAGCGTTACGAGGGATACGCAGTATTTT	SQVTM	ANQGSEA	CSVTRDTQYF	TRBV29-1		TRBJ2-3	15
HC-1	AGCCAAGTCACCATG	GCAAATCAGGGCTCTGAGGCC	TGCAGCGTGTGGTCTACTAGCACAGATACGCAGTATTTT	SQVTM	ANQGSEA	CSVWSTSTDTQYF	TRBV29-1		TRBJ2-3	15
HC-1	AGCCAAGTCACCATG	GCAAATCAGGGCTCTGAGGCC	TGCAGCGTTGAGAGCGGAAGCTCCTACGAGCAGTACTTC	SQVTM	ANQGSEA	CSVESGSSYEQYF	TRBV29-1	TRBD2	TRBJ2-7	15
HC-1	AGCCAAGTCACCATG	GCAAATCAGGGCTCTGAGGCC	TGCAGCGTTGAGGGTAGGGGCCGGCGGTATAGCAATCAGCCCCAGCATTTT	SQVTM	ANQGSEA	CSVEGRGRRYSNQPQHF	TRBV29-1	TRBD1	TRBJ1-5	15
HC-1	AGCCAAGTCACCATG	GCAAATCAGGGCTCTGAGGCC	TGCAGCGGGACGGACACCGGCCGAGGCACTGAAGCTTTCTTT	SQVTM	ANQGSEA	CSGTDTGRGTEAFF	TRBV29-1	TRBD1	TRBJ1-1	15
HC-1	AGCCAAGTCACCATG	GCAAATCAGGGCTCTGAGGCC	TGCAGCGTTGGCCCCGGGACTAGCGCTTCCCTCGAGCAGTACTTC	SQVTM	ANQGSEA	CSVGPGTSASLEQYF	TRBV29-1	TRBD2	TRBJ2-7	15
HC-1	AGCCAAGTCACCATG	GCAAATCAGGGCTCTGAGGCC	TGCAGCGCTAAAACGGACAGACATTCACCCCTCCACTTT	SQVTM	ANQGSEA	CSAKTDRHSPLHF	TRBV29-1	TRBD1	TRBJ1-6	15
HC-1	AGCCAAGTCACCATG	GCAAATCAGGGCTCTGAGGCC	TGCAGCGTTGAACTCGGGGTGCTTTATGGCTACACCTTC	SQVTM	ANQGSEA	CSVELGVLYGYTF	TRBV29-1	TRBD2	TRBJ1-2	15
HC-1	AGCCAAGTCACCATG	GCAAATCAGGGCTCTGAGGCC	TGCAGCGTGAGGGGGCCGGCTAATGAAAAACTGTTTTTT	SQVTM	ANQGSEA	CSVRGPANEKLFF	TRBV29-1	TRBD1	TRBJ1-4	15
HC-1	AGCCAAGTCACCATG	GCAAATCAGGGCTCTGAGGCC	TGCAGCGTGCTGGGGGGCGGAGAGACCCAGTACTTC	SQVTM	ANQGSEA	CSVLGGGETQYF	TRBV29-1	TRBD2	TRBJ2-5	15
HC-1	AGCCAAGTCACCATG	GCAAATCAGGGCTCTGAGGCC	TGCAGCGTTACACGACTAGCGGGAGGCAACGAGCAGTACTTC	SQVTM	ANQGSEA	CSVTRLAGGNEQYF	TRBV29-1	TRBD2	TRBJ2-7	15
HC-1	AGCCAAGTCACCATG	GCAAATCAGGGCTCTGAGGCC	TGCAGCGTATCTCTCTTCGGACAGGGGAACTATGGCTACACCTTC	SQVTM	ANQGSEA	CSVSLFGQGNYGYTF	TRBV29-1	TRBD1	TRBJ1-2	15
HC-1	AGCCAAGTCACCATG	GCAAATCAGGGCTCTGAGGCC	TGCAGCGTTGACCCGGGTTTGAACACTGAAGCTTTCTTT	SQVTM	ANQGSEA	CSVDPGLNTEAFF	TRBV29-1	TRBD1	TRBJ1-1	15
HC-1	AGCCAAGTCACCATG	GCAAATCAGGGCTCTGAGGCC	TGCAGCACCAACCGGGACAGGGCGATTTACGAGCAGTACTTC	SQVTM	ANQGSEA	CSTNRDRAIYEQYF	TRBV29-1	TRBD1	TRBJ2-7	15
HC-1	AGCCAAGTCACCATG	GCAAATCAGGGCTCTGAGGCC	TGCAGCGTTGAAGCGGAGAACACCGGGGAGCTGTTTTTT	SQVTM	ANQGSEA	CSVEAENTGELFF	TRBV29-1		TRBJ2-2	15
HC-1	AGCCAAGTCACCATG	GCAAATCAGGGCTCTGAGGCC	TGCAGCGTTGATGGGCAGGAGTCCACAGATACGCAGTATTTT	SQVTM	ANQGSEA	CSVDGQESTDTQYF	TRBV29-1		TRBJ2-3	15
HC-1	AGCCAAGTCACCATG	GCAAATCAGGGCTCTGAGGCC	TGCAGCGTTCAGTCCGGGGCCAACGTCCTGACTTTC	SQVTM	ANQGSEA	CSVQSGANVLTF	TRBV29-1		TRBJ2-6	15
HC-1	AGCCAAGTCACCATG	GCAAATCAGGGCTCTGAGGCC	TGCAGCGCGGGGGGGGCATCCTACGAGCAGTACTTC	SQVTM	ANQGSEA	CSAGGASYEQYF	TRBV29-1	TRBD2	TRBJ2-7	15
HC-1	AGCCAAGTCACCATG	GCAAATCAGGGCTCTGAGGCC	TGCAGCGTGGACAATGGAAACACCATATATTTT	SQVTM	ANQGSEA	CSVDNGNTIYF	TRBV29-1		TRBJ1-3	15
HC-1	AGCCAAGTCACCATG	GCAAATCAGGGCTCTGAGGCC	TGCAGCGTTAGCTTTGGCAGCCGTACGAACACTGAAGCTTTCTTT	SQVTM	ANQGSEA	CSVSFGSRTNTEAFF	TRBV29-1		TRBJ1-1	15
HC-1	AGCCAAGTCACCATG	GCAAATCAGGGCTCTGAGGCC	TGCAGCGGGGGTACTAATGAGCAGTTCTTC	SQVTM	ANQGSEA	CSGGTNEQFF	TRBV29-1		TRBJ2-1	15
HC-1	AGCCAAGTCACCATG	GCAAATCAGGGCTCTGAGGCC	TGCAGCGTGAAGGGGCGGGGTAGCGGGAGCACAGATACGCAGTATTTT	SQVTM	ANQGSEA	CSVKGRGSGSTDTQYF	TRBV29-1	TRBD2	TRBJ2-3	15
HC-1	AGCCAAGTCACCATG	GCAAATCAGGGCTCTGAGGCC	TGCAGCGTTGAAGATCGGGAGACAACCAGCACAGATACGCAGTATTTT	SQVTM	ANQGSEA	CSVEDRETTSTDTQYF	TRBV29-1	TRBD2	TRBJ2-3	15
HC-1	AGCCAAGTCACCATG	GCAAATCAGGGCTCTGAGGCC	TGCAGCGTTGAGGATAGGGGCTACGAGCAGTACTTC	SQVTM	ANQGSEA	CSVEDRGYEQYF	TRBV29-1	TRBD1	TRBJ2-7	15
HC-1	AGCCAAGTCACCATG	GCAAATCAGGGCTCTGAGGCC	TGCAGCGTTCAGGGGGAAGGGTCCTACGAGCAGTACTTC	SQVTM	ANQGSEA	CSVQGEGSYEQYF	TRBV29-1	TRBD1	TRBJ2-7	15
HC-1	AGCCAAGTCACCATG	GCAAATCAGGGCTCTGAGGCC	TGCAGCTACGCAAGTGGAACCTCCCAGCATTTT	SQVTM	ANQGSEA	CSYASGTSQHF	TRBV29-1		TRBJ1-5	15
HC-1	AGCCAAGTCACCATG	GCAAATCAGGGCTCTGAGGCC	TGCAGCGTGTCCGGGACCAGCCATTCCTACAATGAGCAGTTCTTC	SQVTM	ANQGSEA	CSVSGTSHSYNEQFF	TRBV29-1	TRBD2	TRBJ2-1	15
HC-1	AGCCAAGTCACCATG	GCAAATCAGGGCTCTGAGGCC	TGCAGCGCCCCAGGGCGAGAGACCCAGTACTTC	SQVTM	ANQGSEA	CSAPGRETQYF	TRBV29-1	TRBD1	TRBJ2-5	15
HC-1	AGCCAAGTCACCATG	GCAAATCAGGGCTCTGAGGCC	TGCAGCGCCGGAGTGAACACTGAAGCTTTCTTT	SQVTM	ANQGSEA	CSAGVNTEAFF	TRBV29-1		TRBJ1-1	15
HC-1	AGCCAAGTCACCATG	GCAAATCAGGGCTCTGAGGCC	TGCAGCGTTGAAGGAGGGCGCCCCTTAAGCGAGCAGTACTTC	SQVTM	ANQGSEA	CSVEGGRPLSEQYF	TRBV29-1	TRBD1	TRBJ2-7	15
HC-1	AGCCAAGTCACCATG	GCAAATCAGGGCTCTGAGGCC	TGCAGCGTAGGACAGGGGGGGAGCGATAGCAATCAGCCCCAGCATTTT	SQVTM	ANQGSEA	CSVGQGGSDSNQPQHF	TRBV29-1	TRBD1	TRBJ1-5	15
HC-1	AGCCAAGTCACCATG	GCAAATCAGGGCTCTGAGGCC	TGCAGCGTCTTACGGGACACGACCTACGAGCAGTACTTC	SQVTM	ANQGSEA	CSVLRDTTYEQYF	TRBV29-1	TRBD1	TRBJ2-7	15
HC-1	AGCCAAGTCACCATG	GCAAATCAGGGCTCTGAGGCC	TGCAGCGTTGCGACAGTCAATCAGCCCCAGCATTTT	SQVTM	ANQGSEA	CSVATVNQPQHF	TRBV29-1		TRBJ1-5	15
HC-1	AGCCAAGTCACCATG	GCAAATCAGGGCTCTGAGGCC	TGCAGCGTGGTGGACAGGGTGGCCAAAAACATTCAGTACTTC	SQVTM	ANQGSEA	CSVVDRVAKNIQYF	TRBV29-1	TRBD1	TRBJ2-4	15
HC-1	AGCCAAGTCACCATG	GCAAATCAGGGCTCTGAGGCC	TGCAGCGTGAAGTTTACTGGAAACACCATATATTTT	SQVTM	ANQGSEA	CSVKFTGNTIYF	TRBV29-1		TRBJ1-3	15
HC-1	AGCCAAGTCACCATG	GCAAATCAGGGCTCTGAGGCC	TGCAGCGTTGAAGGCATATCGCGGGGCTACACCTTC	SQVTM	ANQGSEA	CSVEGISRGYTF	TRBV29-1		TRBJ1-2	15
HC-1	AGCCAAGTCACCATG	GCAAATCAGGGCTCTGAGGCC	TGCAGCGCCCAACGGAACCAGGGGAGAGTGAACACTGAAGCTTTCTTT	SQVTM	ANQGSEA	CSAQRNQGRVNTEAFF	TRBV29-1	TRBD1	TRBJ1-1	15
HC-1	AGCCAAGTCACCATG	GCAAATCAGGGCTCTGAGGCC	TGCAGCGTTGAAGGATTCAGTGGGGCGGCCTACGAGCAGTACTTC	SQVTM	ANQGSEA	CSVEGFSGAAYEQYF	TRBV29-1	TRBD1	TRBJ2-7	15
HC-1	AGCCAAGTCACCATG	GCAAATCAGGGCTCTGAGGCC	TGCAGCGTACGATTAGGAGAAGTGGGAGGGCGGGAGCAGTACTTC	SQVTM	ANQGSEA	CSVRLGEVGGREQYF	TRBV29-1	TRBD2	TRBJ2-7	15
HC-1	AGCCAAGTCACCATG	GCAAATCAGGGCTCTGAGGCC	TGCAGCGTTGGGGACAGTAGCAATCAGCCCCAGCATTTT	SQVTM	ANQGSEA	CSVGDSSNQPQHF	TRBV29-1	TRBD1	TRBJ1-5	15
HC-1	AGCCAAGTCACCATG	GCAAATCAGGGCTCTGAGGCC	TGCAGCGTTCGGCTCCCGAACACCGGGGAGCTGTTTTTT	SQVTM	ANQGSEA	CSVRLPNTGELFF	TRBV29-1		TRBJ2-2	15
HC-1	AGCCAAGTCACCATG	GCAAATCAGGGCTCTGAGGCC	TGCAGCGTTACCTCTGGGGCCAACGTCCTGACTTTC	SQVTM	ANQGSEA	CSVTSGANVLTF	TRBV29-1		TRBJ2-6	14
HC-1	AGCCAAGTCACCATG	GCAAATCAGGGCTCTGAGGCC	TGCAGCGGAGGACAGGGTCTAAATCAGCCCCAGCATTTT	SQVTM	ANQGSEA	CSGGQGLNQPQHF	TRBV29-1	TRBD1	TRBJ1-5	14
HC-1	AGCCAAGTCACCATG	GCAAATCAGGGCTCTGAGGCC	TGCAGCGTTGACCCACCCCTTCAATCGGGGGTCTCCTACAATGAGCAGTTCTTC	SQVTM	ANQGSEA	CSVDPPLQSGVSYNEQFF	TRBV29-1	TRBD2	TRBJ2-1	14
HC-1	AGCCAAGTCACCATG	GCAAATCAGGGCTCTGAGGCC	TGCAGCTATAGGCCAGGGGGCAGGACTGAAGCTTTCTTT	SQVTM	ANQGSEA	CSYRPGGRTEAFF	TRBV29-1	TRBD1	TRBJ1-1	14
HC-1	AGCCAAGTCACCATG	GCAAATCAGGGCTCTGAGGCC	TGCAGCGTCAGCGGACTAGCGGTTCAAGAGACCCAGTACTTC	SQVTM	ANQGSEA	CSVSGLAVQETQYF	TRBV29-1	TRBD2	TRBJ2-5	14
HC-1	AGCCAAGTCACCATG	GCAAATCAGGGCTCTGAGGCC	TGCAGCTCGGTGGTGGGACAGGGTAAATATGAGCAGTTCTTC	SQVTM	ANQGSEA	CSSVVGQGKYEQFF	TRBV29-1	TRBD1	TRBJ2-1	14
HC-1	AGCCAAGTCACCATG	GCAAATCAGGGCTCTGAGGCC	TGCAGCGTCCAAGGGACTAGCGGGAGCCCGAACACCGGGGAGCTGTTTTTT	SQVTM	ANQGSEA	CSVQGTSGSPNTGELFF	TRBV29-1	TRBD2	TRBJ2-2	14
HC-1	AGCCAAGTCACCATG	GCAAATCAGGGCTCTGAGGCC	TGCAGCGTTGTCGGGGACAGGGGCTATGGCTACACCTTC	SQVTM	ANQGSEA	CSVVGDRGYGYTF	TRBV29-1	TRBD1	TRBJ1-2	14
HC-1	AGCCAAGTCACCATG	GCAAATCAGGGCTCTGAGGCC	TGCAGCGTTGAAGGGACAGGGATCTCCTACAATGAGCAGTTCTTC	SQVTM	ANQGSEA	CSVEGTGISYNEQFF	TRBV29-1	TRBD1	TRBJ2-1	14
HC-1	AGCCAAGTCACCATG	GCAAATCAGGGCTCTGAGGCC	TGCAGCGTTGAAGATTACTTCCGAGCGCAGTATTTT	SQVTM	ANQGSEA	CSVEDYFRAQYF	TRBV29-1		TRBJ2-3	14
HC-1	AGCCAAGTCACCATG	GCAAATCAGGGCTCTGAGGCC	TGCAGCGTGGCCCGGTCGAACACTGAAGCTTTCTTT	SQVTM	ANQGSEA	CSVARSNTEAFF	TRBV29-1	TRBD1	TRBJ1-1	14
HC-1	AGCCAAGTCACCATG	GCAAATCAGGGCTCTGAGGCC	TGCAGCGTTCTTCCGGGTAACACTGAAGCTTTCTTT	SQVTM	ANQGSEA	CSVLPGNTEAFF	TRBV29-1	TRBD1	TRBJ1-1	14
HC-1	AGCCAAGTCACCATG	GCAAATCAGGGCTCTGAGGCC	TGCAGCGCTGCATGGGGTAGCAATCAGCCCCAGCATTTT	SQVTM	ANQGSEA	CSAAWGSNQPQHF	TRBV29-1		TRBJ1-5	14
HC-1	AGCCAAGTCACCATG	GCAAATCAGGGCTCTGAGGCC	TGCAGCGTGGCCGAACTAGCGGGAGTAGTCGAGACCCAGTACTTC	SQVTM	ANQGSEA	CSVAELAGVVETQYF	TRBV29-1	TRBD2	TRBJ2-5	14
HC-1	AGCCAAGTCACCATG	GCAAATCAGGGCTCTGAGGCC	TGCAGCGCATTGGACAGGGGGCATGGCTACACCTTC	SQVTM	ANQGSEA	CSALDRGHGYTF	TRBV29-1	TRBD1	TRBJ1-2	14
HC-1	AGCCAAGTCACCATG	GCAAATCAGGGCTCTGAGGCC	TGCAGCGTTGAATCCGGGACAGGGAAGAACAATGAGCAGTTCTTC	SQVTM	ANQGSEA	CSVESGTGKNNEQFF	TRBV29-1	TRBD1	TRBJ2-1	14
HC-1	AGCCAAGTCACCATG	GCAAATCAGGGCTCTGAGGCC	TGCAGCGTGGAACAGGGGACCTATGGCTACACCTTC	SQVTM	ANQGSEA	CSVEQGTYGYTF	TRBV29-1	TRBD1	TRBJ1-2	14
HC-1	AGCCAAGTCACCATG	GCAAATCAGGGCTCTGAGGCC	TGCAGCGTCTTCAGGGCGAACACTGAAGCTTTCTTT	SQVTM	ANQGSEA	CSVFRANTEAFF	TRBV29-1	TRBD1	TRBJ1-1	14
HC-1	AGCCAAGTCACCATG	GCAAATCAGGGCTCTGAGGCC	TGCAGCGTTGAATGGGACAGGACCGACGAGCAGTACTTC	SQVTM	ANQGSEA	CSVEWDRTDEQYF	TRBV29-1	TRBD1	TRBJ2-7	14
HC-1	AGCCAAGTCACCATG	GCAAATCAGGGCTCTGAGGCC	TGCAGCGCAGTGGCAGGGGAGACCCAGTACTTC	SQVTM	ANQGSEA	CSAVAGETQYF	TRBV29-1	TRBD1	TRBJ2-5	14
HC-1	AGCCAAGTCACCATG	GCAAATCAGGGCTCTGAGGCC	TGCAGCGTTGCCCCCGAGCGGGAGCCCCCCTACAATGAGCAGTTCTTC	SQVTM	ANQGSEA	CSVAPEREPPYNEQFF	TRBV29-1	TRBD2	TRBJ2-1	14
HC-1	AGCCAAGTCACCATG	GCAAATCAGGGCTCTGAGGCC	TGCAGCGTCGTCAACCGGGACAGAGTTACTTTC	SQVTM	ANQGSEA	CSVVNRDRVTF	TRBV29-1	TRBD1	TRBJ2-7	14
HC-1	AGCCAAGTCACCATG	GCAAATCAGGGCTCTGAGGCC	TGCAGCGTTCAGATTGACATTCAGTACTTC	SQVTM	ANQGSEA	CSVQIDIQYF	TRBV29-1		TRBJ2-4	14
HC-1	AGCCAAGTCACCATG	GCAAATCAGGGCTCTGAGGCC	TGCAGCGTTTGTATGACAGCTGGGTACACTGAAGCTTTCTTT	SQVTM	ANQGSEA	CSVCMTAGYTEAFF	TRBV29-1	TRBD1	TRBJ1-1	14
HC-1	AGCCAAGTCACCATG	GCAAATCAGGGCTCTGAGGCC	TGCAGCGTCATCAATCGAGGGGGTAACACTGAAGCTTTCTTT	SQVTM	ANQGSEA	CSVINRGGNTEAFF	TRBV29-1	TRBD1	TRBJ1-1	14
HC-1	AGCCAAGTCACCATG	GCAAATCAGGGCTCTGAGGCC	TGCAGCGCCGCCCCGGACCTTAACTTATACGAGCAGTACTTC	SQVTM	ANQGSEA	CSAAPDLNLYEQYF	TRBV29-1	TRBD1	TRBJ2-7	14
HC-1	AGCCAAGTCACCATG	GCAAATCAGGGCTCTGAGGCC	TGCAGCGTGGACAGGGCAGCAGGGGCCAACGTCCTGACTTTC	SQVTM	ANQGSEA	CSVDRAAGANVLTF	TRBV29-1	TRBD1	TRBJ2-6	14
HC-1	AGCCAAGTCACCATG	GCAAATCAGGGCTCTGAGGCC	TGCAGCGCCCGACAGGGTGTGGAGACCCAGTACTTC	SQVTM	ANQGSEA	CSARQGVETQYF	TRBV29-1	TRBD1	TRBJ2-5	14
HC-1	AGCCAAGTCACCATG	GCAAATCAGGGCTCTGAGGCC	TGCAGCGCACGCGGGTCGGGGACTAGCGGGAATCGGTCCTACAATGAGCAGTTCTTC	SQVTM	ANQGSEA	CSARGSGTSGNRSYNEQFF	TRBV29-1	TRBD2	TRBJ2-1	14
HC-1	AGCCAAGTCACCATG	GCAAATCAGGGCTCTGAGGCC	TGCAGCGTTGATCAGCAGGGACAGGGGCACCAAGCTTTCTTT	SQVTM	ANQGSEA	CSVDQQGQGHQAFF	TRBV29-1	TRBD1	TRBJ1-1	14
HC-1	AGCCAAGTCACCATG	GCAAATCAGGGCTCTGAGGCC	TGCAGCGTTGATAGCCAGGCGGGAGCCAACGTCCTGACTTTC	SQVTM	ANQGSEA	CSVDSQAGANVLTF	TRBV29-1		TRBJ2-6	14
HC-1	AGCCAAGTCACCATG	GCAAATCAGGGCTCTGAGGCC	TGCAGCGTTTGTTTGACAAGTGGAAACACCATATATTTT	SQVTM	ANQGSEA	CSVCLTSGNTIYF	TRBV29-1		TRBJ1-3	14
HC-1	AGCCAAGTCACCATG	GCAAATCAGGGCTCTGAGGCC	TGCAGCGTTGAGCTCTACCCGGGACAGGGTAACTATGGCTACACCTTC	SQVTM	ANQGSEA	CSVELYPGQGNYGYTF	TRBV29-1	TRBD1	TRBJ1-2	14
HC-1	AGCCAAGTCACCATG	GCAAATCAGGGCTCTGAGGCC	TGCAGCGTTGGTCCGGGAGGGGTGAACACTGAAGCTTTCTTT	SQVTM	ANQGSEA	CSVGPGGVNTEAFF	TRBV29-1	TRBD2	TRBJ1-1	14
HC-1	AGCCAAGTCACCATG	GCAAATCAGGGCTCTGAGGCC	TGCAGCGTTGCGGCTAGCGGGAGCCGGCACGAGCAGTACTTC	SQVTM	ANQGSEA	CSVAASGSRHEQYF	TRBV29-1	TRBD2	TRBJ2-7	14
HC-1	AGCCAAGTCACCATG	GCAAATCAGGGCTCTGAGGCC	TGCAGCGTCCGGACACCCGAAGGAACAGATACGCAGTATTTT	SQVTM	ANQGSEA	CSVRTPEGTDTQYF	TRBV29-1	TRBD1	TRBJ2-3	14
HC-1	AGCCAAGTCACCATG	GCAAATCAGGGCTCTGAGGCC	TGCAGCGTCGGCAGGGGGGACACTGAAGCTTTCTTT	SQVTM	ANQGSEA	CSVGRGDTEAFF	TRBV29-1	TRBD1	TRBJ1-1	14
HC-1	AGCCAAGTCACCATG	GCAAATCAGGGCTCTGAGGCC	TGCAGCGTTGAGGCGGTGAGCACAGATACGCAGTATTTT	SQVTM	ANQGSEA	CSVEAVSTDTQYF	TRBV29-1		TRBJ2-3	14
HC-1	AGCCAAGTCACCATG	GCAAATCAGGGCTCTGAGGCC	TGCAGCGTCCTCCCCGGGGCTAGCGACACCTACGAGCAGTACTTC	SQVTM	ANQGSEA	CSVLPGASDTYEQYF	TRBV29-1	TRBD2	TRBJ2-7	14
HC-1	AGCCAAGTCACCATG	GCAAATCAGGGCTCTGAGGCC	TGCAGCGTACAGGGGGCCGGGGAGCTGTTTTTT	SQVTM	ANQGSEA	CSVQGAGELFF	TRBV29-1	TRBD1	TRBJ2-2	14
HC-1	AGCCAAGTCACCATG	GCAAATCAGGGCTCTGAGGCC	TGCAGCGCACTTGATACCCCAGAGCAGTTCTTC	SQVTM	ANQGSEA	CSALDTPEQFF	TRBV29-1		TRBJ2-1	14
HC-1	AGCCAAGTCACCATG	GCAAATCAGGGCTCTGAGGCC	TGCAGCGTTGTGGAGCCTAGCGGAAACACCGGGGAGCTGTTTTTT	SQVTM	ANQGSEA	CSVVEPSGNTGELFF	TRBV29-1	TRBD2	TRBJ2-2	14
HC-1	AGCCAAGTCACCATG	GCAAATCAGGGCTCTGAGGCC	TGCAGCGTTGCGGTCCTTTTGCAGGGAACTGAAGCTTTCTTT	SQVTM	ANQGSEA	CSVAVLLQGTEAFF	TRBV29-1	TRBD1	TRBJ1-1	14
HC-1	AGCCAAGTCACCATG	GCAAATCAGGGCTCTGAGGCC	TGCAGCGTTAAGGCTCCTGAAGCTTTCTTT	SQVTM	ANQGSEA	CSVKAPEAFF	TRBV29-1		TRBJ1-1	14
HC-1	AGCCAAGTCACCATG	GCAAATCAGGGCTCTGAGGCC	TGCAGCGTTTGGTGGCAAAACGCAAGGACAGGGATCTATGGCTACACCTTC	SQVTM	ANQGSEA	CSVWWQNARTGIYGYTF	TRBV29-1	TRBD1	TRBJ1-2	14
HC-1	AGCCAAGTCACCATG	GCAAATCAGGGCTCTGAGGCC	TGCAGCGTTGATCGCGGTGCCGAGTACGAGCAGTACTTC	SQVTM	ANQGSEA	CSVDRGAEYEQYF	TRBV29-1		TRBJ2-7	14
HC-1	AGCCAAGTCACCATG	GCAAATCAGGGCTCTGAGGCC	TGCAGCGTTACCGCAGATACGCAGTATTTT	SQVTM	ANQGSEA	CSVTADTQYF	TRBV29-1		TRBJ2-3	14
HC-1	AGCCAAGTCACCATG	GCAAATCAGGGCTCTGAGGCC	TGCAGCGTTGAAAGGGGGCCCCTTCTGCTCTTC	SQVTM	ANQGSEA	CSVERGPLLLF	TRBV29-1	TRBD1	TRBJ2-1	14
HC-1	AGCCAAGTCACCATG	GCAAATCAGGGCTCTGAGGCC	TGCAGCGTCAACCGCGGTAGGAACACTGAAGCTTTCTTT	SQVTM	ANQGSEA	CSVNRGRNTEAFF	TRBV29-1		TRBJ1-1	14
HC-1	AGCCAAGTCACCATG	GCAAATCAGGGCTCTGAGGCC	TGCAGCGGGGGACAGGCTTCAGATACGCAGTATTTT	SQVTM	ANQGSEA	CSGGQASDTQYF	TRBV29-1	TRBD1	TRBJ2-3	14
HC-1	AGCCAAGTCACCATG	GCAAATCAGGGCTCTGAGGCC	TGCAGCGCGCTCGGACTAGCTAGGAGCCATGAGCAGTTCTTC	SQVTM	ANQGSEA	CSALGLARSHEQFF	TRBV29-1	TRBD2	TRBJ2-1	14
HC-1	AGCCAAGTCACCATG	GCAAATCAGGGCTCTGAGGCC	TGCAGCGTTGGTTGGGGAGCCGAGCAGTTCTTC	SQVTM	ANQGSEA	CSVGWGAEQFF	TRBV29-1	TRBD2	TRBJ2-1	14
HC-1	AGCCAAGTCACCATG	GCAAATCAGGGCTCTGAGGCC	TGCAGCGCCCGGACTAGCGGGAGCACAGATACGCAGTATTTT	SQVTM	ANQGSEA	CSARTSGSTDTQYF	TRBV29-1	TRBD2	TRBJ2-3	14
HC-1	AGCCAAGTCACCATG	GCAAATCAGGGCTCTGAGGCC	TGCAGCGTCCGAGGACTAGCGGGCACCGGGGAGCTGTTTTTT	SQVTM	ANQGSEA	CSVRGLAGTGELFF	TRBV29-1	TRBD2	TRBJ2-2	14
HC-1	AGCCAAGTCACCATG	GCAAATCAGGGCTCTGAGGCC	TGCAGCGTTGCTCCGGGACTAGCGAACAATGAGCAGTTCTTC	SQVTM	ANQGSEA	CSVAPGLANNEQFF	TRBV29-1	TRBD2	TRBJ2-1	14
HC-1	AGCCAAGTCACCATG	GCAAATCAGGGCTCTGAGGCC	TGCAGCGTTACTCAGGGGCCACCCTGGTCAGTCTACGAGCAGTACTTC	SQVTM	ANQGSEA	CSVTQGPPWSVYEQYF	TRBV29-1	TRBD1	TRBJ2-7	14
HC-1	AGCCAAGTCACCATG	GCAAATCAGGGCTCTGAGGCC	TGCAGCGTTTCTATTAGGGACACGCAAGAGACCCAGTACTTC	SQVTM	ANQGSEA	CSVSIRDTQETQYF	TRBV29-1	TRBD1	TRBJ2-5	14
HC-1	AGCCAAGTCACCATG	GCAAATCAGGGCTCTGAGGCC	TGCAGCTTACGTGACAGGGTGGTCACAGATACGCAGTATTTT	SQVTM	ANQGSEA	CSLRDRVVTDTQYF	TRBV29-1	TRBD1	TRBJ2-3	14
HC-1	AGCCAAGTCACCATG	GCAAATCAGGGCTCTGAGGCC	TGCAGCGTGTGGGGACCACAAGGCTACACCTTC	SQVTM	ANQGSEA	CSVWGPQGYTF	TRBV29-1	TRBD1	TRBJ1-2	14
HC-1	AGCCAAGTCACCATG	GCAAATCAGGGCTCTGAGGCC	TGCAGCGTAGACGGGACAGGGGGCGATGCGTCTGGCTACACCTTC	SQVTM	ANQGSEA	CSVDGTGGDASGYTF	TRBV29-1	TRBD1	TRBJ1-2	14
HC-1	AGCCAAGTCACCATG	GCAAATCAGGGCTCTGAGGCC	TGCAGCGTGGCGACAGGCGACACCGGGGAGCTGTTTTTT	SQVTM	ANQGSEA	CSVATGDTGELFF	TRBV29-1	TRBD1	TRBJ2-2	14
HC-1	AGCCAAGTCACCATG	GCAAATCAGGGCTCTGAGGCC	TGCAGCGCCCCCCTGGCAGGGTTTAACACTGAAGCTTTCTTT	SQVTM	ANQGSEA	CSAPLAGFNTEAFF	TRBV29-1	TRBD1	TRBJ1-1	14
HC-1	AGCCAAGTCACCATG	GCAAATCAGGGCTCTGAGGCC	TGCAGCGTTGGAAATAGCGGGACGGGACGCAATGAGCAGTTCTTC	SQVTM	ANQGSEA	CSVGNSGTGRNEQFF	TRBV29-1	TRBD2	TRBJ2-1	14
HC-1	AGCCAAGTCACCATG	GCAAATCAGGGCTCTGAGGCC	TGCAGCGCCCAGGGGTACAACTACGAGCAGTACTTC	SQVTM	ANQGSEA	CSAQGYNYEQYF	TRBV29-1	TRBD1	TRBJ2-7	14
HC-1	AGCCAAGTCACCATG	GCAAATCAGGGCTCTGAGGCC	TGCAGCGCCCTCACGGGACAGGGGAACACCGGGGAGCTGTTTTTT	SQVTM	ANQGSEA	CSALTGQGNTGELFF	TRBV29-1	TRBD1	TRBJ2-2	14
HC-1	AGCCAAGTCACCATG	GCAAATCAGGGCTCTGAGGCC	TGCAGCGTTGGGACTAGCGGGAGGAAGAATGAGCAGTTCTTC	SQVTM	ANQGSEA	CSVGTSGRKNEQFF	TRBV29-1	TRBD2	TRBJ2-1	14
HC-1	AGCCAAGTCACCATG	GCAAATCAGGGCTCTGAGGCC	TGCAGCGTTATCGTGGCAGGGGGGAACACCGGGGAGCTGTTTTTT	SQVTM	ANQGSEA	CSVIVAGGNTGELFF	TRBV29-1	TRBD1	TRBJ2-2	14
HC-1	AGCCAAGTCACCATG	GCAAATCAGGGCTCTGAGGCC	TGCAGCGTTGAAGAGCTCGACACGGGATACTATGGCTACACCTTC	SQVTM	ANQGSEA	CSVEELDTGYYGYTF	TRBV29-1	TRBD1	TRBJ1-2	14
HC-1	AGCCAAGTCACCATG	GCAAATCAGGGCTCTGAGGCC	TGCAGCGTTGGCCCCGGGCCAGAGCAGTTCTTC	SQVTM	ANQGSEA	CSVGPGPEQFF	TRBV29-1	TRBD1	TRBJ2-1	14
HC-1	AGCCAAGTCACCATG	GCAAATCAGGGCTCTGAGGCC	TGCAGCTCCTCAAAGGGGGGCGACTATGGCTACACCTTC	SQVTM	ANQGSEA	CSSSKGGDYGYTF	TRBV29-1	TRBD2	TRBJ1-2	14
HC-1	AGCCAAGTCACCATG	GCAAATCAGGGCTCTGAGGCC	TGCAGCGTTGGACAGGGGGGCGGCTACACCTTC	SQVTM	ANQGSEA	CSVGQGGGYTF	TRBV29-1	TRBD1	TRBJ1-2	14
HC-1	AGCCAAGTCACCATG	GCAAATCAGGGCTCTGAGGCC	TGCAGCGTTGAAGAGGTCGGGAGAAGGTACGAGCAGTACTTC	SQVTM	ANQGSEA	CSVEEVGRRYEQYF	TRBV29-1	TRBD2	TRBJ2-7	14
HC-1	AGCCAAGTCACCATG	GCAAATCAGGGCTCTGAGGCC	TGCAGCGTTTGGGGTGGTCGGGAGACCCAGTACTTC	SQVTM	ANQGSEA	CSVWGGRETQYF	TRBV29-1		TRBJ2-5	14
HC-1	AGCCAAGTCACCATG	GCAAATCAGGGCTCTGAGGCC	TGCAGCGTTGATCGAGGCACTGAAGCTTTCTTT	SQVTM	ANQGSEA	CSVDRGTEAFF	TRBV29-1		TRBJ1-1	14
HC-1	AGCCAAGTCACCATG	GCAAATCAGGGCTCTGAGGCC	TGCAGCGCCCGGGGCGGGGGGGAAGAGACCCAGTACTTC	SQVTM	ANQGSEA	CSARGGGEETQYF	TRBV29-1	TRBD1	TRBJ2-5	14
HC-1	AGCCAAGTCACCATG	GCAAATCAGGGCTCTGAGGCC	TGCAGCGCTCGGACAGGCTCTGGATCACCCCTCCACTTT	SQVTM	ANQGSEA	CSARTGSGSPLHF	TRBV29-1	TRBD1	TRBJ1-6	14
HC-1	AGCCAAGTCACCATG	GCAAATCAGGGCTCTGAGGCC	TGCAGCGTTGGAGGGCAGGGGTTTTCCTACGAGCAGTACTTC	SQVTM	ANQGSEA	CSVGGQGFSYEQYF	TRBV29-1	TRBD1	TRBJ2-7	14
HC-1	AGCCAAGTCACCATG	GCAAATCAGGGCTCTGAGGCC	TGCAGCGCGAAGACGGAGTTGGACACTGAAGCTTTCTTT	SQVTM	ANQGSEA	CSAKTELDTEAFF	TRBV29-1		TRBJ1-1	14
HC-1	AGCCAAGTCACCATG	GCAAATCAGGGCTCTGAGGCC	TGCAGCGCCAGCGGGCTTCAAGAGACCCAGTACTTC	SQVTM	ANQGSEA	CSASGLQETQYF	TRBV29-1	TRBD2	TRBJ2-5	14
HC-1	AGCCAAGTCACCATG	GCAAATCAGGGCTCTGAGGCC	TGCAGCGCCACTGCAGCGGGAGGGAGGGACATTCAGTACTTC	SQVTM	ANQGSEA	CSATAAGGRDIQYF	TRBV29-1	TRBD2	TRBJ2-4	14
HC-1	AGCCAAGTCACCATG	GCAAATCAGGGCTCTGAGGCC	TGCAGCGTTAATGGACTAGCGGGAGCAGAGACCCAGTACTTC	SQVTM	ANQGSEA	CSVNGLAGAETQYF	TRBV29-1	TRBD2	TRBJ2-5	13
HC-1	AGCCAAGTCACCATG	GCAAATCAGGGCTCTGAGGCC	TGCAGCGTTGTCGGCGTCGAGAAGGGTGTTGGCTACACCTTC	SQVTM	ANQGSEA	CSVVGVEKGVGYTF	TRBV29-1		TRBJ1-2	13
HC-1	AGCCAAGTCACCATG	GCAAATCAGGGCTCTGAGGCC	TGCAGCGCTGGGACAGGGGGCACTGAAGCTTTCTTT	SQVTM	ANQGSEA	CSAGTGGTEAFF	TRBV29-1	TRBD1	TRBJ1-1	13
HC-1	AGCCAAGTCACCATG	GCAAATCAGGGCTCTGAGGCC	TGCAGCGCCTCTCTGACTAGCGGGCAAGAGACCCAGTACTTC	SQVTM	ANQGSEA	CSASLTSGQETQYF	TRBV29-1	TRBD2	TRBJ2-5	13
HC-1	AGCCAAGTCACCATG	GCAAATCAGGGCTCTGAGGCC	TGCAGCGTTTTCAACGTATTCACAGATACGCAGTATTTT	SQVTM	ANQGSEA	CSVFNVFTDTQYF	TRBV29-1		TRBJ2-3	13
HC-1	AGCCAAGTCACCATG	GCAAATCAGGGCTCTGAGGCC	TGCAGCGCTGGAGACTATGGCTACACCTTC	SQVTM	ANQGSEA	CSAGDYGYTF	TRBV29-1		TRBJ1-2	13
HC-1	AGCCAAGTCACCATG	GCAAATCAGGGCTCTGAGGCC	TGCAGCGGAGGGGGCGGACAGGGGGCGTCAGATACGCAGTATTTT	SQVTM	ANQGSEA	CSGGGGQGASDTQYF	TRBV29-1	TRBD1	TRBJ2-3	13
HC-1	AGCCAAGTCACCATG	GCAAATCAGGGCTCTGAGGCC	TGCAGCGGGGGGACCGGACAGAGGGATACGCAGTATTTT	SQVTM	ANQGSEA	CSGGTGQRDTQYF	TRBV29-1	TRBD1	TRBJ2-3	13
HC-1	AGCCAAGTCACCATG	GCAAATCAGGGCTCTGAGGCC	TGCAGCACCGCCCAGGGGCAGACTGATACGCAGTATTTT	SQVTM	ANQGSEA	CSTAQGQTDTQYF	TRBV29-1	TRBD1	TRBJ2-3	13
HC-1	AGCCAAGTCACCATG	GCAAATCAGGGCTCTGAGGCC	TGCAGCGTAACCGAGGGCAGCCTGAACACTGAAGCTTTCTTT	SQVTM	ANQGSEA	CSVTEGSLNTEAFF	TRBV29-1		TRBJ1-1	13
HC-1	AGCCAAGTCACCATG	GCAAATCAGGGCTCTGAGGCC	TGCAGCGTTGAACAGGGCACAGATACGCAGTATTTT	SQVTM	ANQGSEA	CSVEQGTDTQYF	TRBV29-1		TRBJ2-3	13
HC-1	AGCCAAGTCACCATG	GCAAATCAGGGCTCTGAGGCC	TGCAGCGTTGAAGATCTGGAGAACATTCAGTACTTC	SQVTM	ANQGSEA	CSVEDLENIQYF	TRBV29-1		TRBJ2-4	13
HC-1	AGCCAAGTCACCATG	GCAAATCAGGGCTCTGAGGCC	TGCAGCGCATCACAGGGTAGGTCCTACGAGCAGTACTTC	SQVTM	ANQGSEA	CSASQGRSYEQYF	TRBV29-1	TRBD1	TRBJ2-7	13
HC-1	AGCCAAGTCACCATG	GCAAATCAGGGCTCTGAGGCC	TGCAGCGTTTGGGACAGGGGGCAAGGCTACACCTTC	SQVTM	ANQGSEA	CSVWDRGQGYTF	TRBV29-1	TRBD1	TRBJ1-2	13
HC-1	AGCCAAGTCACCATG	GCAAATCAGGGCTCTGAGGCC	TGCAGCGTCGGGGACAGCCTATCCTACGAGCAGTACTTC	SQVTM	ANQGSEA	CSVGDSLSYEQYF	TRBV29-1	TRBD1	TRBJ2-7	13
HC-1	AGCCAAGTCACCATG	GCAAATCAGGGCTCTGAGGCC	TGCAGCGTTGTCCTGGACAGGGGCCCCTCCTACGAGCAGTACTTC	SQVTM	ANQGSEA	CSVVLDRGPSYEQYF	TRBV29-1	TRBD1	TRBJ2-7	13
HC-1	AGCCAAGTCACCATG	GCAAATCAGGGCTCTGAGGCC	TGCAGCGTTGGGCTTAGAGCGTTCTACAATGAGCAGTTCTTC	SQVTM	ANQGSEA	CSVGLRAFYNEQFF	TRBV29-1		TRBJ2-1	13
HC-1	AGCCAAGTCACCATG	GCAAATCAGGGCTCTGAGGCC	TGCAGCGGGAGTGTCGCCTACAATGAGCAGTTCTTC	SQVTM	ANQGSEA	CSGSVAYNEQFF	TRBV29-1		TRBJ2-1	13
HC-1	AGCCAAGTCACCATG	GCAAATCAGGGCTCTGAGGCC	TGCAGCGTTGAACTAAGATTAACGGTGAACACTGAAGCTTTCTTT	SQVTM	ANQGSEA	CSVELRLTVNTEAFF	TRBV29-1		TRBJ1-1	13
HC-1	AGCCAAGTCACCATG	GCAAATCAGGGCTCTGAGGCC	TGCAGCATATTTAGCGCAGATACGCAGTATTTT	SQVTM	ANQGSEA	CSIFSADTQYF	TRBV29-1		TRBJ2-3	13
HC-1	AGCCAAGTCACCATG	GCAAATCAGGGCTCTGAGGCC	TGCAGCGTTGCGGGATGGAACACCGGGGAGCTGTTTTTT	SQVTM	ANQGSEA	CSVAGWNTGELFF	TRBV29-1	TRBD1	TRBJ2-2	13
HC-1	AGCCAAGTCACCATG	GCAAATCAGGGCTCTGAGGCC	TGCAGCGTTGAAGTTGCGGTACGCACTGAAGCTTTCTTT	SQVTM	ANQGSEA	CSVEVAVRTEAFF	TRBV29-1		TRBJ1-1	13
HC-1	AGCCAAGTCACCATG	GCAAATCAGGGCTCTGAGGCC	TGCAGCGTTGAACAGACCCAAGTGACCCAGTACTTC	SQVTM	ANQGSEA	CSVEQTQVTQYF	TRBV29-1		TRBJ2-5	13
HC-1	AGCCAAGTCACCATG	GCAAATCAGGGCTCTGAGGCC	TGCAGCGTGTCGACAGGGGGGAAAAACATTCAGTACTTC	SQVTM	ANQGSEA	CSVSTGGKNIQYF	TRBV29-1	TRBD1	TRBJ2-4	13
HC-1	AGCCAAGTCACCATG	GCAAATCAGGGCTCTGAGGCC	TGCAGCGTTAAGATCTATCCGGGGGCTTTCTTT	SQVTM	ANQGSEA	CSVKIYPGAFF	TRBV29-1	TRBD1	TRBJ1-1	13
HC-1	AGCCAAGTCACCATG	GCAAATCAGGGCTCTGAGGCC	TGCAGCGTTGTAGTTACCCAAGAGACCCAGTACTTC	SQVTM	ANQGSEA	CSVVVTQETQYF	TRBV29-1		TRBJ2-5	13
HC-1	AGCCAAGTCACCATG	GCAAATCAGGGCTCTGAGGCC	TGCAGCGTCAACCAGGGGGGGAGCACTGAAGCTTTCTTT	SQVTM	ANQGSEA	CSVNQGGSTEAFF	TRBV29-1	TRBD1	TRBJ1-1	13
HC-1	AGCCAAGTCACCATG	GCAAATCAGGGCTCTGAGGCC	TGCAGCGTTGGCGGACAGGCTAATCAGCCCCAGCATTTT	SQVTM	ANQGSEA	CSVGGQANQPQHF	TRBV29-1	TRBD1	TRBJ1-5	13
HC-1	AGCCAAGTCACCATG	GCAAATCAGGGCTCTGAGGCC	TGCAGCGTTGAAAGGGGCAGCGGGGAGCAGTTCTTC	SQVTM	ANQGSEA	CSVERGSGEQFF	TRBV29-1	TRBD2	TRBJ2-1	13
HC-1	AGCCAAGTCACCATG	GCAAATCAGGGCTCTGAGGCC	TGCAGCGTGCGCCCGGGCCTAAATTCACCCCTCCACTTT	SQVTM	ANQGSEA	CSVRPGLNSPLHF	TRBV29-1	TRBD1	TRBJ1-6	13
HC-1	AGCCAAGTCACCATG	GCAAATCAGGGCTCTGAGGCC	TGCAGCGCGCCCAGACAGGGCGGGGGCTACACCTTC	SQVTM	ANQGSEA	CSAPRQGGGYTF	TRBV29-1	TRBD1	TRBJ1-2	13
HC-1	AGCCAAGTCACCATG	GCAAATCAGGGCTCTGAGGCC	TGCAGCGGTAGCGGGAGGGCCGACAATGAGCAGTTCTTC	SQVTM	ANQGSEA	CSGSGRADNEQFF	TRBV29-1	TRBD2	TRBJ2-1	13
HC-1	AGCCAAGTCACCATG	GCAAATCAGGGCTCTGAGGCC	TGCAGCGTTGAAAGTAGCGGGAGGCTTCAAGAGACCCAGTACTTC	SQVTM	ANQGSEA	CSVESSGRLQETQYF	TRBV29-1	TRBD2	TRBJ2-5	13
HC-1	AGCCAAGTCACCATG	GCAAATCAGGGCTCTGAGGCC	TGCAGCGTTGAAAAGAGCCCTAACTATGGCTACACCTTC	SQVTM	ANQGSEA	CSVEKSPNYGYTF	TRBV29-1		TRBJ1-2	13
HC-1	AGCCAAGTCACCATG	GCAAATCAGGGCTCTGAGGCC	TGCAGCGTTGATTTTATGGGAGAGACCCAGTACTTC	SQVTM	ANQGSEA	CSVDFMGETQYF	TRBV29-1		TRBJ2-5	13
HC-1	AGCCAAGTCACCATG	GCAAATCAGGGCTCTGAGGCC	TGCAGCGTTGCCATGGGGGGACACCCACAAGAGACCCAGTACTTC	SQVTM	ANQGSEA	CSVAMGGHPQETQYF	TRBV29-1	TRBD2	TRBJ2-5	13
HC-1	AGCCAAGTCACCATG	GCAAATCAGGGCTCTGAGGCC	TGCAGCGGGCTAGTTTTAACTGAGCAGTTCTTC	SQVTM	ANQGSEA	CSGLVLTEQFF	TRBV29-1	TRBD2	TRBJ2-1	13
HC-1	AGCCAAGTCACCATG	GCAAATCAGGGCTCTGAGGCC	TGCAGCGTTGAAGGGCGCCAAGCGACTGAAGCTTTCTTT	SQVTM	ANQGSEA	CSVEGRQATEAFF	TRBV29-1		TRBJ1-1	13
HC-1	AGCCAAGTCACCATG	GCAAATCAGGGCTCTGAGGCC	TGCAGCGTTCGAAGAGGGGGCACCGGGGAGCTGTTTTTT	SQVTM	ANQGSEA	CSVRRGGTGELFF	TRBV29-1	TRBD1	TRBJ2-2	13
HC-1	AGCCAAGTCACCATG	GCAAATCAGGGCTCTGAGGCC	TGCAGCGTTGACAGGTGGGAGTCGCAGACCCAGTACTTC	SQVTM	ANQGSEA	CSVDRWESQTQYF	TRBV29-1	TRBD2	TRBJ2-5	13
HC-1	AGCCAAGTCACCATG	GCAAATCAGGGCTCTGAGGCC	TGCAGCGTCACGAAGACAGGGCCTTATGGCTACACCTTC	SQVTM	ANQGSEA	CSVTKTGPYGYTF	TRBV29-1	TRBD1	TRBJ1-2	13
HC-1	AGCCAAGTCACCATG	GCAAATCAGGGCTCTGAGGCC	TGCAGCGTCTCACTAGTAGGGTCCTACGAGCAGTACTTC	SQVTM	ANQGSEA	CSVSLVGSYEQYF	TRBV29-1		TRBJ2-7	13
HC-1	AGCCAAGTCACCATG	GCAAATCAGGGCTCTGAGGCC	TGCAGCGCCCGGGCCTTCAGCTCCTACGAGCAGTACTTC	SQVTM	ANQGSEA	CSARAFSSYEQYF	TRBV29-1	TRBD2	TRBJ2-7	13
HC-1	AGCCAAGTCACCATG	GCAAATCAGGGCTCTGAGGCC	TGCAGCGTTGAAGGGGGTAGTACGGAGGACGAGCAGTACTTC	SQVTM	ANQGSEA	CSVEGGSTEDEQYF	TRBV29-1	TRBD2	TRBJ2-7	13
HC-1	AGCCAAGTCACCATG	GCAAATCAGGGCTCTGAGGCC	TGCAGCGCCGGAGACAGGGCTAACTATGGCTACACCTTC	SQVTM	ANQGSEA	CSAGDRANYGYTF	TRBV29-1	TRBD1	TRBJ1-2	13
HC-1	AGCCAAGTCACCATG	GCAAATCAGGGCTCTGAGGCC	TGCAGCGTTGGGTCTGGAAAAAATGAAAAACTGTTTTTT	SQVTM	ANQGSEA	CSVGSGKNEKLFF	TRBV29-1		TRBJ1-4	13
HC-1	AGCCAAGTCACCATG	GCAAATCAGGGCTCTGAGGCC	TGCAGCGTTGATCCCGGGGCTGGGGCCAACGTCCTGACTTTC	SQVTM	ANQGSEA	CSVDPGAGANVLTF	TRBV29-1	TRBD1	TRBJ2-6	13
HC-1	AGCCAAGTCACCATG	GCAAATCAGGGCTCTGAGGCC	TGCAGCGTTGAACGTGGGCCCAATGAAAAACTGTTTTTT	SQVTM	ANQGSEA	CSVERGPNEKLFF	TRBV29-1	TRBD1	TRBJ1-4	13
HC-1	AGCCAAGTCACCATG	GCAAATCAGGGCTCTGAGGCC	TGCAGCGTTGGCCCCATTGTGATAAAAGCTAGCACAGATACGCAGTATTTT	SQVTM	ANQGSEA	CSVGPIVIKASTDTQYF	TRBV29-1	TRBD1	TRBJ2-3	13
HC-1	AGCCAAGTCACCATG	GCAAATCAGGGCTCTGAGGCC	TGCAGCGTTGCCGAAAGCACAGATACGCAGTATTTT	SQVTM	ANQGSEA	CSVAESTDTQYF	TRBV29-1		TRBJ2-3	13
HC-1	AGCCAAGTCACCATG	GCAAATCAGGGCTCTGAGGCC	TGCAGCGTTCACACGAGCACAGATACGCAGTATTTT	SQVTM	ANQGSEA	CSVHTSTDTQYF	TRBV29-1		TRBJ2-3	13
HC-1	AGCCAAGTCACCATG	GCAAATCAGGGCTCTGAGGCC	TGCAGCCTCTCACCCGGCTACAATGAGCAGTTCTTC	SQVTM	ANQGSEA	CSLSPGYNEQFF	TRBV29-1	TRBD1	TRBJ2-1	13
HC-1	AGCCAAGTCACCATG	GCAAATCAGGGCTCTGAGGCC	TGCAGCGTTGCCCGACAGGGAAAAGCTTTCTTT	SQVTM	ANQGSEA	CSVARQGKAFF	TRBV29-1	TRBD1	TRBJ1-1	13
HC-1	AGCCAAGTCACCATG	GCAAATCAGGGCTCTGAGGCC	TGCAGCGTTGAATTCTTATACGAGCAGTACTTC	SQVTM	ANQGSEA	CSVEFLYEQYF	TRBV29-1		TRBJ2-7	13
HC-1	AGCCAAGTCACCATG	GCAAATCAGGGCTCTGAGGCC	TGCAGCGTTGAGCAGGGTGGGGTCTTT	SQVTM	ANQGSEA	CSVEQGGVF	TRBV29-1	TRBD1	TRBJ1-1	13
HC-1	AGCCAAGTCACCATG	GCAAATCAGGGCTCTGAGGCC	TGCAGCGTTGAAGGAGGGGGTCTTGGCTACACCTTC	SQVTM	ANQGSEA	CSVEGGGLGYTF	TRBV29-1	TRBD1	TRBJ1-2	13
HC-1	AGCCAAGTCACCATG	GCAAATCAGGGCTCTGAGGCC	TGCAGCTTCACCGGGACTTCGAACACTGAAGCTTTCTTT	SQVTM	ANQGSEA	CSFTGTSNTEAFF	TRBV29-1	TRBD2	TRBJ1-1	13
HC-1	AGCCAAGTCACCATG	GCAAATCAGGGCTCTGAGGCC	TGCAGCGTTGAAGGGGAGGGAACCTACGAGCAGTACTTC	SQVTM	ANQGSEA	CSVEGEGTYEQYF	TRBV29-1	TRBD2	TRBJ2-7	13
HC-1	AGCCAAGTCACCATG	GCAAATCAGGGCTCTGAGGCC	TGCAGCGTTGAACAGTCCGATGAAGGCTACACCTTC	SQVTM	ANQGSEA	CSVEQSDEGYTF	TRBV29-1	TRBD2	TRBJ1-2	13
HC-1	AGCCAAGTCACCATG	GCAAATCAGGGCTCTGAGGCC	TGCAGCGTTGACCAGGGGGCGTATGGCTACACCTTC	SQVTM	ANQGSEA	CSVDQGAYGYTF	TRBV29-1	TRBD1	TRBJ1-2	13
HC-1	AGCCAAGTCACCATG	GCAAATCAGGGCTCTGAGGCC	TGCAGCGTTACGCAGCTTAGTAACTATGGCTACACCTTC	SQVTM	ANQGSEA	CSVTQLSNYGYTF	TRBV29-1		TRBJ1-2	13
HC-1	AGCCAAGTCACCATG	GCAAATCAGGGCTCTGAGGCC	TGCAGCGTTGGGGAGAACACCGGGGAGCTGTTTTTT	SQVTM	ANQGSEA	CSVGENTGELFF	TRBV29-1		TRBJ2-2	12
HC-1	AGCCAAGTCACCATG	GCAAATCAGGGCTCTGAGGCC	TGCAGCGTTGAAGGAAGTCGGACAAACTATGGCTACACCTTC	SQVTM	ANQGSEA	CSVEGSRTNYGYTF	TRBV29-1	TRBD1	TRBJ1-2	12
HC-1	AGCCAAGTCACCATG	GCAAATCAGGGCTCTGAGGCC	TGCAGCGTTGTAGGGGTTGAAGATACGCAGTATTTT	SQVTM	ANQGSEA	CSVVGVEDTQYF	TRBV29-1		TRBJ2-3	12
HC-1	AGCCAAGTCACCATG	GCAAATCAGGGCTCTGAGGCC	TGCAGCGTTGCCCTAGCGGGCACAGATACGCAGTATTTT	SQVTM	ANQGSEA	CSVALAGTDTQYF	TRBV29-1	TRBD2	TRBJ2-3	12
HC-1	AGCCAAGTCACCATG	GCAAATCAGGGCTCTGAGGCC	CGTGGATTACGGGGGCGAATCTATGGCTACACCTTC	SQVTM	ANQGSEA	RGLRGRIYGYTF	TRBV29-1	TRBD2	TRBJ1-2	12
HC-1	AGCCAAGTCACCATG	GCAAATCAGGGCTCTGAGGCC	TGCAGCGTTGAGGCAGGGCCCCCCTACGAGCAGTACTTC	SQVTM	ANQGSEA	CSVEAGPPYEQYF	TRBV29-1	TRBD1	TRBJ2-7	12
HC-1	AGCCAAGTCACCATG	GCAAATCAGGGCTCTGAGGCC	TGCAGCGTTACGGGACAGTCAGCCAAAAACATTCAGTACTTC	SQVTM	ANQGSEA	CSVTGQSAKNIQYF	TRBV29-1	TRBD1	TRBJ2-4	12
HC-1	AGCCAAGTCACCATG	GCAAATCAGGGCTCTGAGGCC	TGCAGCGTTGAAGAGGGGACGGACCTATATGGCTACACCTTC	SQVTM	ANQGSEA	CSVEEGTDLYGYTF	TRBV29-1	TRBD1	TRBJ1-2	12
HC-1	AGCCAAGTCACCATG	GCAAATCAGGGCTCTGAGGCC	TGCAGCGTTGATCCACCGAGCGGGAGGGCAGATACGCAGTATTTT	SQVTM	ANQGSEA	CSVDPPSGRADTQYF	TRBV29-1	TRBD2	TRBJ2-3	12
HC-1	AGCCAAGTCACCATG	GCAAATCAGGGCTCTGAGGCC	TGCAGCGTGTCTTTCATTTCGGTTAACTATGGCTACACCTTC	SQVTM	ANQGSEA	CSVSFISVNYGYTF	TRBV29-1		TRBJ1-2	12
HC-1	AGCCAAGTCACCATG	GCAAATCAGGGCTCTGAGGCC	TGCAGCGTTGGCGATTCCAATGAGCAGTTCTTC	SQVTM	ANQGSEA	CSVGDSNEQFF	TRBV29-1		TRBJ2-1	12
HC-1	AGCCAAGTCACCATG	GCAAATCAGGGCTCTGAGGCC	TGCAGCGTTGATGACGGGTACAATGAGCAGTTCTTC	SQVTM	ANQGSEA	CSVDDGYNEQFF	TRBV29-1		TRBJ2-1	12
HC-1	AGCCAAGTCACCATG	GCAAATCAGGGCTCTGAGGCC	TGCAGCGTTGAAAGTGGGGCCAGGGGCACTGAAGCTTTCTTT	SQVTM	ANQGSEA	CSVESGARGTEAFF	TRBV29-1	TRBD1	TRBJ1-1	12
HC-1	AGCCAAGTCACCATG	GCAAATCAGGGCTCTGAGGCC	TGCAGCGTCGGTGGGACGGATAATTCACCCCTCCACTTT	SQVTM	ANQGSEA	CSVGGTDNSPLHF	TRBV29-1	TRBD1	TRBJ1-6	12
HC-1	AGCCAAGTCACCATG	GCAAATCAGGGCTCTGAGGCC	TGCAGCGTAAACAGGGGGGGAGAAGCTTTCTTT	SQVTM	ANQGSEA	CSVNRGGEAFF	TRBV29-1	TRBD1	TRBJ1-1	12
HC-1	AGCCAAGTCACCATG	GCAAATCAGGGCTCTGAGGCC	TGCAGCGTTGACGTAGCGGGAGTGGTAAATGAGCAGTTCTTC	SQVTM	ANQGSEA	CSVDVAGVVNEQFF	TRBV29-1	TRBD2	TRBJ2-1	12
HC-1	AGCCAAGTCACCATG	GCAAATCAGGGCTCTGAGGCC	TGCAGCGTGGTAACGGGGGACAGTGGATATGGCTACACCTTC	SQVTM	ANQGSEA	CSVVTGDSGYGYTF	TRBV29-1	TRBD1	TRBJ1-2	12
HC-1	AGCCAAGTCACCATG	GCAAATCAGGGCTCTGAGGCC	TGCAGCGTTTACGGCGGAGGGGAGCTGTTTTTT	SQVTM	ANQGSEA	CSVYGGGELFF	TRBV29-1		TRBJ2-2	12
HC-1	AGCCAAGTCACCATG	GCAAATCAGGGCTCTGAGGCC	TGCAGCGTTGCTTTGGCAGGCGCTTCCAATGAGCAGTTCTTC	SQVTM	ANQGSEA	CSVALAGASNEQFF	TRBV29-1		TRBJ2-1	12
HC-1	AGCCAAGTCACCATG	GCAAATCAGGGCTCTGAGGCC	TGCAGCGGATGGATAGGGGGGAACACTGAAGCTTTCTTT	SQVTM	ANQGSEA	CSGWIGGNTEAFF	TRBV29-1	TRBD1	TRBJ1-1	12
HC-1	AGCCAAGTCACCATG	GCAAATCAGGGCTCTGAGGCC	TGCAGCGTTGATTCTGAGTGGACAGGGAGGCGAAACACTGAAGCTTTCTTT	SQVTM	ANQGSEA	CSVDSEWTGRRNTEAFF	TRBV29-1	TRBD1	TRBJ1-1	12
HC-1	AGCCAAGTCACCATG	GCAAATCAGGGCTCTGAGGCC	TGCAGCGTTGACGGCGGGAACACCGGGGAGCTGTTTTTT	SQVTM	ANQGSEA	CSVDGGNTGELFF	TRBV29-1		TRBJ2-2	12
HC-1	AGCCAAGTCACCATG	GCAAATCAGGGCTCTGAGGCC	TGCAGCACCGGACAGAGGAACACTGAAGCTTTCTTT	SQVTM	ANQGSEA	CSTGQRNTEAFF	TRBV29-1	TRBD1	TRBJ1-1	12
HC-1	AGCCAAGTCACCATG	GCAAATCAGGGCTCTGAGGCC	TGCAGCGTTACCAGGAGCTCTGGAAACACCATATATTTT	SQVTM	ANQGSEA	CSVTRSSGNTIYF	TRBV29-1		TRBJ1-3	12
HC-1	AGCCAAGTCACCATG	GCAAATCAGGGCTCTGAGGCC	TGCAGCGTTGACTCCCCTGAAAACACCATATATTTT	SQVTM	ANQGSEA	CSVDSPENTIYF	TRBV29-1	TRBD2	TRBJ1-3	12
HC-1	AGCCAAGTCACCATG	GCAAATCAGGGCTCTGAGGCC	TGCAGCGTTGAAGAGTCAGGGGGTATGTTTGGTGAGCAGTTCTTC	SQVTM	ANQGSEA	CSVEESGGMFGEQFF	TRBV29-1	TRBD1	TRBJ2-1	12
HC-1	AGCCAAGTCACCATG	GCAAATCAGGGCTCTGAGGCC	TGCAGCGTTGAAACGAATATAGGACCCTACGAGCAGTACTTC	SQVTM	ANQGSEA	CSVETNIGPYEQYF	TRBV29-1		TRBJ2-7	12
HC-1	AGCCAAGTCACCATG	GCAAATCAGGGCTCTGAGGCC	TGCAGCGTGTTACTGTATCATCTTTCCACAGATACGCAGTATTTT	SQVTM	ANQGSEA	CSVLLYHLSTDTQYF	TRBV29-1		TRBJ2-3	12
HC-1	AGCCAAGTCACCATG	GCAAATCAGGGCTCTGAGGCC	TGCAGCGTTTCAGGGGGCTCTGGCTACACCTTC	SQVTM	ANQGSEA	CSVSGGSGYTF	TRBV29-1	TRBD1	TRBJ1-2	12
HC-1	AGCCAAGTCACCATG	GCAAATCAGGGCTCTGAGGCC	TGCAGCGTGGGGACATTAGAGACCCAGTACTTC	SQVTM	ANQGSEA	CSVGTLETQYF	TRBV29-1	TRBD1	TRBJ2-5	12
HC-1	AGCCAAGTCACCATG	GCAAATCAGGGCTCTGAGGCC	TGCAGCGTTGAAAATGCAGGCTCTGGAAACACCATATATTTT	SQVTM	ANQGSEA	CSVENAGSGNTIYF	TRBV29-1		TRBJ1-3	12
HC-1	AGCCAAGTCACCATG	GCAAATCAGGGCTCTGAGGCC	TGCAGCGTTGTTGGGGGGCGCGAGACCCAGTACTTC	SQVTM	ANQGSEA	CSVVGGRETQYF	TRBV29-1	TRBD2	TRBJ2-5	12
HC-1	AGCCAAGTCACCATG	GCAAATCAGGGCTCTGAGGCC	TGCAGCGGGAGCCGACAGGGTCAAGAGACCCAGTACTTC	SQVTM	ANQGSEA	CSGSRQGQETQYF	TRBV29-1	TRBD1	TRBJ2-5	12
HC-1	AGCCAAGTCACCATG	GCAAATCAGGGCTCTGAGGCC	TGCAGCGTCCAAATCGATGAAAAACTGTTTTTT	SQVTM	ANQGSEA	CSVQIDEKLFF	TRBV29-1		TRBJ1-4	12
HC-1	AGCCAAGTCACCATG	GCAAATCAGGGCTCTGAGGCC	TGCAGCGTTTGGGGCGGCGGCTACGAGCAGTACTTC	SQVTM	ANQGSEA	CSVWGGGYEQYF	TRBV29-1	TRBD1	TRBJ2-7	12
HC-1	AGCCAAGTCACCATG	GCAAATCAGGGCTCTGAGGCC	TGCAGCGTAACAGCAACTAATGAAAAACTGTTTTTT	SQVTM	ANQGSEA	CSVTATNEKLFF	TRBV29-1		TRBJ1-4	12
HC-1	AGCCAAGTCACCATG	GCAAATCAGGGCTCTGAGGCC	TGCAGCGTTGGATGGGACAGGGCGATGCCTAATGAAAAACTGTTTTTT	SQVTM	ANQGSEA	CSVGWDRAMPNEKLFF	TRBV29-1	TRBD1	TRBJ1-4	12
HC-1	AGCCAAGTCACCATG	GCAAATCAGGGCTCTGAGGCC	TGCAGCGGTGGGGGGGGAGCGAGGGTTGGAGAGACCCAGTACTTC	SQVTM	ANQGSEA	CSGGGGARVGETQYF	TRBV29-1	TRBD2	TRBJ2-5	12
HC-1	AGCCAAGTCACCATG	GCAAATCAGGGCTCTGAGGCC	TGCAGCGTTGTCACAGGGTTCGGAGAGACCCAGTACTTC	SQVTM	ANQGSEA	CSVVTGFGETQYF	TRBV29-1	TRBD1	TRBJ2-5	12
HC-1	AGCCAAGTCACCATG	GCAAATCAGGGCTCTGAGGCC	TGCAGCGTTAGTGGACAGGGAAACACCATATATTTT	SQVTM	ANQGSEA	CSVSGQGNTIYF	TRBV29-1	TRBD1	TRBJ1-3	12
HC-1	AGCCAAGTCACCATG	GCAAATCAGGGCTCTGAGGCC	TGCAGCGTTAAAGAGGGGACCGGGGAGCTGTTTTTT	SQVTM	ANQGSEA	CSVKEGTGELFF	TRBV29-1	TRBD1	TRBJ2-2	12
HC-1	AGCCAAGTCACCATG	GCAAATCAGGGCTCTGAGGCC	TGCAGCGTTGAAGGGCAGACCTATGGCTACACCTTC	SQVTM	ANQGSEA	CSVEGQTYGYTF	TRBV29-1		TRBJ1-2	12
HC-1	AGCCAAGTCACCATG	GCAAATCAGGGCTCTGAGGCC	TGCAGCGGGCTGGGGCAATATGGCTACACCTTC	SQVTM	ANQGSEA	CSGLGQYGYTF	TRBV29-1	TRBD1	TRBJ1-2	12
HC-1	AGCCAAGTCACCATG	GCAAATCAGGGCTCTGAGGCC	TGCAGCGGGACCGAGGGAGAGACCCAGTACTTC	SQVTM	ANQGSEA	CSGTEGETQYF	TRBV29-1		TRBJ2-5	12
HC-1	AGCCAAGTCACCATG	GCAAATCAGGGCTCTGAGGCC	TGCAGCGTGACCTCTGGGAGGGTCGGGAATGAGCAGTTCTTC	SQVTM	ANQGSEA	CSVTSGRVGNEQFF	TRBV29-1	TRBD2	TRBJ2-1	12
HC-1	AGCCAAGTCACCATG	GCAAATCAGGGCTCTGAGGCC	TGCAGCGTCCGACAGGGAGGAGACAATCAGCCCCAGCATTTT	SQVTM	ANQGSEA	CSVRQGGDNQPQHF	TRBV29-1	TRBD1	TRBJ1-5	12
HC-1	AGCCAAGTCACCATG	GCAAATCAGGGCTCTGAGGCC	TGCAGCTGTAAAAGGCGGGGGAACAATGAGCAGTTCTTC	SQVTM	ANQGSEA	CSCKRRGNNEQFF	TRBV29-1	TRBD2	TRBJ2-1	12
HC-1	AGCCAAGTCACCATG	GCAAATCAGGGCTCTGAGGCC	TGCAGCGTTGAAAGCCCGGACAGGGTAGAAGGCGAGCAGTACTTC	SQVTM	ANQGSEA	CSVESPDRVEGEQYF	TRBV29-1	TRBD1	TRBJ2-7	12
HC-1	AGCCAAGTCACCATG	GCAAATCAGGGCTCTGAGGCC	TGCAGCGTTGCAGGGGGCGTAAATCAGCCCCAGCATTTT	SQVTM	ANQGSEA	CSVAGGVNQPQHF	TRBV29-1	TRBD1	TRBJ1-5	12
HC-1	AGCCAAGTCACCATG	GCAAATCAGGGCTCTGAGGCC	TGCAGCGTTGAAGTCCGTCTAGCGGGAGGTCCCTACGAGCAGTACTTC	SQVTM	ANQGSEA	CSVEVRLAGGPYEQYF	TRBV29-1	TRBD2	TRBJ2-7	12
HC-1	AGCCAAGTCACCATG	GCAAATCAGGGCTCTGAGGCC	TGCAGCGTTGAAATTCCCCTTGGGGTCCTACAGGACAGGGGAGAGACCCAGTACTTC	SQVTM	ANQGSEA	CSVEIPLGVLQDRGETQYF	TRBV29-1	TRBD1	TRBJ2-5	12
HC-1	AGCCAAGTCACCATG	GCAAATCAGGGCTCTGAGGCC	TGCAGCGTCACCCCGACCAGGGGGAAAAACATTCAGTACTTC	SQVTM	ANQGSEA	CSVTPTRGKNIQYF	TRBV29-1	TRBD1	TRBJ2-4	12
HC-1	AGCCAAGTCACCATG	GCAAATCAGGGCTCTGAGGCC	TGCAGCGTTGGAGAACAGGGTGCTCAGCCCCAGCATTTT	SQVTM	ANQGSEA	CSVGEQGAQPQHF	TRBV29-1	TRBD1	TRBJ1-5	12
HC-1	AGCCAAGTCACCATG	GCAAATCAGGGCTCTGAGGCC	TGCAGCGCAGGCGGATCTAGGAACAATGAGCAGTTCTTC	SQVTM	ANQGSEA	CSAGGSRNNEQFF	TRBV29-1		TRBJ2-1	12
HC-1	AGCCAAGTCACCATG	GCAAATCAGGGCTCTGAGGCC	TGCAGCGTTGTAAACGGGCAGGGAGGAAACGAGCAGTACTTC	SQVTM	ANQGSEA	CSVVNGQGGNEQYF	TRBV29-1	TRBD1	TRBJ2-7	12
HC-1	AGCCAAGTCACCATG	GCAAATCAGGGCTCTGAGGCC	TGCAGCGTGACACAGGGGAATAGCAATCAGCCCCAGCATTTT	SQVTM	ANQGSEA	CSVTQGNSNQPQHF	TRBV29-1	TRBD1	TRBJ1-5	12
HC-1	AGCCAAGTCACCATG	GCAAATCAGGGCTCTGAGGCC	TGCAGCGCGCGGGGGTTTCGGAACACTGAAGCTTTCTTT	SQVTM	ANQGSEA	CSARGFRNTEAFF	TRBV29-1	TRBD2	TRBJ1-1	12
HC-1	AGCCAAGTCACCATG	GCAAATCAGGGCTCTGAGGCC	TGCAGCGCCGACAGGACGAACACCGGGGAGCTGTTTTTT	SQVTM	ANQGSEA	CSADRTNTGELFF	TRBV29-1	TRBD1	TRBJ2-2	12
HC-1	AGCCAAGTCACCATG	GCAAATCAGGGCTCTGAGGCC	TGCAGCGTTGAGTTTGGCGGGAGATTCACCGGGGAGCTGTTTTTT	SQVTM	ANQGSEA	CSVEFGGRFTGELFF	TRBV29-1	TRBD2	TRBJ2-2	12
HC-1	AGCCAAGTCACCATG	GCAAATCAGGGCTCTGAGGCC	TGCAGCGTATCGCAACCGGGACTAGCGGAGGGGGGTGAGCAGTTCTTC	SQVTM	ANQGSEA	CSVSQPGLAEGGEQFF	TRBV29-1	TRBD2	TRBJ2-1	12
HC-1	AGCCAAGTCACCATG	GCAAATCAGGGCTCTGAGGCC	TGCAGCGTTGGACTAGCGCGTTGGAATGAGCAGTTCTTC	SQVTM	ANQGSEA	CSVGLARWNEQFF	TRBV29-1	TRBD2	TRBJ2-1	12
HC-1	AGCCAAGTCACCATG	GCAAATCAGGGCTCTGAGGCC	TGCAGCGTTCAATCCCAGGTCCAAGAGACCCAGTACTTC	SQVTM	ANQGSEA	CSVQSQVQETQYF	TRBV29-1		TRBJ2-5	12
HC-1	AGCCAAGTCACCATG	GCAAATCAGGGCTCTGAGGCC	TGCAGCGTTTCGGGACAGCTGAACACTGAAGCTTTCTTT	SQVTM	ANQGSEA	CSVSGQLNTEAFF	TRBV29-1	TRBD1	TRBJ1-1	12
HC-1	AGCCAAGTCACCATG	GCAAATCAGGGCTCTGAGGCC	TGCAGTCATTACTCACCCGGGACTAGCAAAACAGATACGCAGTATTTT	SQVTM	ANQGSEA	CSHYSPGTSKTDTQYF	TRBV29-1	TRBD2	TRBJ2-3	12
HC-1	AGCCAAGTCACCATG	GCAAATCAGGGCTCTGAGGCC	TGCAGCGTTGAGCAGGGGATAATCCACGAGCAGTACTTC	SQVTM	ANQGSEA	CSVEQGIIHEQYF	TRBV29-1	TRBD1	TRBJ2-7	12
HC-1	AGCCAAGTCACCATG	GCAAATCAGGGCTCTGAGGCC	TGCAGCGTTGGAAAGGGAGGAAACACCATATATTTT	SQVTM	ANQGSEA	CSVGKGGNTIYF	TRBV29-1		TRBJ1-3	12
HC-1	AGCCAAGTCACCATG	GCAAATCAGGGCTCTGAGGCC	TGCACTTGCGAAACAAACTATGGCTACACCTTC	SQVTM	ANQGSEA	CTCETNYGYTF	TRBV29-1		TRBJ1-2	12
HC-1	AGCCAAGTCACCATG	GCAAATCAGGGCTCTGAGGCC	TGCAGCGTCATCCCGGGGCTACACCAAGAGACCCAGTACTTC	SQVTM	ANQGSEA	CSVIPGLHQETQYF	TRBV29-1	TRBD2	TRBJ2-5	12
HC-1	AGCCAAGTCACCATG	GCAAATCAGGGCTCTGAGGCC	TGCAGCGTGAAACAGGGGGCGTCGAAAACTGAAGCTTTCTTT	SQVTM	ANQGSEA	CSVKQGASKTEAFF	TRBV29-1	TRBD1	TRBJ1-1	12
HC-1	AGCCAAGTCACCATG	GCAAATCAGGGCTCTGAGGCC	TGCAGCGTTGGAACATCCTCACTAGCGGGAGGTTCTTTT	SQVTM	ANQGSEA	CSVGTSSLAGGSF	TRBV29-1	TRBD2	TRBJ2-3	12
HC-1	AGCCAAGTCACCATG	GCAAATCAGGGCTCTGAGGCC	TGCAGCGTTAGGGTACAGGGGAACACTGAAGCTTTCTTT	SQVTM	ANQGSEA	CSVRVQGNTEAFF	TRBV29-1	TRBD1	TRBJ1-1	12
HC-1	AGCCAAGTCACCATG	GCAAATCAGGGCTCTGAGGCC	TGCAGCGGGGGGAGGAACACTGAAGCTTTCTTT	SQVTM	ANQGSEA	CSGGRNTEAFF	TRBV29-1	TRBD1	TRBJ1-1	12
HC-1	AGCCAAGTCACCATG	GCAAATCAGGGCTCTGAGGCC	TGCACCGTTGACGGAGCGGGAGTAACCAATGAGCAGTTCTTC	SQVTM	ANQGSEA	CTVDGAGVTNEQFF	TRBV29-1	TRBD2	TRBJ2-1	12
HC-1	AGCCAAGTCACCATG	GCAAATCAGGGCTCTGAGGCC	TGCAGCTCTGGTGGGGAGGGTGAGCAGTTCTTC	SQVTM	ANQGSEA	CSSGGEGEQFF	TRBV29-1	TRBD2	TRBJ2-1	12
HC-1	AGCCAAGTCACCATG	GCAAATCAGGGCTCTGAGGCC	TGCAGCGTAGTCGACCAGTGGGAGCAGTACTTC	SQVTM	ANQGSEA	CSVVDQWEQYF	TRBV29-1		TRBJ2-7	12
HC-1	AGCCAAGTCACCATG	GCAAATCAGGGCTCTGAGGCC	TGCAGCGTTGATCTACTAGCGCAGCAGTTCTTC	SQVTM	ANQGSEA	CSVDLLAQQFF	TRBV29-1	TRBD2	TRBJ2-1	12
HC-1	AGCCAAGTCACCATG	GCAAATCAGGGCTCTGAGGCC	TGCAGCGCGACAGTGAACACTGAAGCTTTCTTT	SQVTM	ANQGSEA	CSATVNTEAFF	TRBV29-1	TRBD1	TRBJ1-1	12
HC-1	AGCCAAGTCACCATG	GCAAATCAGGGCTCTGAGGCC	TGCAGCGTTGTCTTTCTTACTAGCGGTTACAATGAGCAGTTCTTC	SQVTM	ANQGSEA	CSVVFLTSGYNEQFF	TRBV29-1	TRBD2	TRBJ2-1	12
HC-1	AGCCAAGTCACCATG	GCAAATCAGGGCTCTGAGGCC	TGCAGCGTTGAGACATCGCCCTACGAGCAGTACTTC	SQVTM	ANQGSEA	CSVETSPYEQYF	TRBV29-1		TRBJ2-7	12
HC-1	AGCCAAGTCACCATG	GCAAATCAGGGCTCTGAGGCC	TGCAGCGCCTCCACAGGGTTGGGCAATCAGCCCCAGCATTTT	SQVTM	ANQGSEA	CSASTGLGNQPQHF	TRBV29-1	TRBD1	TRBJ1-5	12
HC-1	AGCCAAGTCACCATG	GCAAATCAGGGCTCTGAGGCC	TGCAGCGAAAGACAGGGGGGCACCTACAATGAGCAGTTCTTC	SQVTM	ANQGSEA	CSERQGGTYNEQFF	TRBV29-1	TRBD1	TRBJ2-1	12
HC-1	AGCCAAGTCACCATG	GCAAATCAGGGCTCTGAGGCC	TGCAGCATCACAGGGGCGCGGGGCTACACCTTC	SQVTM	ANQGSEA	CSITGARGYTF	TRBV29-1	TRBD1	TRBJ1-2	12
HC-1	AGCCAAGTCACCATG	GCAAATCAGGGCTCTGAGGCC	TGCAGCGTTGAGGGGGATGGAGGCACAGATACGCAGTATTTT	SQVTM	ANQGSEA	CSVEGDGGTDTQYF	TRBV29-1	TRBD1	TRBJ2-3	12
HC-1	AGCCAAGTCACCATG	GCAAATCAGGGCTCTGAGGCC	TGCAGCGTCGCGACTAGCGGGAGGAACAATGAGCAGTTCTTC	SQVTM	ANQGSEA	CSVATSGRNNEQFF	TRBV29-1	TRBD2	TRBJ2-1	12
HC-1	AGCCAAGTCACCATG	GCAAATCAGGGCTCTGAGGCC	TGCAGCTCAGGACTGGTTAGCGGGGTCAAAGATACGCAGTATTTT	SQVTM	ANQGSEA	CSSGLVSGVKDTQYF	TRBV29-1	TRBD2	TRBJ2-3	12
HC-1	AGCCAAGTCACCATG	GCAAATCAGGGCTCTGAGGCC	TGCAGCGTTGAAGATCAGGGGGTGTATCGGGCTGAAGCTTTCTTT	SQVTM	ANQGSEA	CSVEDQGVYRAEAFF	TRBV29-1	TRBD1	TRBJ1-1	12
HC-1	AGCCAAGTCACCATG	GCAAATCAGGGCTCTGAGGCC	TGCAGCGCCGCACCTTCGGGGGGACGCCAAGAGACCCAGTACTTC	SQVTM	ANQGSEA	CSAAPSGGRQETQYF	TRBV29-1	TRBD2	TRBJ2-5	12
HC-1	AGCCAAGTCACCATG	GCAAATCAGGGCTCTGAGGCC	TGCAGCGTGCAGACGGTTGAAGCTTTCTTT	SQVTM	ANQGSEA	CSVQTVEAFF	TRBV29-1		TRBJ1-1	12
HC-1	AGCCAAGTCACCATG	GCAAATCAGGGCTCTGAGGCC	TGCAGCGTTGATCCAGACAGGAACACTGAAGCTTTCTTT	SQVTM	ANQGSEA	CSVDPDRNTEAFF	TRBV29-1		TRBJ1-1	12
HC-1	AGCCAAGTCACCATG	GCAAATCAGGGCTCTGAGGCC	TGCAGCGTTGAAACCGGGACAGGCCACACCGGGGAGCTGTTTTTT	SQVTM	ANQGSEA	CSVETGTGHTGELFF	TRBV29-1	TRBD1	TRBJ2-2	12
HC-1	AGCCAAGTCACCATG	GCAAATCAGGGCTCTGAGGCC	TGCAGCGTTGAGGGTACAGCGAACACTGAAGCTTTCTTT	SQVTM	ANQGSEA	CSVEGTANTEAFF	TRBV29-1		TRBJ1-1	12
HC-1	AGCCAAGTCACCATG	GCAAATCAGGGCTCTGAGGCC	TGCAGCGTTGAAGTCCGGCAGCCCAACACTGAAGCTTTCTTT	SQVTM	ANQGSEA	CSVEVRQPNTEAFF	TRBV29-1		TRBJ1-1	12
HC-1	AGCCAAGTCACCATG	GCAAATCAGGGCTCTGAGGCC	TGCAGCGCCACGGGTGAGGCTGTGATCGAGCAGTACTTC	SQVTM	ANQGSEA	CSATGEAVIEQYF	TRBV29-1	TRBD2	TRBJ2-7	12
HC-1	AGCCAAGTCACCATG	GCAAATCAGGGCTCTGAGGCC	TGCAGCGTTGTGGTAGCGGGCGTCTACAATGAGCAGTTCTTC	SQVTM	ANQGSEA	CSVVVAGVYNEQFF	TRBV29-1	TRBD2	TRBJ2-1	12
HC-1	AGCCAAGTCACCATG	GCAAATCAGGGCTCTGAGGCC	TGCAGCGTGGCTACTAGCACGTACGAGCAGTACTTC	SQVTM	ANQGSEA	CSVATSTYEQYF	TRBV29-1		TRBJ2-7	11
HC-1	AGCCAAGTCACCATG	GCAAATCAGGGCTCTGAGGCC	TGCAGCGTGGGCTTGTATAGCGCCCGCAATGAGCAGTTCTTC	SQVTM	ANQGSEA	CSVGLYSARNEQFF	TRBV29-1		TRBJ2-1	11
HC-1	AGCCAAGTCACCATG	GCAAATCAGGGCTCTGAGGCC	TGCAGCGCATGGACAGGGGGCGCGGTTGGCTATGGCTACACCTTC	SQVTM	ANQGSEA	CSAWTGGAVGYGYTF	TRBV29-1	TRBD1	TRBJ1-2	11
HC-1	AGCCAAGTCACCATG	GCAAATCAGGGCTCTGAGGCC	TGCAGCGTTGAGCAGGGTATGGGTCAGCCCCAGCATTTT	SQVTM	ANQGSEA	CSVEQGMGQPQHF	TRBV29-1	TRBD1	TRBJ1-5	11
HC-1	AGCCAAGTCACCATG	GCAAATCAGGGCTCTGAGGCC	TGCAGCACCAGGACAGGGGGTTCCTTGAACACTGAAGCTTTCTTT	SQVTM	ANQGSEA	CSTRTGGSLNTEAFF	TRBV29-1	TRBD1	TRBJ1-1	11
HC-1	AGCCAAGTCACCATG	GCAAATCAGGGCTCTGAGGCC	TGCAGCTCAAGGACTAGCGGGCAAGAGACCCAGTACTTC	SQVTM	ANQGSEA	CSSRTSGQETQYF	TRBV29-1	TRBD2	TRBJ2-5	11
HC-1	AGCCAAGTCACCATG	GCAAATCAGGGCTCTGAGGCC	TGCAGCGTTGGGTGGACAGGGGGGAACAATGAGCAGTTCTTC	SQVTM	ANQGSEA	CSVGWTGGNNEQFF	TRBV29-1	TRBD1	TRBJ2-1	11
HC-1	AGCCAAGTCACCATG	GCAAATCAGGGCTCTGAGGCC	TGCAGCGTTGACAGGGGGGTGAACACTGAAGCTTTCTTT	SQVTM	ANQGSEA	CSVDRGVNTEAFF	TRBV29-1	TRBD1	TRBJ1-1	11
HC-1	AGCCAAGTCACCATG	GCAAATCAGGGCTCTGAGGCC	TGCAGCGTTGAAGTAGGACAGGGTACCGAGCAGTACTTC	SQVTM	ANQGSEA	CSVEVGQGTEQYF	TRBV29-1	TRBD1	TRBJ2-7	11
HC-1	AGCCAAGTCACCATG	GCAAATCAGGGCTCTGAGGCC	TGCAGCGTTGAAGCGGGGGGCGCGGCTGAAGCTTTCTTT	SQVTM	ANQGSEA	CSVEAGGAAEAFF	TRBV29-1	TRBD2	TRBJ1-1	11
HC-1	AGCCAAGTCACCATG	GCAAATCAGGGCTCTGAGGCC	TGCAGCGTTGAAATGCCGGGCAGGTACCAAGAGACCCAGTACTTC	SQVTM	ANQGSEA	CSVEMPGRYQETQYF	TRBV29-1	TRBD1	TRBJ2-5	11
HC-1	AGCCAAGTCACCATG	GCAAATCAGGGCTCTGAGGCC	TGCAGCGCCAGGCCCGGGTGGACCGGGGAGCTGTTTTTT	SQVTM	ANQGSEA	CSARPGWTGELFF	TRBV29-1	TRBD2	TRBJ2-2	11
HC-1	AGCCAAGTCACCATG	GCAAATCAGGGCTCTGAGGCC	TGCAGCGGCAGACTAGCGGGAGGGTTGAGTGAGCAGTTCTTC	SQVTM	ANQGSEA	CSGRLAGGLSEQFF	TRBV29-1	TRBD2	TRBJ2-1	11
HC-1	AGCCAAGTCACCATG	GCAAATCAGGGCTCTGAGGCC	TGCAGCGTTGTAGGACAGGGTGAGATTATGAACACTGAAGCTTTCTTT	SQVTM	ANQGSEA	CSVVGQGEIMNTEAFF	TRBV29-1	TRBD1	TRBJ1-1	11
HC-1	AGCCAAGTCACCATG	GCAAATCAGGGCTCTGAGGCC	TGCAGCGTTTCCTCCACTGAAGCTTTCTTT	SQVTM	ANQGSEA	CSVSSTEAFF	TRBV29-1		TRBJ1-1	11
HC-1	AGCCAAGTCACCATG	GCAAATCAGGGCTCTGAGGCC	TGCAGCGTTGCTCCCTCGCGAGGGGGACTTAGTGAGCAGTTCTTC	SQVTM	ANQGSEA	CSVAPSRGGLSEQFF	TRBV29-1	TRBD1	TRBJ2-1	11
HC-1	AGCCAAGTCACCATG	GCAAATCAGGGCTCTGAGGCC	TGCAGCCTTTTGGACTCATGGGGTGGGACCCAGTACTTC	SQVTM	ANQGSEA	CSLLDSWGGTQYF	TRBV29-1	TRBD2	TRBJ2-5	11
HC-1	AGCCAAGTCACCATG	GCAAATCAGGGCTCTGAGGCC	TGCAGCGGCAGCACAGATACGCAGTATTTT	SQVTM	ANQGSEA	CSGSTDTQYF	TRBV29-1		TRBJ2-3	11
HC-1	AGCCAAGTCACCATG	GCAAATCAGGGCTCTGAGGCC	TGCAGCGTTGAACCGGCGGCGAGCTCCTACAATGAGCAGTTCTTC	SQVTM	ANQGSEA	CSVEPAASSYNEQFF	TRBV29-1		TRBJ2-1	11
HC-1	AGCCAAGTCACCATG	GCAAATCAGGGCTCTGAGGCC	TGCAGCGTTGAACAGGGTAGCACAGATACGCAGTATTTT	SQVTM	ANQGSEA	CSVEQGSTDTQYF	TRBV29-1	TRBD1	TRBJ2-3	11
HC-1	AGCCAAGTCACCATG	GCAAATCAGGGCTCTGAGGCC	TGCAGCGTTGTTAGTGTACAGGTTGCGGGAGCTTTCTTT	SQVTM	ANQGSEA	CSVVSVQVAGAFF	TRBV29-1	TRBD1	TRBJ1-1	11
HC-1	AGCCAAGTCACCATG	GCAAATCAGGGCTCTGAGGCC	TGCAGCGGTAAACGGGACAGGGGCTACAATGAGCAGTTCTTC	SQVTM	ANQGSEA	CSGKRDRGYNEQFF	TRBV29-1	TRBD1	TRBJ2-1	11
HC-1	AGCCAAGTCACCATG	GCAAATCAGGGCTCTGAGGCC	TGCAGCGTTGTTGTCCGGGACACTGAAGCTTTCTTT	SQVTM	ANQGSEA	CSVVVRDTEAFF	TRBV29-1	TRBD1	TRBJ1-1	11
HC-1	AGCCAAGTCACCATG	GCAAATCAGGGCTCTGAGGCC	TGCAGCGTGGGGACTAGCGGCGCCTACGAGCAGTACTTC	SQVTM	ANQGSEA	CSVGTSGAYEQYF	TRBV29-1	TRBD2	TRBJ2-7	11
HC-1	AGCCAAGTCACCATG	GCAAATCAGGGCTCTGAGGCC	TGCAGCGTGGGACAGGGTGAAGATCAGCCCCAGCATTTT	SQVTM	ANQGSEA	CSVGQGEDQPQHF	TRBV29-1	TRBD1	TRBJ1-5	11
HC-1	AGCCAAGTCACCATG	GCAAATCAGGGCTCTGAGGCC	TGCAGCGTTGTAACCAGGGGACTAGCCAAAAACATTCAGTACTTC	SQVTM	ANQGSEA	CSVVTRGLAKNIQYF	TRBV29-1	TRBD1	TRBJ2-4	11
HC-1	AGCCAAGTCACCATG	GCAAATCAGGGCTCTGAGGCC	TGCAGCGTCGTCCGGGACAGGGGTGGCGAGCAGTACTTC	SQVTM	ANQGSEA	CSVVRDRGGEQYF	TRBV29-1	TRBD1	TRBJ2-7	11
HC-1	AGCCAAGTCACCATG	GCAAATCAGGGCTCTGAGGCC	TGCAGCGTGGAAACGCAGGTTCCCTATGGCTACACCTTC	SQVTM	ANQGSEA	CSVETQVPYGYTF	TRBV29-1		TRBJ1-2	11
HC-1	AGCCAAGTCACCATG	GCAAATCAGGGCTCTGAGGCC	TGCAGCGTTGTCCCGTTCCCGGCCATGAACACTGAAGCTTTCTTT	SQVTM	ANQGSEA	CSVVPFPAMNTEAFF	TRBV29-1	TRBD1	TRBJ1-1	11
HC-1	AGCCAAGTCACCATG	GCAAATCAGGGCTCTGAGGCC	TGCAGCGTTAACTTCCTGGGGCTCGACAATGAGCAGTTCTTC	SQVTM	ANQGSEA	CSVNFLGLDNEQFF	TRBV29-1	TRBD1	TRBJ2-1	11
HC-1	AGCCAAGTCACCATG	GCAAATCAGGGCTCTGAGGCC	TGCAGCGCCAGATTAGTGGGTTATGAGCAGTTCTTC	SQVTM	ANQGSEA	CSARLVGYEQFF	TRBV29-1		TRBJ2-1	11
HC-1	AGCCAAGTCACCATG	GCAAATCAGGGCTCTGAGGCC	TGCAGCGCAAAACAGGGGGCAAACACCGGGGAGCTGTTTTTT	SQVTM	ANQGSEA	CSAKQGANTGELFF	TRBV29-1	TRBD1	TRBJ2-2	11
HC-1	AGCCAAGTCACCATG	GCAAATCAGGGCTCTGAGGCC	TGCAGCGTGAGGACTCGGGGTGAGCAGTTCTTC	SQVTM	ANQGSEA	CSVRTRGEQFF	TRBV29-1	TRBD2	TRBJ2-1	11
HC-1	AGCCAAGTCACCATG	GCAAATCAGGGCTCTGAGGCC	TGCAGCGTTGCTCCGCCCGGCTACGAGCAGTACTTC	SQVTM	ANQGSEA	CSVAPPGYEQYF	TRBV29-1	TRBD1	TRBJ2-7	11
HC-1	AGCCAAGTCACCATG	GCAAATCAGGGCTCTGAGGCC	TGCAGCGCCCTCCCAGGGGCCATCACAGATACGCAGTATTTT	SQVTM	ANQGSEA	CSALPGAITDTQYF	TRBV29-1	TRBD1	TRBJ2-3	11
HC-1	AGCCAAGTCACCATG	GCAAATCAGGGCTCTGAGGCC	TGCAGCGCCTCCGAGCCGGTGAACACTGAAGCTTTCTTT	SQVTM	ANQGSEA	CSASEPVNTEAFF	TRBV29-1	TRBD2	TRBJ1-1	11
HC-1	AGCCAAGTCACCATG	GCAAATCAGGGCTCTGAGGCC	TGCAGCGCCCGTCGGGACACGTCCTACGAGCAGTACTTC	SQVTM	ANQGSEA	CSARRDTSYEQYF	TRBV29-1	TRBD1	TRBJ2-7	11
HC-1	AGCCAAGTCACCATG	GCAAATCAGGGCTCTGAGGCC	TGCAGCGTTGAAGAACACCCGAACACTGAAGCTTTCTTT	SQVTM	ANQGSEA	CSVEEHPNTEAFF	TRBV29-1		TRBJ1-1	11
HC-1	AGCCAAGTCACCATG	GCAAATCAGGGCTCTGAGGCC	TGCAGCGTGGGACAGAACTATGGCTACACCTTC	SQVTM	ANQGSEA	CSVGQNYGYTF	TRBV29-1	TRBD1	TRBJ1-2	11
HC-1	AGCCAAGTCACCATG	GCAAATCAGGGCTCTGAGGCC	TGCAGCGTTGAACTTTGGAACTCTGGAAACACCATATATTTT	SQVTM	ANQGSEA	CSVELWNSGNTIYF	TRBV29-1		TRBJ1-3	11
HC-1	AGCCAAGTCACCATG	GCAAATCAGGGCTCTGAGGCC	TGCAGCGTTGAGGGCGCGGCAAAGGGGAATGAGCAGTTCTTC	SQVTM	ANQGSEA	CSVEGAAKGNEQFF	TRBV29-1	TRBD1	TRBJ2-1	11
HC-1	AGCCAAGTCACCATG	GCAAATCAGGGCTCTGAGGCC	TGCAGCGTCCAACAGGGAAGTGCCGGGGAGCTGTTTTTT	SQVTM	ANQGSEA	CSVQQGSAGELFF	TRBV29-1	TRBD1	TRBJ2-2	11
HC-1	AGCCAAGTCACCATG	GCAAATCAGGGCTCTGAGGCC	TGCAGCGTTGTGGGGCAAGTTGAGCAGTTCTTC	SQVTM	ANQGSEA	CSVVGQVEQFF	TRBV29-1	TRBD1	TRBJ2-1	11
HC-1	AGCCAAGTCACCATG	GCAAATCAGGGCTCTGAGGCC	TGCAGCGTTGCCAGCACAGATACGCAGTATTTT	SQVTM	ANQGSEA	CSVASTDTQYF	TRBV29-1		TRBJ2-3	11
HC-1	AGCCAAGTCACCATG	GCAAATCAGGGCTCTGAGGCC	TGCAGCGTACGAGACAGGCTACGCACAGATACGCAGTATTTT	SQVTM	ANQGSEA	CSVRDRLRTDTQYF	TRBV29-1	TRBD1	TRBJ2-3	11
HC-1	AGCCAAGTCACCATG	GCAAATCAGGGCTCTGAGGCC	TGCAGCGTTGTGGTCAGTGGGAACACTGAAGCTTTCTTT	SQVTM	ANQGSEA	CSVVVSGNTEAFF	TRBV29-1		TRBJ1-1	11
HC-1	AGCCAAGTCACCATG	GCAAATCAGGGCTCTGAGGCC	TGCAGCGTTGGGTTTGAGGGGGAGACCCAGTACTTC	SQVTM	ANQGSEA	CSVGFEGETQYF	TRBV29-1	TRBD1	TRBJ2-5	11
HC-1	AGCCAAGTCACCATG	GCAAATCAGGGCTCTGAGGCC	TGCAGCGTTTTGACAGGGGCCTATGGCTACACCTTC	SQVTM	ANQGSEA	CSVLTGAYGYTF	TRBV29-1	TRBD1	TRBJ1-2	11
HC-1	AGCCAAGTCACCATG	GCAAATCAGGGCTCTGAGGCC	TGCAGCGTCCGAGGGACCCACAATGAGCAGTTCTTC	SQVTM	ANQGSEA	CSVRGTHNEQFF	TRBV29-1		TRBJ2-1	11
HC-1	AGCCAAGTCACCATG	GCAAATCAGGGCTCTGAGGCC	TGCAGCGTTGGAGCTAGCGGGTCCTACAATGAGCAGTTCTTC	SQVTM	ANQGSEA	CSVGASGSYNEQFF	TRBV29-1	TRBD2	TRBJ2-1	11
HC-1	AGCCAAGTCACCATG	GCAAATCAGGGCTCTGAGGCC	TGCAGCGTCAACCAGGGAATCGGTGAAAAACTGTTTTTT	SQVTM	ANQGSEA	CSVNQGIGEKLFF	TRBV29-1	TRBD1	TRBJ1-4	11
HC-1	AGCCAAGTCACCATG	GCAAATCAGGGCTCTGAGGCC	TGCAGCGGCAGACCGGGGGCCTCACGTTCAGATACGCAGTATTTT	SQVTM	ANQGSEA	CSGRPGASRSDTQYF	TRBV29-1	TRBD1	TRBJ2-3	11
HC-1	AGCCAAGTCACCATG	GCAAATCAGGGCTCTGAGGCC	TGCAGCGTTGCAAGGCATAGCGGCCTCTTATCGAACACCGGGGAGCTGTTTTTT	SQVTM	ANQGSEA	CSVARHSGLLSNTGELFF	TRBV29-1	TRBD2	TRBJ2-2	11
HC-1	AGCCAAGTCACCATG	GCAAATCAGGGCTCTGAGGCC	TGCAGCGTTTGGGGTCTACGATCGGGTGAGCAGTTCTTC	SQVTM	ANQGSEA	CSVWGLRSGEQFF	TRBV29-1		TRBJ2-1	11
HC-1	AGCCAAGTCACCATG	GCAAATCAGGGCTCTGAGGCC	TGCAGCGTTGACCAGCAGGGACAGGGAACAGATACGCAGTATTTT	SQVTM	ANQGSEA	CSVDQQGQGTDTQYF	TRBV29-1	TRBD1	TRBJ2-3	11
HC-1	AGCCAAGTCACCATG	GCAAATCAGGGCTCTGAGGCC	TGCAGCGTTGAAGATCGGGCTAGCGGGAAAGAGACCCAGTACTTC	SQVTM	ANQGSEA	CSVEDRASGKETQYF	TRBV29-1	TRBD2	TRBJ2-5	11
HC-1	AGCCAAGTCACCATG	GCAAATCAGGGCTCTGAGGCC	TGCAGCGTTGGACATGGGGGAGAAAAACTGTTTTTT	SQVTM	ANQGSEA	CSVGHGGEKLFF	TRBV29-1	TRBD1	TRBJ1-4	11
HC-1	AGCCAAGTCACCATG	GCAAATCAGGGCTCTGAGGCC	TGCAGCGCCGGGGAAAATGACGGATTCCCAGATACGCAGTATTTT	SQVTM	ANQGSEA	CSAGENDGFPDTQYF	TRBV29-1	TRBD1	TRBJ2-3	11
HC-1	AGCCAAGTCACCATG	GCAAATCAGGGCTCTGAGGCC	TGCAGCGTTGAAAATTGGGACGGAATCTATGGCTACACCTTC	SQVTM	ANQGSEA	CSVENWDGIYGYTF	TRBV29-1	TRBD1	TRBJ1-2	11
HC-1	AGCCAAGTCACCATG	GCAAATCAGGGCTCTGAGGCC	TGCAGCGTCGGGGAGAACTATGGCTACACCTTC	SQVTM	ANQGSEA	CSVGENYGYTF	TRBV29-1	TRBD2	TRBJ1-2	11
HC-1	AGCCAAGTCACCATG	GCAAATCAGGGCTCTGAGGCC	TGCAGCGTTGAACCGCGTACAGACCACACTGAAGCTTTCTTT	SQVTM	ANQGSEA	CSVEPRTDHTEAFF	TRBV29-1		TRBJ1-1	11
HC-1	AGCCAAGTCACCATG	GCAAATCAGGGCTCTGAGGCC	TGCAGCGTGGGGGGGTTCTATGGCTACACCTTC	SQVTM	ANQGSEA	CSVGGFYGYTF	TRBV29-1	TRBD2	TRBJ1-2	11
HC-1	AGCCAAGTCACCATG	GCAAATCAGGGCTCTGAGGCC	TGCAGCGTCGCTGACACCCAAACCCAGCCCCAGCATTTT	SQVTM	ANQGSEA	CSVADTQTQPQHF	TRBV29-1		TRBJ1-5	11
HC-1	AGCCAAGTCACCATG	GCAAATCAGGGCTCTGAGGCC	TGCAGCGGTCGGGTTACAGGGAGGTCTGCTGAGCAGTTCTTC	SQVTM	ANQGSEA	CSGRVTGRSAEQFF	TRBV29-1	TRBD2	TRBJ2-1	11
HC-1	AGCCAAGTCACCATG	GCAAATCAGGGCTCTGAGGCC	TGCAGCGTTGGTCTAGCGGGGGATGAGCAGTACTTC	SQVTM	ANQGSEA	CSVGLAGDEQYF	TRBV29-1	TRBD2	TRBJ2-7	11
HC-1	AGCCAAGTCACCATG	GCAAATCAGGGCTCTGAGGCC	TGCAGCTCCGGGACGGCTCAAGAGACCCAGTACTTC	SQVTM	ANQGSEA	CSSGTAQETQYF	TRBV29-1	TRBD1	TRBJ2-5	11
HC-1	AGCCAAGTCACCATG	GCAAATCAGGGCTCTGAGGCC	TGCAGCGTGGAGCCATCCTACAATGAGCAGTTCTTC	SQVTM	ANQGSEA	CSVEPSYNEQFF	TRBV29-1		TRBJ2-1	11
HC-1	AGCCAAGTCACCATG	GCAAATCAGGGCTCTGAGGCC	TGCAGCGATACGACGGGATATGGCTACACCTTC	SQVTM	ANQGSEA	CSDTTGYGYTF	TRBV29-1	TRBD1	TRBJ1-2	11
HC-1	AGCCAAGTCACCATG	GCAAATCAGGGCTCTGAGGCC	TGCAGCGTTTCGAGATGGGGACGGTCTCAAGAGACCCAGTACTTC	SQVTM	ANQGSEA	CSVSRWGRSQETQYF	TRBV29-1	TRBD1	TRBJ2-5	11
HC-1	AGCCAAGTCACCATG	GCAAATCAGGGCTCTGAGGCC	TGCAGCGTTGGACGGTCAGTAAGTTACACTGAAGCTTTCTTT	SQVTM	ANQGSEA	CSVGRSVSYTEAFF	TRBV29-1		TRBJ1-1	11
HC-1	AGCCAAGTCACCATG	GCAAATCAGGGCTCTGAGGCC	TGCAGCGCCGAGGGGACAGGGGATCAGCAGTACTTC	SQVTM	ANQGSEA	CSAEGTGDQQYF	TRBV29-1	TRBD1	TRBJ2-7	11
HC-1	AGCCAAGTCACCATG	GCAAATCAGGGCTCTGAGGCC	TGCAGCGTTGGAGGTTACCGGACTGAAGCTTTCTTT	SQVTM	ANQGSEA	CSVGGYRTEAFF	TRBV29-1		TRBJ1-1	11
HC-1	AGCCAAGTCACCATG	GCAAATCAGGGCTCTGAGGCC	TGCAGCGCCAGGACAGGGGCCAATAATTCACCCCTCCACTTT	SQVTM	ANQGSEA	CSARTGANNSPLHF	TRBV29-1	TRBD1	TRBJ1-6	11
HC-1	AGCCAAGTCACCATG	GCAAATCAGGGCTCTGAGGCC	TGCAGCGTTGAAGAGGGGAGGGAAGCTTTCTTT	SQVTM	ANQGSEA	CSVEEGREAFF	TRBV29-1	TRBD2	TRBJ1-1	11
HC-1	AGCCAAGTCACCATG	GCAAATCAGGGCTCTGAGGCC	TGCAGCGTTGAAGATCGGAAGAATGAGCAGTTCTTC	SQVTM	ANQGSEA	CSVEDRKNEQFF	TRBV29-1		TRBJ2-1	11
HC-1	AGCCAAGTCACCATG	GCAAATCAGGGCTCTGAGGCC	TGCAGCGTCACCGAGAGTGGGTGGAACACCGGGGAGCTGTTTTTT	SQVTM	ANQGSEA	CSVTESGWNTGELFF	TRBV29-1		TRBJ2-2	11
HC-1	AGCCAAGTCACCATG	GCAAATCAGGGCTCTGAGGCC	TGCAGCATTTCCATCCAGCCCACAGATACGCAGTATTTT	SQVTM	ANQGSEA	CSISIQPTDTQYF	TRBV29-1		TRBJ2-3	11
HC-1	AGCCAAGTCACCATG	GCAAATCAGGGCTCTGAGGCC	TGCAGCGTTGAAGACATCGGGAGTGAGCAGTTCTTC	SQVTM	ANQGSEA	CSVEDIGSEQFF	TRBV29-1	TRBD2	TRBJ2-1	11
HC-1	AGCCAAGTCACCATG	GCAAATCAGGGCTCTGAGGCC	TGCAGCGCGGGATGGGGTTACGGTACTGAAGCTTTCTTT	SQVTM	ANQGSEA	CSAGWGYGTEAFF	TRBV29-1	TRBD1	TRBJ1-1	11
HC-1	AGCCAAGTCACCATG	GCAAATCAGGGCTCTGAGGCC	TGCAGCGGGTATGGACAGGGCACGCAGTATTTT	SQVTM	ANQGSEA	CSGYGQGTQYF	TRBV29-1	TRBD1	TRBJ2-3	11
HC-1	AGCCAAGTCACCATG	GCAAATCAGGGCTCTGAGGCC	TGCAGCGTACTAGACGGTCTTAATCAGCCCCAGCATTTT	SQVTM	ANQGSEA	CSVLDGLNQPQHF	TRBV29-1	TRBD2	TRBJ1-5	11
HC-1	AGCCAAGTCACCATG	GCAAATCAGGGCTCTGAGGCC	TGCAGCGGCGATGGGGATACGCAGTATTTT	SQVTM	ANQGSEA	CSGDGDTQYF	TRBV29-1		TRBJ2-3	11
HC-1	AGCCAAGTCACCATG	GCAAATCAGGGCTCTGAGGCC	TGCAGCGCTCTGGGACAGGGAAATAATTCACCCCTCCACTTT	SQVTM	ANQGSEA	CSALGQGNNSPLHF	TRBV29-1	TRBD1	TRBJ1-6	11
HC-1	AGCCAAGTCACCATG	GCAAATCAGGGCTCTGAGGCC	TGCAGCGTTGTTCTTCGGTCGGCTTTCTTT	SQVTM	ANQGSEA	CSVVLRSAFF	TRBV29-1		TRBJ1-1	11
HC-1	AGCCAAGTCACCATG	GCAAATCAGGGCTCTGAGGCC	TGCAGCGTACGAGGGGGATACGAGCAGTACTTC	SQVTM	ANQGSEA	CSVRGGYEQYF	TRBV29-1	TRBD1	TRBJ2-7	11
HC-1	AGCCAAGTCACCATG	GCAAATCAGGGCTCTGAGGCC	TGCAGCGTTGTTGAGGTTCCAGGGGGGAACTATGGCTACACCTTC	SQVTM	ANQGSEA	CSVVEVPGGNYGYTF	TRBV29-1	TRBD1	TRBJ1-2	11
HC-1	AGCCAAGTCACCATG	GCAAATCAGGGCTCTGAGGCC	TGCAGCGTTGCCCCCCCTACTTTAGGGATCTATGGCTACACCTTC	SQVTM	ANQGSEA	CSVAPPTLGIYGYTF	TRBV29-1	TRBD2	TRBJ1-2	11
HC-1	AGCCAAGTCACCATG	GCAAATCAGGGCTCTGAGGCC	TGCAGCGTTGAGAGGGTGGACCAAGAGACCCAGTACTTC	SQVTM	ANQGSEA	CSVERVDQETQYF	TRBV29-1		TRBJ2-5	11
HC-1	AGCCAAGTCACCATG	GCAAATCAGGGCTCTGAGGCC	TGCAGCGTTGCAGGGGACAGGGGCCTTATAGCCAAAAACATTCAGTACTTC	SQVTM	ANQGSEA	CSVAGDRGLIAKNIQYF	TRBV29-1	TRBD1	TRBJ2-4	11
HC-1	AGCCAAGTCACCATG	GCAAATCAGGGCTCTGAGGCC	TGCAGCGTTCGGGACAGAACCACAGATACGCAGTATTTT	SQVTM	ANQGSEA	CSVRDRTTDTQYF	TRBV29-1	TRBD1	TRBJ2-3	11
HC-1	AGCCAAGTCACCATG	GCAAATCAGGGCTCTGAGGCC	TGCAGCGTTGAACGGGGTGGCCCAGATACGCAGTATTTT	SQVTM	ANQGSEA	CSVERGGPDTQYF	TRBV29-1	TRBD2	TRBJ2-3	11
HC-1	AGCCAAGTCACCATG	GCAAATCAGGGCTCTGAGGCC	TGCAGCGTTCGAGACATCCCCTATGGCTACACCTTC	SQVTM	ANQGSEA	CSVRDIPYGYTF	TRBV29-1		TRBJ1-2	11
HC-1	AGCCAAGTCACCATG	GCAAATCAGGGCTCTGAGGCC	TGCAGCGTGTTGTTTGAGACCCAGTACTTC	SQVTM	ANQGSEA	CSVLFETQYF	TRBV29-1		TRBJ2-5	11
HC-1	AGCCAAGTCACCATG	GCAAATCAGGGCTCTGAGGCC	TGCAGCGTTGAAAAGGACAGAACTGAGCAGTTCTTC	SQVTM	ANQGSEA	CSVEKDRTEQFF	TRBV29-1	TRBD1	TRBJ2-1	10
HC-1	AGCCAAGTCACCATG	GCAAATCAGGGCTCTGAGGCC	TGCAGCGTGTCCGGGACTAGCGGGAACGAGCAGTACTTC	SQVTM	ANQGSEA	CSVSGTSGNEQYF	TRBV29-1	TRBD2	TRBJ2-7	10
HC-1	AGCCAAGTCACCATG	GCAAATCAGGGCTCTGAGGCC	TGCAGCGTTGCCCCGCAGGAGAATCAGCCCCAGCATTTT	SQVTM	ANQGSEA	CSVAPQENQPQHF	TRBV29-1	TRBD2	TRBJ1-5	10
HC-1	AGCCAAGTCACCATG	GCAAATCAGGGCTCTGAGGCC	TGCAGCGTTAATTTTGGGGCCAACGTCCTGACTTTC	SQVTM	ANQGSEA	CSVNFGANVLTF	TRBV29-1		TRBJ2-6	10
HC-1	AGCCAAGTCACCATG	GCAAATCAGGGCTCTGAGGCC	TGCAGCGTTGGCCTCGGCACCTTC	SQVTM	ANQGSEA	CSVGLGTF	TRBV29-1	TRBD2	TRBJ1-2	10
HC-1	AGCCAAGTCACCATG	GCAAATCAGGGCTCTGAGGCC	TGCAGCGTAGGGCAGCGAGAGACCCAGTACTTC	SQVTM	ANQGSEA	CSVGQRETQYF	TRBV29-1		TRBJ2-5	10
HC-1	AGCCAAGTCACCATG	GCAAATCAGGGCTCTGAGGCC	TGCAGCGTTTGGGGACAGGGCTATGGCTACACCTTC	SQVTM	ANQGSEA	CSVWGQGYGYTF	TRBV29-1	TRBD1	TRBJ1-2	10
HC-1	AGCCAAGTCACCATG	GCAAATCAGGGCTCTGAGGCC	TGCAGCGTTGCTTGGGGGCAAACTGGAAACACCATATATTTT	SQVTM	ANQGSEA	CSVAWGQTGNTIYF	TRBV29-1	TRBD1	TRBJ1-3	10
HC-1	AGCCAAGTCACCATG	GCAAATCAGGGCTCTGAGGCC	TGCAGCGTTGAGAGCGGACAAGAGACCCAGTACTTC	SQVTM	ANQGSEA	CSVESGQETQYF	TRBV29-1	TRBD2	TRBJ2-5	10
HC-1	AGCCAAGTCACCATG	GCAAATCAGGGCTCTGAGGCC	TGCAGCGCCACACCGGGACAGGGCTGGGGCACTGAAGCTTTCTTT	SQVTM	ANQGSEA	CSATPGQGWGTEAFF	TRBV29-1	TRBD1	TRBJ1-1	10
HC-1	AGCCAAGTCACCATG	GCAAATCAGGGCTCTGAGGCC	TGCAGCGTTCGGGACAACGGTGGGACCCAGTACTTC	SQVTM	ANQGSEA	CSVRDNGGTQYF	TRBV29-1	TRBD1	TRBJ2-5	10
HC-1	AGCCAAGTCACCATG	GCAAATCAGGGCTCTGAGGCC	TGCAGCGTAACCCCCCAGGGAGGAGGCACAGATACGCAGTATTTT	SQVTM	ANQGSEA	CSVTPQGGGTDTQYF	TRBV29-1	TRBD2	TRBJ2-3	10
HC-1	AGCCAAGTCACCATG	GCAAATCAGGGCTCTGAGGCC	TGCAGCGTCCGACCGACTAGCGGGAGGGCAGATACGCAGTATTTT	SQVTM	ANQGSEA	CSVRPTSGRADTQYF	TRBV29-1	TRBD2	TRBJ2-3	10
HC-1	AGCCAAGTCACCATG	GCAAATCAGGGCTCTGAGGCC	TGCAGCGTTCCAGGGTACTATGGCTACACCTTC	SQVTM	ANQGSEA	CSVPGYYGYTF	TRBV29-1	TRBD1	TRBJ1-2	10
HC-1	AGCCAAGTCACCATG	GCAAATCAGGGCTCTGAGGCC	TGCAGCGTGGAAGACAGGGGGTTCACTGAAGCTTTCTTT	SQVTM	ANQGSEA	CSVEDRGFTEAFF	TRBV29-1	TRBD1	TRBJ1-1	10
HC-1	AGCCAAGTCACCATG	GCAAATCAGGGCTCTGAGGCC	TGCAGCGTTGAAGATAAGGGTAAGGGTGTCAAGTTCTTC	SQVTM	ANQGSEA	CSVEDKGKGVKFF	TRBV29-1		TRBJ2-1	10
HC-1	AGCCAAGTCACCATG	GCAAATCAGGGCTCTGAGGCC	TGCAGCGTGACCCCCTCCCAGGCCTACGAGCAGTACTTC	SQVTM	ANQGSEA	CSVTPSQAYEQYF	TRBV29-1	TRBD1	TRBJ2-7	10
HC-1	AGCCAAGTCACCATG	GCAAATCAGGGCTCTGAGGCC	TGCAGCGTTGGGACAACTACAGATACGCAGTATTTT	SQVTM	ANQGSEA	CSVGTTTDTQYF	TRBV29-1	TRBD1	TRBJ2-3	10
HC-1	AGCCAAGTCACCATG	GCAAATCAGGGCTCTGAGGCC	TGCAGTCTGGCTGAGGCGACCTACAATGAGCAGTTCTTC	SQVTM	ANQGSEA	CSLAEATYNEQFF	TRBV29-1	TRBD2	TRBJ2-1	10
HC-1	AGCCAAGTCACCATG	GCAAATCAGGGCTCTGAGGCC	TGCAGCGTTGGGGGGACGACAGCTTGGAACACTGAAGCTTTCTTT	SQVTM	ANQGSEA	CSVGGTTAWNTEAFF	TRBV29-1	TRBD1	TRBJ1-1	10
HC-1	AGCCAAGTCACCATG	GCAAATCAGGGCTCTGAGGCC	TGCAGCGTATTTAGGAACACCGGGGAGCTGTTTTTT	SQVTM	ANQGSEA	CSVFRNTGELFF	TRBV29-1		TRBJ2-2	10
HC-1	AGCCAAGTCACCATG	GCAAATCAGGGCTCTGAGGCC	TGCAGCGTTACTAAAGGCCCAGATACGCAGTATTTT	SQVTM	ANQGSEA	CSVTKGPDTQYF	TRBV29-1		TRBJ2-3	10
HC-1	AGCCAAGTCACCATG	GCAAATCAGGGCTCTGAGGCC	TGCAGCGTTGCCAGCGGGAGCTCGTTTGAGCAGTACTTC	SQVTM	ANQGSEA	CSVASGSSFEQYF	TRBV29-1		TRBJ2-7	10
HC-1	AGCCAAGTCACCATG	GCAAATCAGGGCTCTGAGGCC	TGCAGCGGAGGGGGGAGCACTGAAGCTTTCTTT	SQVTM	ANQGSEA	CSGGGSTEAFF	TRBV29-1	TRBD1	TRBJ1-1	10
HC-1	AGCCAAGTCACCATG	GCAAATCAGGGCTCTGAGGCC	TGCAGCGTTGAAGATCTCCAAGGGACTGAAGCTTTCTTT	SQVTM	ANQGSEA	CSVEDLQGTEAFF	TRBV29-1		TRBJ1-1	10
HC-1	AGCCAAGTCACCATG	GCAAATCAGGGCTCTGAGGCC	TGCAGCGTGGAAGGGGACAGAGGTTCACCCCTCCACTTT	SQVTM	ANQGSEA	CSVEGDRGSPLHF	TRBV29-1	TRBD1	TRBJ1-6	10
HC-1	AGCCAAGTCACCATG	GCAAATCAGGGCTCTGAGGCC	TGCAGCGTTCTCGGACAGGGGGCGCAAGGGGAGCTGTTTTTT	SQVTM	ANQGSEA	CSVLGQGAQGELFF	TRBV29-1	TRBD1	TRBJ2-2	10
HC-1	AGCCAAGTCACCATG	GCAAATCAGGGCTCTGAGGCC	TGCAGCGTTGAACGCCGGGAGGGGTCGGCGACTCTAGCCAAAAACATTCAGTACTTC	SQVTM	ANQGSEA	CSVERREGSATLAKNIQYF	TRBV29-1	TRBD2	TRBJ2-4	10
HC-1	AGCCAAGTCACCATG	GCAAATCAGGGCTCTGAGGCC	TGCAGCGCTAGACCGGATCGGGGGCGGGCGAACACTGAAGCTTTCTTT	SQVTM	ANQGSEA	CSARPDRGRANTEAFF	TRBV29-1	TRBD1	TRBJ1-1	10
HC-1	AGCCAAGTCACCATG	GCAAATCAGGGCTCTGAGGCC	TGCAGCGTTGTCGCTAGCGGGAAAGGTGGGTTCTTC	SQVTM	ANQGSEA	CSVVASGKGGFF	TRBV29-1	TRBD2	TRBJ2-1	10
HC-1	AGCCAAGTCACCATG	GCAAATCAGGGCTCTGAGGCC	TGCAGCGTCTTAGCGGGAGGGGCTGAGCAGTTCTTC	SQVTM	ANQGSEA	CSVLAGGAEQFF	TRBV29-1	TRBD2	TRBJ2-1	10
HC-1	AGCCAAGTCACCATG	GCAAATCAGGGCTCTGAGGCC	TGCAGCGCCCACCCCAGGGGTAAGAACACTGAAGCTTTCTTT	SQVTM	ANQGSEA	CSAHPRGKNTEAFF	TRBV29-1	TRBD1	TRBJ1-1	10
HC-1	AGCCAAGTCACCATG	GCAAATCAGGGCTCTGAGGCC	TGCAGCGTTGAAGTGCAGGCTAACTATGGCTACACCTTC	SQVTM	ANQGSEA	CSVEVQANYGYTF	TRBV29-1		TRBJ1-2	10
HC-1	AGCCAAGTCACCATG	GCAAATCAGGGCTCTGAGGCC	TGCAGCGTTGAGGGGACACGACGCCAAGAGACCCAGTACTTC	SQVTM	ANQGSEA	CSVEGTRRQETQYF	TRBV29-1	TRBD1	TRBJ2-5	10
HC-1	AGCCAAGTCACCATG	GCAAATCAGGGCTCTGAGGCC	TGCAGCGTCCGACCGAAGGCAGTTTCCTACGAGCAGTACTTC	SQVTM	ANQGSEA	CSVRPKAVSYEQYF	TRBV29-1		TRBJ2-7	10
HC-1	AGCCAAGTCACCATG	GCAAATCAGGGCTCTGAGGCC	TGCAGCGTCGCTGACCAGGGTACGCTCACTGAAGCTTTCTTT	SQVTM	ANQGSEA	CSVADQGTLTEAFF	TRBV29-1	TRBD1	TRBJ1-1	10
HC-1	AGCCAAGTCACCATG	GCAAATCAGGGCTCTGAGGCC	TGCAGCGTCCCGCCCGGGCCATACAATGAGCAGTTCTTC	SQVTM	ANQGSEA	CSVPPGPYNEQFF	TRBV29-1	TRBD1	TRBJ2-1	10
HC-1	AGCCAAGTCACCATG	GCAAATCAGGGCTCTGAGGCC	TGCAGCGTTGGGGGAGGGTCGGGACAGCCCCAGCATTTT	SQVTM	ANQGSEA	CSVGGGSGQPQHF	TRBV29-1	TRBD2	TRBJ1-5	10
HC-1	AGCCAAGTCACCATG	GCAAATCAGGGCTCTGAGGCC	TGCAGCGCCCCCCGACAGGGAGGCTATGGCTACACCTTC	SQVTM	ANQGSEA	CSAPRQGGYGYTF	TRBV29-1	TRBD1	TRBJ1-2	10
HC-1	AGCCAAGTCACCATG	GCAAATCAGGGCTCTGAGGCC	TGCAGCGGGGGCGGGAGTAGAGATACGCAGTATTTT	SQVTM	ANQGSEA	CSGGGSRDTQYF	TRBV29-1	TRBD2	TRBJ2-3	10
HC-1	AGCCAAGTCACCATG	GCAAATCAGGGCTCTGAGGCC	TGCAGCGTCGTAGGCCTTAACTACGAGCAGTACTTC	SQVTM	ANQGSEA	CSVVGLNYEQYF	TRBV29-1	TRBD2	TRBJ2-7	10
HC-1	AGCCAAGTCACCATG	GCAAATCAGGGCTCTGAGGCC	TGCAGCGCCGGGACAGGGTCAATGAACACTGAAGCTTTCTTT	SQVTM	ANQGSEA	CSAGTGSMNTEAFF	TRBV29-1	TRBD1	TRBJ1-1	10
HC-1	AGCCAAGTCACCATG	GCAAATCAGGGCTCTGAGGCC	TGCAGCGTTAGACAGGGGGCTTCCTACGAGCAGTACTTC	SQVTM	ANQGSEA	CSVRQGASYEQYF	TRBV29-1	TRBD1	TRBJ2-7	10
HC-1	AGCCAAGTCACCATG	GCAAATCAGGGCTCTGAGGCC	TGCAGCGTTGGTGGCAGAGGCACCGGGGAGCTGTTTTTT	SQVTM	ANQGSEA	CSVGGRGTGELFF	TRBV29-1		TRBJ2-2	10
HC-1	AGCCAAGTCACCATG	GCAAATCAGGGCTCTGAGGCC	TGCAGCGTTGAATTCGGCCCGTACGAGCAGTACTTC	SQVTM	ANQGSEA	CSVEFGPYEQYF	TRBV29-1	TRBD1	TRBJ2-7	10
HC-1	AGCCAAGTCACCATG	GCAAATCAGGGCTCTGAGGCC	TGCAGCGTTGATAGCGGGGGGGGAACATACAATGAGCAGTTCTTC	SQVTM	ANQGSEA	CSVDSGGGTYNEQFF	TRBV29-1	TRBD2	TRBJ2-1	10
HC-1	AGCCAAGTCACCATG	GCAAATCAGGGCTCTGAGGCC	TGCAGCCTGATCCCGGGGGGCCGGAGGGGCACAGATACGCAGTATTTT	SQVTM	ANQGSEA	CSLIPGGRRGTDTQYF	TRBV29-1	TRBD2	TRBJ2-3	10
HC-1	AGCCAAGTCACCATG	GCAAATCAGGGCTCTGAGGCC	TGCAGCGTTGTAACAGGGCATGGCTACACCTTC	SQVTM	ANQGSEA	CSVVTGHGYTF	TRBV29-1	TRBD1	TRBJ1-2	10
HC-1	AGCCAAGTCACCATG	GCAAATCAGGGCTCTGAGGCC	TGCAGCGGTGGCAGAAACACTGAAGCTTTCTTT	SQVTM	ANQGSEA	CSGGRNTEAFF	TRBV29-1		TRBJ1-1	10
HC-1	AGCCAAGTCACCATG	GCAAATCAGGGCTCTGAGGCC	TGCAGCGGACGACAGGGGAGCTCCTACGAGCAGTACTTC	SQVTM	ANQGSEA	CSGRQGSSYEQYF	TRBV29-1	TRBD1	TRBJ2-7	10
HC-1	AGCCAAGTCACCATG	GCAAATCAGGGCTCTGAGGCC	TGCAGCGTTGACCCAAAGACAGGGGAGGGAGATACGCAGTATTTT	SQVTM	ANQGSEA	CSVDPKTGEGDTQYF	TRBV29-1	TRBD1	TRBJ2-3	10
HC-1	AGCCAAGTCACCATG	GCAAATCAGGGCTCTGAGGCC	TGCAGCGGGGGGGACAGGGGGAGCCACACCTTC	SQVTM	ANQGSEA	CSGGDRGSHTF	TRBV29-1	TRBD1	TRBJ1-2	10
HC-1	AGCCAAGTCACCATG	GCAAATCAGGGCTCTGAGGCC	TGCAGCGCCCGGATAGGGCCTGGGGCCAACGTCCTGACTTTC	SQVTM	ANQGSEA	CSARIGPGANVLTF	TRBV29-1	TRBD1	TRBJ2-6	10
HC-1	AGCCAAGTCACCATG	GCAAATCAGGGCTCTGAGGCC	TGCAGCGTGGGACAGGGAGGCAGTTCACCCCTCCACTTT	SQVTM	ANQGSEA	CSVGQGGSSPLHF	TRBV29-1	TRBD1	TRBJ1-6	10
HC-1	AGCCAAGTCACCATG	GCAAATCAGGGCTCTGAGGCC	TGCAGCGTACAGGTCAGTAGCAATCAGCCCCAGCATTTT	SQVTM	ANQGSEA	CSVQVSSNQPQHF	TRBV29-1	TRBD1	TRBJ1-5	10
HC-1	AGCCAAGTCACCATG	GCAAATCAGGGCTCTGAGGCC	TGCAGCGTTGGGGCAGGGATTCAAGAGACCCAGTACTTC	SQVTM	ANQGSEA	CSVGAGIQETQYF	TRBV29-1	TRBD1	TRBJ2-5	10
HC-1	AGCCAAGTCACCATG	GCAAATCAGGGCTCTGAGGCC	TGCAGCGGGAGTCCCGGGACAGGGGATACGCAGTATTTT	SQVTM	ANQGSEA	CSGSPGTGDTQYF	TRBV29-1	TRBD1	TRBJ2-3	10
HC-1	AGCCAAGTCACCATG	GCAAATCAGGGCTCTGAGGCC	TGCAGCGTTCTCTATAGCGGGAGGCCTTACAATGAGCAGTTCTTC	SQVTM	ANQGSEA	CSVLYSGRPYNEQFF	TRBV29-1	TRBD2	TRBJ2-1	10
HC-1	AGCCAAGTCACCATG	GCAAATCAGGGCTCTGAGGCC	TGCAGCGTTGATTCCCTCGACAATGAGCAGTTCTTC	SQVTM	ANQGSEA	CSVDSLDNEQFF	TRBV29-1		TRBJ2-1	10
HC-1	AGCCAAGTCACCATG	GCAAATCAGGGCTCTGAGGCC	TGCAGCGTTGAATGGTGGGACAGGGTCACAGATACGCAGTATTTT	SQVTM	ANQGSEA	CSVEWWDRVTDTQYF	TRBV29-1	TRBD1	TRBJ2-3	10
HC-1	AGCCAAGTCACCATG	GCAAATCAGGGCTCTGAGGCC	TGCAGCGTTTTCCAGGGACGCGGTACCCAGTACTTC	SQVTM	ANQGSEA	CSVFQGRGTQYF	TRBV29-1	TRBD1	TRBJ2-5	10
HC-1	AGCCAAGTCACCATG	GCAAATCAGGGCTCTGAGGCC	TGCAGCTCGTCCGGGACCTATGGCTACACCTTC	SQVTM	ANQGSEA	CSSSGTYGYTF	TRBV29-1	TRBD1	TRBJ1-2	10
HC-1	AGCCAAGTCACCATG	GCAAATCAGGGCTCTGAGGCC	TGCAGCGCGCGGACAGGGGGCTACACCGGGGAGCTGTTTTTT	SQVTM	ANQGSEA	CSARTGGYTGELFF	TRBV29-1	TRBD1	TRBJ2-2	10
HC-1	AGCCAAGTCACCATG	GCAAATCAGGGCTCTGAGGCC	TGCAGCGTTGAAGAAACTGGGAGTGGAAACACCATATATTTT	SQVTM	ANQGSEA	CSVEETGSGNTIYF	TRBV29-1	TRBD2	TRBJ1-3	10
HC-1	AGCCAAGTCACCATG	GCAAATCAGGGCTCTGAGGCC	TGCAGCTGTGGACCATCCTACAATGAGCAGTTCTTC	SQVTM	ANQGSEA	CSCGPSYNEQFF	TRBV29-1		TRBJ2-1	10
HC-1	AGCCAAGTCACCATG	GCAAATCAGGGCTCTGAGGCC	TGCAGCGTTGTTTACTCAGGGTCCCGCACAGATACGCAGTATTTT	SQVTM	ANQGSEA	CSVVYSGSRTDTQYF	TRBV29-1	TRBD1	TRBJ2-3	10
HC-1	AGCCAAGTCACCATG	GCAAATCAGGGCTCTGAGGCC	TGCAGCGTTGAAGATTTCGGGTCTAGTCCGGAGACCCAGTACTTC	SQVTM	ANQGSEA	CSVEDFGSSPETQYF	TRBV29-1	TRBD2	TRBJ2-5	10
HC-1	AGCCAAGTCACCATG	GCAAATCAGGGCTCTGAGGCC	TGCAGCGCCTTGACATATGTCTCCTACGAGCAGTACTTC	SQVTM	ANQGSEA	CSALTYVSYEQYF	TRBV29-1		TRBJ2-7	10
HC-1	AGCCAAGTCACCATG	GCAAATCAGGGCTCTGAGGCC	TGCAGCGCCCTTTCTCCGGGAGGTAACTATGGCTACACCTTC	SQVTM	ANQGSEA	CSALSPGGNYGYTF	TRBV29-1	TRBD1	TRBJ1-2	10
HC-1	AGCCAAGTCACCATG	GCAAATCAGGGCTCTGAGGCC	TGCAGCGGGGGGGAAGTGGGCACTGAAGCTTTCTTT	SQVTM	ANQGSEA	CSGGEVGTEAFF	TRBV29-1	TRBD2	TRBJ1-1	10
HC-1	AGCCAAGTCACCATG	GCAAATCAGGGCTCTGAGGCC	TGCAGCGTTCAAAAACTAGCGGGGGGCCAAGAGACCCAGTACTTC	SQVTM	ANQGSEA	CSVQKLAGGQETQYF	TRBV29-1	TRBD2	TRBJ2-5	10
HC-1	AGCCAAGTCACCATG	GCAAATCAGGGCTCTGAGGCC	TGCAGCGTTGATCAGTGGGGGGGTCAGACCCAGTACTTC	SQVTM	ANQGSEA	CSVDQWGGQTQYF	TRBV29-1	TRBD2	TRBJ2-5	10
HC-1	AGCCAAGTCACCATG	GCAAATCAGGGCTCTGAGGCC	TGCAGCGTTGAACAAGCGGGGGTTGGCACCGGGGAGCTGTTTTTT	SQVTM	ANQGSEA	CSVEQAGVGTGELFF	TRBV29-1	TRBD2	TRBJ2-2	10
HC-1	AGCCAAGTCACCATG	GCAAATCAGGGCTCTGAGGCC	TGCAGCGTTGGAGGGACAGCTAACTATGGCTACACCTTC	SQVTM	ANQGSEA	CSVGGTANYGYTF	TRBV29-1		TRBJ1-2	10
HC-1	AGCCAAGTCACCATG	GCAAATCAGGGCTCTGAGGCC	TGCAGCGCCAGACTAGCGGACGAGCAGTACTTC	SQVTM	ANQGSEA	CSARLADEQYF	TRBV29-1	TRBD2	TRBJ2-7	10
HC-1	AGCCAAGTCACCATG	GCAAATCAGGGCTCTGAGGCC	TGCAGCGTTGAGGGGTCTAGCGGGAGTTCCGATACGCAGTATTTT	SQVTM	ANQGSEA	CSVEGSSGSSDTQYF	TRBV29-1	TRBD2	TRBJ2-3	10
HC-1	AGCCAAGTCACCATG	GCAAATCAGGGCTCTGAGGCC	TGCAGCGTTGGAACCAGGGCCACCTACGAGCAGTACTTC	SQVTM	ANQGSEA	CSVGTRATYEQYF	TRBV29-1	TRBD1	TRBJ2-7	10
HC-1	AGCCAAGTCACCATG	GCAAATCAGGGCTCTGAGGCC	TGCAGCGTTGTGAACAGATTTAGCACAGATACGCAGTATTTT	SQVTM	ANQGSEA	CSVVNRFSTDTQYF	TRBV29-1		TRBJ2-3	10
HC-1	AGCCAAGTCACCATG	GCAAATCAGGGCTCTGAGGCC	TGCAGCACGTGGGACACGGCCGGGGAGCTGTTTTTT	SQVTM	ANQGSEA	CSTWDTAGELFF	TRBV29-1	TRBD1	TRBJ2-2	10
HC-1	AGCCAAGTCACCATG	GCAAATCAGGGCTCTGAGGCC	TGCAGCCATTCGGACGGTGCAACTAATGAAAAACTGTTTTTT	SQVTM	ANQGSEA	CSHSDGATNEKLFF	TRBV29-1		TRBJ1-4	10
HC-1	AGCCAAGTCACCATG	GCAAATCAGGGCTCTGAGGCC	TGCAGCGTTGCGGACACCGCCAATCAGCCCCAGCATTTT	SQVTM	ANQGSEA	CSVADTANQPQHF	TRBV29-1	TRBD1	TRBJ1-5	10
HC-1	AGCCAAGTCACCATG	GCAAATCAGGGCTCTGAGGCC	TGCAGCGTAAACGGGCAGGGGTCCTCTGAGCAGTTCTTC	SQVTM	ANQGSEA	CSVNGQGSSEQFF	TRBV29-1	TRBD1	TRBJ2-1	10
HC-1	AGCCAAGTCACCATG	GCAAATCAGGGCTCTGAGGCC	TGCAGCACTCCGAACCAGGGCGGAGAGACCCAGTACTTC	SQVTM	ANQGSEA	CSTPNQGGETQYF	TRBV29-1	TRBD1	TRBJ2-5	10
HC-1	AGCCAAGTCACCATG	GCAAATCAGGGCTCTGAGGCC	TGCAGCGGGAAATCTAGCTACAATGAGCAGTTCTTC	SQVTM	ANQGSEA	CSGKSSYNEQFF	TRBV29-1		TRBJ2-1	10
HC-1	AGCCAAGTCACCATG	GCAAATCAGGGCTCTGAGGCC	TGCAGCGGTAGCAGGGGGCCGGGCGGGGAGCTGTTTTTT	SQVTM	ANQGSEA	CSGSRGPGGELFF	TRBV29-1	TRBD2	TRBJ2-2	10
HC-1	AGCCAAGTCACCATG	GCAAATCAGGGCTCTGAGGCC	TGCAGCGTTGATCTAAGTCTCCCAGATACGCAGTATTTT	SQVTM	ANQGSEA	CSVDLSLPDTQYF	TRBV29-1		TRBJ2-3	10
HC-1	AGCCAAGTCACCATG	GCAAATCAGGGCTCTGAGGCC	TGCAGCGTTGCAACAGGGGGTAATCAGCCCCAGCATTTT	SQVTM	ANQGSEA	CSVATGGNQPQHF	TRBV29-1	TRBD1	TRBJ1-5	10
HC-1	AGCCAAGTCACCATG	GCAAATCAGGGCTCTGAGGCC	TGCAGCGTTAGGCCGCCTGGGTACCAAGAGACCCAGTACTTC	SQVTM	ANQGSEA	CSVRPPGYQETQYF	TRBV29-1	TRBD2	TRBJ2-5	10
HC-1	AGCCAAGTCACCATG	GCAAATCAGGGCTCTGAGGCC	TGCAGCGTTGCCGGGACAGGGGCTGGGCAAGAGACCCAGTACTTC	SQVTM	ANQGSEA	CSVAGTGAGQETQYF	TRBV29-1	TRBD1	TRBJ2-5	10
HC-1	AGCCAAGTCACCATG	GCAAATCAGGGCTCTGAGGCC	TGCAGCGTCCGGACAGCGGGCACCGGGGAGCTGTTTTTT	SQVTM	ANQGSEA	CSVRTAGTGELFF	TRBV29-1	TRBD2	TRBJ2-2	10
HC-1	AGCCAAGTCACCATG	GCAAATCAGGGCTCTGAGGCC	TGCAGCGTCCGACCGGGACAGACCACAGATACGCAGTATTTT	SQVTM	ANQGSEA	CSVRPGQTTDTQYF	TRBV29-1	TRBD1	TRBJ2-3	10
HC-1	AGCCAAGTCACCATG	GCAAATCAGGGCTCTGAGGCC	TGCAGCGCTACGGCCGGGACAGGTAGCAATCAGCCCCAGCATTTT	SQVTM	ANQGSEA	CSATAGTGSNQPQHF	TRBV29-1	TRBD1	TRBJ1-5	10
HC-1	AGCCAAGTCACCATG	GCAAATCAGGGCTCTGAGGCC	TGCAGCGTAGCATTGAACACTGAAGCTTTCTTT	SQVTM	ANQGSEA	CSVALNTEAFF	TRBV29-1		TRBJ1-1	10
HC-1	AGCCAAGTCACCATG	GCAAATCAGGGCTCTGAGGCC	TGCAGCGTTGGTGGCAGGGAAGGCACTGAAGCTTTCTTT	SQVTM	ANQGSEA	CSVGGREGTEAFF	TRBV29-1	TRBD1	TRBJ1-1	10
HC-1	AGCCAAGTCACCATG	GCAAATCAGGGCTCTGAGGCC	TGCAGCGCCGGGGACCGACTGGGCGGCACTGAAGCTTTCTTT	SQVTM	ANQGSEA	CSAGDRLGGTEAFF	TRBV29-1	TRBD1	TRBJ1-1	10
HC-1	AGCCAAGTCACCATG	GCAAATCAGGGCTCTGAGGCC	TGCAGCGCCCCTGACATTGCAGAGACCCAGTACTTC	SQVTM	ANQGSEA	CSAPDIAETQYF	TRBV29-1	TRBD1	TRBJ2-5	10
HC-1	AGCCAAGTCACCATG	GCAAATCAGGGCTCTGAGGCC	TGCAGCGCAGGGTTAGACCAAGAGACCCAGTACTTC	SQVTM	ANQGSEA	CSAGLDQETQYF	TRBV29-1	TRBD1	TRBJ2-5	10
HC-1	AGCCAAGTCACCATG	GCAAATCAGGGCTCTGAGGCC	TGCAGCGTCGCCGGGGACCGAAGCTCCTACAATGAGCAGTTCTTC	SQVTM	ANQGSEA	CSVAGDRSSYNEQFF	TRBV29-1	TRBD1	TRBJ2-1	10
HC-1	AGCCAAGTCACCATG	GCAAATCAGGGCTCTGAGGCC	TGCAGCGTTGGGGGCAGTTGGCAGACCCAGAACACTGAAGCTTTCTTT	SQVTM	ANQGSEA	CSVGGSWQTQNTEAFF	TRBV29-1	TRBD1	TRBJ1-1	10
HC-1	AGCCAAGTCACCATG	GCAAATCAGGGCTCTGAGGCC	TGCAGCGTCGGAGGGACCTCCTCGTTCACAGATACGCAGTATTTT	SQVTM	ANQGSEA	CSVGGTSSFTDTQYF	TRBV29-1	TRBD2	TRBJ2-3	10
HC-1	AGCCAAGTCACCATG	GCAAATCAGGGCTCTGAGGCC	TGCAGCGTAGGGGGGGGCGAGACCCAGTACTTC	SQVTM	ANQGSEA	CSVGGGETQYF	TRBV29-1	TRBD2	TRBJ2-5	10
HC-1	AGCCAAGTCACCATG	GCAAATCAGGGCTCTGAGGCC	TGCAGCGTTGGAGGACAGGGGGAGCTGTTTTTT	SQVTM	ANQGSEA	CSVGGQGELFF	TRBV29-1	TRBD1	TRBJ2-2	9
HC-1	AGCCAAGTCACCATG	GCAAATCAGGGCTCTGAGGCC	TGCAGCGTGCATCCCGGGACTAGCGTTGGGAATGAGCAGTTCTTC	SQVTM	ANQGSEA	CSVHPGTSVGNEQFF	TRBV29-1	TRBD2	TRBJ2-1	9
HC-1	AGCCAAGTCACCATG	GCAAATCAGGGCTCTGAGGCC	TGCAGCGACGAGGGGCTCACTGAAGCTTTCTTT	SQVTM	ANQGSEA	CSDEGLTEAFF	TRBV29-1	TRBD2	TRBJ1-1	9
HC-1	AGCCAAGTCACCATG	GCAAATCAGGGCTCTGAGGCC	TGCAGCGTTGAAAGGTCCAGGACAGGAGGCCAAGAGACCCAGTACTTC	SQVTM	ANQGSEA	CSVERSRTGGQETQYF	TRBV29-1	TRBD1	TRBJ2-5	9
HC-1	AGCCAAGTCACCATG	GCAAATCAGGGCTCTGAGGCC	TGCAGCGTTGAAAGTGGCTACACCTTC	SQVTM	ANQGSEA	CSVESGYTF	TRBV29-1		TRBJ1-2	9
HC-1	AGCCAAGTCACCATG	GCAAATCAGGGCTCTGAGGCC	TGCAGCGTTCCCGGGACAGGTACGGATGAGCAGTTCTTC	SQVTM	ANQGSEA	CSVPGTGTDEQFF	TRBV29-1	TRBD1	TRBJ2-1	9
HC-1	AGCCAAGTCACCATG	GCAAATCAGGGCTCTGAGGCC	TGCAGCGTTGATTTGTACACCGGGGAGCTGTTTTTT	SQVTM	ANQGSEA	CSVDLYTGELFF	TRBV29-1		TRBJ2-2	9
HC-1	AGCCAAGTCACCATG	GCAAATCAGGGCTCTGAGGCC	TGCAGCGTTGAACCGGCGGAGACCCAGTACTTC	SQVTM	ANQGSEA	CSVEPAETQYF	TRBV29-1		TRBJ2-5	9
HC-1	AGCCAAGTCACCATG	GCAAATCAGGGCTCTGAGGCC	TGCAGCCCCCTGGGACTAGCTTCCGGGGAGCTGTTTTTT	SQVTM	ANQGSEA	CSPLGLASGELFF	TRBV29-1	TRBD2	TRBJ2-2	9
HC-1	AGCCAAGTCACCATG	GCAAATCAGGGCTCTGAGGCC	TGCAGCGTTTTTGGGGCGGATGGCTACACCTTC	SQVTM	ANQGSEA	CSVFGADGYTF	TRBV29-1	TRBD1	TRBJ1-2	9
HC-1	AGCCAAGTCACCATG	GCAAATCAGGGCTCTGAGGCC	TGCAGCGTTCGGGGCGGCAGCTCCTACAATGAGCAGTTCTTC	SQVTM	ANQGSEA	CSVRGGSSYNEQFF	TRBV29-1	TRBD2	TRBJ2-1	9
HC-1	AGCCAAGTCACCATG	GCAAATCAGGGCTCTGAGGCC	TGCAGCGCGTTACAGGGCTATGGCTACACCTTC	SQVTM	ANQGSEA	CSALQGYGYTF	TRBV29-1	TRBD1	TRBJ1-2	9
HC-1	AGCCAAGTCACCATG	GCAAATCAGGGCTCTGAGGCC	TGCAGCGTTGAGCCGGGTATGGGGAACACTGAAGCTTTCTTT	SQVTM	ANQGSEA	CSVEPGMGNTEAFF	TRBV29-1	TRBD1	TRBJ1-1	9
HC-1	AGCCAAGTCACCATG	GCAAATCAGGGCTCTGAGGCC	TGCAGCGTTGAAAATCGGAGGAACTATGGCTACACCTTC	SQVTM	ANQGSEA	CSVENRRNYGYTF	TRBV29-1	TRBD2	TRBJ1-2	9
HC-1	AGCCAAGTCACCATG	GCAAATCAGGGCTCTGAGGCC	TGCAGCGTGGAGACAGGGGGCACAGATACGCAGTATTTT	SQVTM	ANQGSEA	CSVETGGTDTQYF	TRBV29-1	TRBD1	TRBJ2-3	9
HC-1	AGCCAAGTCACCATG	GCAAATCAGGGCTCTGAGGCC	TGCAGCGTAAAGACAGGCAGAAGTGAAGCTTTCTTT	SQVTM	ANQGSEA	CSVKTGRSEAFF	TRBV29-1	TRBD1	TRBJ1-1	9
HC-1	AGCCAAGTCACCATG	GCAAATCAGGGCTCTGAGGCC	TGCAGCGCGGGACCGACGAGTGGAAACACCATATATTTT	SQVTM	ANQGSEA	CSAGPTSGNTIYF	TRBV29-1	TRBD1	TRBJ1-3	9
HC-1	AGCCAAGTCACCATG	GCAAATCAGGGCTCTGAGGCC	TGCAGCGTCCGTGGACAGTTCTCCTACGAGCAGTACTTC	SQVTM	ANQGSEA	CSVRGQFSYEQYF	TRBV29-1	TRBD1	TRBJ2-7	9
HC-1	AGCCAAGTCACCATG	GCAAATCAGGGCTCTGAGGCC	TGCAGCGTTGATTCCGAGAACTATGGCTACACCTTC	SQVTM	ANQGSEA	CSVDSENYGYTF	TRBV29-1		TRBJ1-2	9
HC-1	AGCCAAGTCACCATG	GCAAATCAGGGCTCTGAGGCC	TGCAGCGCCGTTACTAGCGGGACCTCCTACGAGCAGTACTTC	SQVTM	ANQGSEA	CSAVTSGTSYEQYF	TRBV29-1	TRBD2	TRBJ2-7	9
HC-1	AGCCAAGTCACCATG	GCAAATCAGGGCTCTGAGGCC	TGCAGCGGGGGACAGATGAACACTGAAGCTTTCTTT	SQVTM	ANQGSEA	CSGGQMNTEAFF	TRBV29-1	TRBD1	TRBJ1-1	9
HC-1	AGCCAAGTCACCATG	GCAAATCAGGGCTCTGAGGCC	TGCAGCGTTGAAGGTAGGGGGCGAGAGTCAGGGGCCAACGTCCTGACTTTC	SQVTM	ANQGSEA	CSVEGRGRESGANVLTF	TRBV29-1	TRBD1	TRBJ2-6	9
HC-1	AGCCAAGTCACCATG	GCAAATCAGGGCTCTGAGGCC	TGCAGCGTTGAAGATACCAGCCGGGCCATCTATGGCTACACCTTC	SQVTM	ANQGSEA	CSVEDTSRAIYGYTF	TRBV29-1	TRBD1	TRBJ1-2	9
HC-1	AGCCAAGTCACCATG	GCAAATCAGGGCTCTGAGGCC	TGCAGCGTTGAAATGGACCGGGAACAAGAGACCCAGTACTTC	SQVTM	ANQGSEA	CSVEMDREQETQYF	TRBV29-1	TRBD1	TRBJ2-5	9
HC-1	AGCCAAGTCACCATG	GCAAATCAGGGCTCTGAGGCC	TGCAGCGTTGATTGGCTAGCGGGGGGGTTAGAGTTCTTC	SQVTM	ANQGSEA	CSVDWLAGGLEFF	TRBV29-1	TRBD2	TRBJ2-1	9
HC-1	AGCCAAGTCACCATG	GCAAATCAGGGCTCTGAGGCC	TGCAGCGTTGCCGGGACCGTAAAAGAGACCCAGTACTTC	SQVTM	ANQGSEA	CSVAGTVKETQYF	TRBV29-1	TRBD1	TRBJ2-5	9
HC-1	AGCCAAGTCACCATG	GCAAATCAGGGCTCTGAGGCC	TGCAGCGTTGATCGGTGGGGACCTAACACTGAAGCTTTCTTT	SQVTM	ANQGSEA	CSVDRWGPNTEAFF	TRBV29-1	TRBD1	TRBJ1-1	9
HC-1	AGCCAAGTCACCATG	GCAAATCAGGGCTCTGAGGCC	TGCAGCGTTGACAGCGTGAACACTGAAGCTTTCTTT	SQVTM	ANQGSEA	CSVDSVNTEAFF	TRBV29-1		TRBJ1-1	9
HC-1	AGCCAAGTCACCATG	GCAAATCAGGGCTCTGAGGCC	TGCAGCGTTGGCTCAGCCTACGAGCAGTACTTC	SQVTM	ANQGSEA	CSVGSAYEQYF	TRBV29-1		TRBJ2-7	9
HC-1	AGCCAAGTCACCATG	GCAAATCAGGGCTCTGAGGCC	TGCAGCGTTGCCGTGGGCGGGGGGGCGTCTGAGCAGTTCTTC	SQVTM	ANQGSEA	CSVAVGGGASEQFF	TRBV29-1	TRBD2	TRBJ2-1	9
HC-1	AGCCAAGTCACCATG	GCAAATCAGGGCTCTGAGGCC	TGCAGCGTGGTAGCGGGATATAGCACAGATACGCAGTATTTT	SQVTM	ANQGSEA	CSVVAGYSTDTQYF	TRBV29-1	TRBD2	TRBJ2-3	9
HC-1	AGCCAAGTCACCATG	GCAAATCAGGGCTCTGAGGCC	TGCAGCGTCAAACCGGGACACCACAATGAGCAGTTCTTC	SQVTM	ANQGSEA	CSVKPGHHNEQFF	TRBV29-1	TRBD1	TRBJ2-1	9
HC-1	AGCCAAGTCACCATG	GCAAATCAGGGCTCTGAGGCC	TGCAGCGTTAAGGGTGGGGGTTCGCAGACCCAGTACTTC	SQVTM	ANQGSEA	CSVKGGGSQTQYF	TRBV29-1	TRBD1	TRBJ2-5	9
HC-1	AGCCAAGTCACCATG	GCAAATCAGGGCTCTGAGGCC	TGCAGCGTAGCCCTCTCTGGGGCCAACGTCCTGACTTTC	SQVTM	ANQGSEA	CSVALSGANVLTF	TRBV29-1		TRBJ2-6	9
HC-1	AGCCAAGTCACCATG	GCAAATCAGGGCTCTGAGGCC	TGCAGCGTTGTAGCCGGGACTCAGGTTTACAATGAGCAGTTCTTC	SQVTM	ANQGSEA	CSVVAGTQVYNEQFF	TRBV29-1	TRBD2	TRBJ2-1	9
HC-1	AGCCAAGTCACCATG	GCAAATCAGGGCTCTGAGGCC	TGCAGCGTTGAATGGGGATCCTACGAGCAGTACTTC	SQVTM	ANQGSEA	CSVEWGSYEQYF	TRBV29-1		TRBJ2-7	9
HC-1	AGCCAAGTCACCATG	GCAAATCAGGGCTCTGAGGCC	TGCAGCGTTGGGAGCGGGGGCCGCACAGATACGCAGTATTTT	SQVTM	ANQGSEA	CSVGSGGRTDTQYF	TRBV29-1	TRBD2	TRBJ2-3	9
HC-1	AGCCAAGTCACCATG	GCAAATCAGGGCTCTGAGGCC	TGCAGCGTTTCTTCGGGAGCAGGGGCCTTCGAGCAGTACTTC	SQVTM	ANQGSEA	CSVSSGAGAFEQYF	TRBV29-1	TRBD1	TRBJ2-7	9
HC-1	AGCCAAGTCACCATG	GCAAATCAGGGCTCTGAGGCC	TGCAGCGTGAAACAGGGGGCCCCTTGGGGCTACACCTTC	SQVTM	ANQGSEA	CSVKQGAPWGYTF	TRBV29-1	TRBD1	TRBJ1-2	9
HC-1	AGCCAAGTCACCATG	GCAAATCAGGGCTCTGAGGCC	TGCAGCGTTCGAGGGGGATCCTACGAGCAGTACTTC	SQVTM	ANQGSEA	CSVRGGSYEQYF	TRBV29-1	TRBD1	TRBJ2-7	9
HC-1	AGCCAAGTCACCATG	GCAAATCAGGGCTCTGAGGCC	TGCAGCGTTAAATGGACGTCCTACACTGAAGCTTTCTTT	SQVTM	ANQGSEA	CSVKWTSYTEAFF	TRBV29-1		TRBJ1-1	9
HC-1	AGCCAAGTCACCATG	GCAAATCAGGGCTCTGAGGCC	TGCAGCGTTAGGGGGGCCACTGGAAACACCATATATTTT	SQVTM	ANQGSEA	CSVRGATGNTIYF	TRBV29-1	TRBD2	TRBJ1-3	9
HC-1	AGCCAAGTCACCATG	GCAAATCAGGGCTCTGAGGCC	TGCAGCGGAGGACAGAATGAAAAACTGTTTTTT	SQVTM	ANQGSEA	CSGGQNEKLFF	TRBV29-1	TRBD1	TRBJ1-4	9
HC-1	AGCCAAGTCACCATG	GCAAATCAGGGCTCTGAGGCC	TGCAGCGTAGGACTAGCGGGAAGTGATGAGCAGTTCTTC	SQVTM	ANQGSEA	CSVGLAGSDEQFF	TRBV29-1	TRBD2	TRBJ2-1	9
HC-1	AGCCAAGTCACCATG	GCAAATCAGGGCTCTGAGGCC	TGCAGCGTACAGGGTCGCATGAACACTGAAGCTTTCTTT	SQVTM	ANQGSEA	CSVQGRMNTEAFF	TRBV29-1	TRBD1	TRBJ1-1	9
HC-1	AGCCAAGTCACCATG	GCAAATCAGGGCTCTGAGGCC	TGCAGCGTGCTGGGACTAGCGGGAGAGGGGTCCAAAAACATTCAGTACTTC	SQVTM	ANQGSEA	CSVLGLAGEGSKNIQYF	TRBV29-1	TRBD2	TRBJ2-4	9
HC-1	AGCCAAGTCACCATG	GCAAATCAGGGCTCTGAGGCC	TGCAGCGTTAAGGCCGGGACAGATCATCATGGCTACACCTTC	SQVTM	ANQGSEA	CSVKAGTDHHGYTF	TRBV29-1	TRBD1	TRBJ1-2	9
HC-1	AGCCAAGTCACCATG	GCAAATCAGGGCTCTGAGGCC	TGCAGCGGCGGACAGGGGGACACAGATACGCAGTATTTT	SQVTM	ANQGSEA	CSGGQGDTDTQYF	TRBV29-1	TRBD1	TRBJ2-3	9
HC-1	AGCCAAGTCACCATG	GCAAATCAGGGCTCTGAGGCC	TGCAGCGTTATACTAGCGGGGGGCCGCACAGATACGCAGTATTTT	SQVTM	ANQGSEA	CSVILAGGRTDTQYF	TRBV29-1	TRBD2	TRBJ2-3	9
HC-1	AGCCAAGTCACCATG	GCAAATCAGGGCTCTGAGGCC	TGCAGCGTTGAGCTCCTGAACACTGAAGCTTTCTTT	SQVTM	ANQGSEA	CSVELLNTEAFF	TRBV29-1		TRBJ1-1	9
HC-1	AGCCAAGTCACCATG	GCAAATCAGGGCTCTGAGGCC	TGCAGCGTTCGACGGGGGGCCTACGAGCAGTACTTC	SQVTM	ANQGSEA	CSVRRGAYEQYF	TRBV29-1	TRBD2	TRBJ2-7	9
HC-1	AGCCAAGTCACCATG	GCAAATCAGGGCTCTGAGGCC	TGCAGCGTTACCGACGGCTCCTACGAGCAGTACTTC	SQVTM	ANQGSEA	CSVTDGSYEQYF	TRBV29-1		TRBJ2-7	9
HC-1	AGCCAAGTCACCATG	GCAAATCAGGGCTCTGAGGCC	TGCAGCGTTGAGGAGACAGGGGAGTTAGCGCAGTATTTT	SQVTM	ANQGSEA	CSVEETGELAQYF	TRBV29-1	TRBD1	TRBJ2-3	9
HC-1	AGCCAAGTCACCATG	GCAAATCAGGGCTCTGAGGCC	TGCAGCGTTCACCCACAGGGTAACACTGAAGCTTTCTTT	SQVTM	ANQGSEA	CSVHPQGNTEAFF	TRBV29-1	TRBD1	TRBJ1-1	9
HC-1	AGCCAAGTCACCATG	GCAAATCAGGGCTCTGAGGCC	TGCAGCGTTGAAGATGCACTAGCGGGAGTCTCTTACGAGCAGTACTTC	SQVTM	ANQGSEA	CSVEDALAGVSYEQYF	TRBV29-1	TRBD2	TRBJ2-7	9
HC-1	AGCCAAGTCACCATG	GCAAATCAGGGCTCTGAGGCC	TGCAGCGGAGCAGCGGGAGCCTACGAGCAGTACTTC	SQVTM	ANQGSEA	CSGAAGAYEQYF	TRBV29-1	TRBD2	TRBJ2-7	9
HC-1	AGCCAAGTCACCATG	GCAAATCAGGGCTCTGAGGCC	TGCAGCGTTGCATCGGGCAGGGGGATCGGAAACACCATATATTTT	SQVTM	ANQGSEA	CSVASGRGIGNTIYF	TRBV29-1	TRBD1	TRBJ1-3	9
HC-1	AGCCAAGTCACCATG	GCAAATCAGGGCTCTGAGGCC	TGCAGCGTTGGGGACAGAGCTAACTATGGCTACACCTTC	SQVTM	ANQGSEA	CSVGDRANYGYTF	TRBV29-1	TRBD1	TRBJ1-2	9
HC-1	AGCCAAGTCACCATG	GCAAATCAGGGCTCTGAGGCC	TGCAGCGTTTCGAATCGCTATGGCTACACCTTC	SQVTM	ANQGSEA	CSVSNRYGYTF	TRBV29-1		TRBJ1-2	9
HC-1	AGCCAAGTCACCATG	GCAAATCAGGGCTCTGAGGCC	TGCAGCGTTATTATGGTTGGACAGGGGGCTCAGCCCCAGCATTTT	SQVTM	ANQGSEA	CSVIMVGQGAQPQHF	TRBV29-1	TRBD1	TRBJ1-5	9
HC-1	AGCCAAGTCACCATG	GCAAATCAGGGCTCTGAGGCC	TGCAGCGTTGAAGACCTCCACGGGAGCGCAGGGGGCTACACCTTC	SQVTM	ANQGSEA	CSVEDLHGSAGGYTF	TRBV29-1	TRBD2	TRBJ1-2	9
HC-1	AGCCAAGTCACCATG	GCAAATCAGGGCTCTGAGGCC	TGCAGCGTTGAACAGGGAATCAATCAGCCCCAGCATTTT	SQVTM	ANQGSEA	CSVEQGINQPQHF	TRBV29-1	TRBD1	TRBJ1-5	9
HC-1	AGCCAAGTCACCATG	GCAAATCAGGGCTCTGAGGCC	TGCAGCGTGGTCTCCTCGGGCCAGTTTAACTATGGCTACACCTTC	SQVTM	ANQGSEA	CSVVSSGQFNYGYTF	TRBV29-1	TRBD1	TRBJ1-2	9
HC-1	AGCCAAGTCACCATG	GCAAATCAGGGCTCTGAGGCC	TGCAGCGCCCGGGCCGGGACAGAGGGATCACCCCTCCACTTT	SQVTM	ANQGSEA	CSARAGTEGSPLHF	TRBV29-1	TRBD1	TRBJ1-6	9
HC-1	AGCCAAGTCACCATG	GCAAATCAGGGCTCTGAGGCC	TGCAGCGCCAAACAACAGGGTTTCGGGGAGCTGTTTTTT	SQVTM	ANQGSEA	CSAKQQGFGELFF	TRBV29-1	TRBD1	TRBJ2-2	9
HC-1	AGCCAAGTCACCATG	GCAAATCAGGGCTCTGAGGCC	TGCAGCGTTGGTGGAGTGGGCAATCAGCCCCAGCATTTT	SQVTM	ANQGSEA	CSVGGVGNQPQHF	TRBV29-1		TRBJ1-5	9
HC-1	AGCCAAGTCACCATG	GCAAATCAGGGCTCTGAGGCC	TGCAGCGTCCTAGGAGTCTCCTACGAGCAGTACTTC	SQVTM	ANQGSEA	CSVLGVSYEQYF	TRBV29-1		TRBJ2-7	9
HC-1	AGCCAAGTCACCATG	GCAAATCAGGGCTCTGAGGCC	TGCAGCGTTGAAGACTACAGGGCGAACACCGGGGAGCTGTTTTTT	SQVTM	ANQGSEA	CSVEDYRANTGELFF	TRBV29-1	TRBD1	TRBJ2-2	9
HC-1	AGCCAAGTCACCATG	GCAAATCAGGGCTCTGAGGCC	TGCAGCGTTCCCTCGGCAGGGGTGTCTAACTATGGCTACACCTTC	SQVTM	ANQGSEA	CSVPSAGVSNYGYTF	TRBV29-1	TRBD1	TRBJ1-2	9
HC-1	AGCCAAGTCACCATG	GCAAATCAGGGCTCTGAGGCC	TGCAGCGTTGCTCCGAGAAGGGCCGGGAGCTACGAGCAGTACTTC	SQVTM	ANQGSEA	CSVAPRRAGSYEQYF	TRBV29-1	TRBD1	TRBJ2-7	9
HC-1	AGCCAAGTCACCATG	GCAAATCAGGGCTCTGAGGCC	TGCAGCGTTCAAGATGGCGGGAGGGTCTACAATGAGCAGTTCTTC	SQVTM	ANQGSEA	CSVQDGGRVYNEQFF	TRBV29-1	TRBD2	TRBJ2-1	9
HC-1	AGCCAAGTCACCATG	GCAAATCAGGGCTCTGAGGCC	TGCAGCGGGAGTCCATACAGGGACCACACTGAAGCTTTCTTT	SQVTM	ANQGSEA	CSGSPYRDHTEAFF	TRBV29-1	TRBD1	TRBJ1-1	9
HC-1	AGCCAAGTCACCATG	GCAAATCAGGGCTCTGAGGCC	TGCAGCGTTGTGGGGGCCCGGGGGGAAAAACTGTTTTTT	SQVTM	ANQGSEA	CSVVGARGEKLFF	TRBV29-1	TRBD1	TRBJ1-4	9
HC-1	AGCCAAGTCACCATG	GCAAATCAGGGCTCTGAGGCC	TGCAGCGTTGTTGAAGGGGCCTACGGGGGCGAGCAGTACTTC	SQVTM	ANQGSEA	CSVVEGAYGGEQYF	TRBV29-1	TRBD2	TRBJ2-7	9
HC-1	AGCCAAGTCACCATG	GCAAATCAGGGCTCTGAGGCC	TGCAGCGTCGTGGGACAGGGTATCTCTGAAGCTTTCTTT	SQVTM	ANQGSEA	CSVVGQGISEAFF	TRBV29-1	TRBD1	TRBJ1-1	9
HC-1	AGCCAAGTCACCATG	GCAAATCAGGGCTCTGAGGCC	TGCAGCGTTGCCAGGTCCTCTGGAAACACCATATATTTT	SQVTM	ANQGSEA	CSVARSSGNTIYF	TRBV29-1		TRBJ1-3	9
HC-1	AGCCAAGTCACCATG	GCAAATCAGGGCTCTGAGGCC	TGCAGCGCCTCGGTGGGACAGAGCACAGATACGCAGTATTTT	SQVTM	ANQGSEA	CSASVGQSTDTQYF	TRBV29-1	TRBD1	TRBJ2-3	9
HC-1	AGCCAAGTCACCATG	GCAAATCAGGGCTCTGAGGCC	TGCAGCGTTGTAGGGGGCGAAGAGACCCAGTACTTC	SQVTM	ANQGSEA	CSVVGGEETQYF	TRBV29-1	TRBD1	TRBJ2-5	9
HC-1	AGCCAAGTCACCATG	GCAAATCAGGGCTCTGAGGCC	TGCAGCGTTGGGAGCCTGGCGGGAACCTACGAGCAGTACTTC	SQVTM	ANQGSEA	CSVGSLAGTYEQYF	TRBV29-1	TRBD2	TRBJ2-7	9
HC-1	AGCCAAGTCACCATG	GCAAATCAGGGCTCTGAGGCC	TGCAGCGTTGAGGCGGGAAATGGCTACACCTTC	SQVTM	ANQGSEA	CSVEAGNGYTF	TRBV29-1	TRBD2	TRBJ1-2	9
HC-1	AGCCAAGTCACCATG	GCAAATCAGGGCTCTGAGGCC	TGCAGCGTTGAATCTTGGGGAGGGCCGGGGGAGACCCAGTACTTC	SQVTM	ANQGSEA	CSVESWGGPGETQYF	TRBV29-1	TRBD2	TRBJ2-5	9
HC-1	AGCCAAGTCACCATG	GCAAATCAGGGCTCTGAGGCC	TGCAGCGTTAAGGGGGTTCGGGGGAGTAGTGGCTACAATGAGCAGTTCTTC	SQVTM	ANQGSEA	CSVKGVRGSSGYNEQFF	TRBV29-1	TRBD2	TRBJ2-1	9
HC-1	AGCCAAGTCACCATG	GCAAATCAGGGCTCTGAGGCC	TGCAGCGTTGATGAGGCAGCCAATGAGCAGTTCTTC	SQVTM	ANQGSEA	CSVDEAANEQFF	TRBV29-1	TRBD2	TRBJ2-1	9
HC-1	AGCCAAGTCACCATG	GCAAATCAGGGCTCTGAGGCC	TGCAGCGTTGAGGATCTCTTTGGACTAGCGGACCCCAATGAGCAGTTCTTC	SQVTM	ANQGSEA	CSVEDLFGLADPNEQFF	TRBV29-1	TRBD2	TRBJ2-1	9
HC-1	AGCCAAGTCACCATG	GCAAATCAGGGCTCTGAGGCC	TGCAGCGTTGACGACTACAATGAGCAGTTCTTC	SQVTM	ANQGSEA	CSVDDYNEQFF	TRBV29-1		TRBJ2-1	9
HC-1	AGCCAAGTCACCATG	GCAAATCAGGGCTCTGAGGCC	TGCAGCGGGGAGACTGCCATGAACACTGAAGCTTTCTTT	SQVTM	ANQGSEA	CSGETAMNTEAFF	TRBV29-1	TRBD2	TRBJ1-1	9
HC-1	AGCCAAGTCACCATG	GCAAATCAGGGCTCTGAGGCC	TGCAGCGTTGCGGTAGACAGCACAAGCTCCTACAATGAGCAGTTCTTC	SQVTM	ANQGSEA	CSVAVDSTSSYNEQFF	TRBV29-1	TRBD1	TRBJ2-1	9
HC-1	AGCCAAGTCACCATG	GCAAATCAGGGCTCTGAGGCC	TGCAGCGTTGAAAGGGACAACTACGAGCAGTACTTC	SQVTM	ANQGSEA	CSVERDNYEQYF	TRBV29-1	TRBD1	TRBJ2-7	9
HC-1	AGCCAAGTCACCATG	GCAAATCAGGGCTCTGAGGCC	TGCAGCGTTTTTGGCGAGACCCAGTACTTC	SQVTM	ANQGSEA	CSVFGETQYF	TRBV29-1		TRBJ2-5	9
HC-1	AGCCAAGTCACCATG	GCAAATCAGGGCTCTGAGGCC	TGCAGCGTTGGACATATGAACACTGAAGCTTTCTTT	SQVTM	ANQGSEA	CSVGHMNTEAFF	TRBV29-1		TRBJ1-1	9
HC-1	AGCCAAGTCACCATG	GCAAATCAGGGCTCTGAGGCC	TGCAGCGTTCGACCCGGGACAGGGTCCTACGAGCAGTACTTC	SQVTM	ANQGSEA	CSVRPGTGSYEQYF	TRBV29-1	TRBD1	TRBJ2-7	9
HC-1	AGCCAAGTCACCATG	GCAAATCAGGGCTCTGAGGCC	TGCAGCGCTCCGGGACAGGGTGGAGGCTACACCTTC	SQVTM	ANQGSEA	CSAPGQGGGYTF	TRBV29-1	TRBD1	TRBJ1-2	9
HC-1	AGCCAAGTCACCATG	GCAAATCAGGGCTCTGAGGCC	TGCAGCGTTGAAAGCTCTGGAAACACCATATATTTT	SQVTM	ANQGSEA	CSVESSGNTIYF	TRBV29-1		TRBJ1-3	9
HC-1	AGCCAAGTCACCATG	GCAAATCAGGGCTCTGAGGCC	TGCAGCCTTCAATTTGGGCCAGAGACCCAGTACTTC	SQVTM	ANQGSEA	CSLQFGPETQYF	TRBV29-1	TRBD1	TRBJ2-5	9
HC-1	AGCCAAGTCACCATG	GCAAATCAGGGCTCTGAGGCC	TGCAGCGTTGAGGGGCAGGGAGTAGAGACCCAGTACTTC	SQVTM	ANQGSEA	CSVEGQGVETQYF	TRBV29-1	TRBD1	TRBJ2-5	9
HC-1	AGCCAAGTCACCATG	GCAAATCAGGGCTCTGAGGCC	TGCAGCGTTGAACGTGGGATGACGGGGGAGACCCAGTACTTC	SQVTM	ANQGSEA	CSVERGMTGETQYF	TRBV29-1	TRBD2	TRBJ2-5	9
HC-1	AGCCAAGTCACCATG	GCAAATCAGGGCTCTGAGGCC	TGCAGCGTTGCCCAGGGGTACAATGAGCAGTTCTTC	SQVTM	ANQGSEA	CSVAQGYNEQFF	TRBV29-1	TRBD1	TRBJ2-1	9
HC-1	AGCCAAGTCACCATG	GCAAATCAGGGCTCTGAGGCC	TGCAGCGTTGGGGGGCATAGACAAGAGACCCAGTACTTC	SQVTM	ANQGSEA	CSVGGHRQETQYF	TRBV29-1	TRBD1	TRBJ2-5	9
HC-1	AGCCAAGTCACCATG	GCAAATCAGGGCTCTGAGGCC	TGCAGCGTTGATGGTAGCGGGGGAAACACAGATACGCAGTATTTT	SQVTM	ANQGSEA	CSVDGSGGNTDTQYF	TRBV29-1	TRBD2	TRBJ2-3	9
HC-1	AGCCAAGTCACCATG	GCAAATCAGGGCTCTGAGGCC	TGCAGCGCTGAGACAGGAGTCAACACTGAAGCTTTCTTT	SQVTM	ANQGSEA	CSAETGVNTEAFF	TRBV29-1	TRBD1	TRBJ1-1	9
HC-1	AGCCAAGTCACCATG	GCAAATCAGGGCTCTGAGGCC	TGCAGCGTTGAAAGATCTGCGGGAATCAATGAGCAGTTCTTC	SQVTM	ANQGSEA	CSVERSAGINEQFF	TRBV29-1	TRBD2	TRBJ2-1	9
HC-1	AGCCAAGTCACCATG	GCAAATCAGGGCTCTGAGGCC	TGCAGCGTTGATGGATCTAACTATGGCTACACCTTC	SQVTM	ANQGSEA	CSVDGSNYGYTF	TRBV29-1		TRBJ1-2	9
HC-1	AGCCAAGTCACCATG	GCAAATCAGGGCTCTGAGGCC	TGCAGCGTTGTAGGTATGAACACTGAAGCTTTCTTT	SQVTM	ANQGSEA	CSVVGMNTEAFF	TRBV29-1		TRBJ1-1	9
HC-1	AGCCAAGTCACCATG	GCAAATCAGGGCTCTGAGGCC	TGCAGCGCCCGGACAGGGAACGAGCAGTACTTC	SQVTM	ANQGSEA	CSARTGNEQYF	TRBV29-1	TRBD1	TRBJ2-7	9
HC-1	AGCCAAGTCACCATG	GCAAATCAGGGCTCTGAGGCC	TGCAGCGTTGCTAGGGGTGCGAACACCGGGGAGCTGTTTTTT	SQVTM	ANQGSEA	CSVARGANTGELFF	TRBV29-1	TRBD1	TRBJ2-2	9
HC-1	AGCCAAGTCACCATG	GCAAATCAGGGCTCTGAGGCC	TGCAGCGTTAAATACAGCTCCTACAATGAGCAGTTCTTC	SQVTM	ANQGSEA	CSVKYSSYNEQFF	TRBV29-1		TRBJ2-1	9
HC-1	AGCCAAGTCACCATG	GCAAATCAGGGCTCTGAGGCC	TGCAGCGGGAAACAGGGGCCCGGGGAGCTGTTTTTT	SQVTM	ANQGSEA	CSGKQGPGELFF	TRBV29-1	TRBD1	TRBJ2-2	9
HC-1	AGCCAAGTCACCATG	GCAAATCAGGGCTCTGAGGCC	TGCAGCGTTGAGGGGACAGGTTCTGTCGAGCAGTACTTC	SQVTM	ANQGSEA	CSVEGTGSVEQYF	TRBV29-1	TRBD1	TRBJ2-7	9
HC-1	AGCCAAGTCACCATG	GCAAATCAGGGCTCTGAGGCC	TGCAGCGTTTACACCCCAGGGTACAATGAGCAGTTCTTC	SQVTM	ANQGSEA	CSVYTPGYNEQFF	TRBV29-1	TRBD1	TRBJ2-1	9
HC-1	AGCCAAGTCACCATG	GCAAATCAGGGCTCTGAGGCC	TGCAGCGTTGGAGGCGAGTACAATGAGCAGTTCTTC	SQVTM	ANQGSEA	CSVGGEYNEQFF	TRBV29-1		TRBJ2-1	9
HC-1	AGCCAAGTCACCATG	GCAAATCAGGGCTCTGAGGCC	TGCAGCGCCCCGGCCCCCGGGGCTGGGGAGCAGTACTTC	SQVTM	ANQGSEA	CSAPAPGAGEQYF	TRBV29-1	TRBD1	TRBJ2-7	8
HC-1	AGCCAAGTCACCATG	GCAAATCAGGGCTCTGAGGCC	TGCAGCGCGGGGGGGACAGGGGGCCAGCCCCAGCATTTT	SQVTM	ANQGSEA	CSAGGTGGQPQHF	TRBV29-1	TRBD1	TRBJ1-5	8
HC-1	AGCCAAGTCACCATG	GCAAATCAGGGCTCTGAGGCC	TGCAGCGTTGGAGTCCCCAATCAGCCCCAGCATTTT	SQVTM	ANQGSEA	CSVGVPNQPQHF	TRBV29-1		TRBJ1-5	8
HC-1	AGCCAAGTCACCATG	GCAAATCAGGGCTCTGAGGCC	TGCAGCGCCAAGGGAGGCGGGGGGGAGCCCCAGCATTTT	SQVTM	ANQGSEA	CSAKGGGGEPQHF	TRBV29-1	TRBD2	TRBJ1-5	8
HC-1	AGCCAAGTCACCATG	GCAAATCAGGGCTCTGAGGCC	TGCAGCGTTGAAGACCCTAATCTAGCACCCAAAAACATTCAGTACTTC	SQVTM	ANQGSEA	CSVEDPNLAPKNIQYF	TRBV29-1	TRBD2	TRBJ2-4	8
HC-1	AGCCAAGTCACCATG	GCAAATCAGGGCTCTGAGGCC	TGCAGCGTTGGGTACCCCGGGACAGGGCAGGCCGGGGAGCTGTTTTTT	SQVTM	ANQGSEA	CSVGYPGTGQAGELFF	TRBV29-1	TRBD1	TRBJ2-2	8
HC-1	AGCCAAGTCACCATG	GCAAATCAGGGCTCTGAGGCC	TGCAGCGTTAACGGGGGAGACACAGATACGCAGTATTTT	SQVTM	ANQGSEA	CSVNGGDTDTQYF	TRBV29-1	TRBD2	TRBJ2-3	8
HC-1	AGCCAAGTCACCATG	GCAAATCAGGGCTCTGAGGCC	TGCAGCGTCCTACAGCAGCTTAACTCCTACGAGCAGTACTTC	SQVTM	ANQGSEA	CSVLQQLNSYEQYF	TRBV29-1		TRBJ2-7	8
HC-1	AGCCAAGTCACCATG	GCAAATCAGGGCTCTGAGGCC	TGCAGCGGCGGGACCCGTGGTGGCTACACCTTC	SQVTM	ANQGSEA	CSGGTRGGYTF	TRBV29-1	TRBD1	TRBJ1-2	8
HC-1	AGCCAAGTCACCATG	GCAAATCAGGGCTCTGAGGCC	TGCAGCGTTGATCCCAGCACAGATACGCAGTATTTT	SQVTM	ANQGSEA	CSVDPSTDTQYF	TRBV29-1		TRBJ2-3	8
HC-1	AGCCAAGTCACCATG	GCAAATCAGGGCTCTGAGGCC	TGCAGCGTTGAAGGGGGGTCCGTCCCCGGGGCCAACGTCCTGACTTTC	SQVTM	ANQGSEA	CSVEGGSVPGANVLTF	TRBV29-1	TRBD1	TRBJ2-6	8
HC-1	AGCCAAGTCACCATG	GCAAATCAGGGCTCTGAGGCC	TGCAGCGGTACTCAGGGGAGCTCCTACAATGAGCAGTTCTTC	SQVTM	ANQGSEA	CSGTQGSSYNEQFF	TRBV29-1		TRBJ2-1	8
HC-1	AGCCAAGTCACCATG	GCAAATCAGGGCTCTGAGGCC	TGCAGCGTTGAACAGGGACGGGGGAACATTCAGTACTTC	SQVTM	ANQGSEA	CSVEQGRGNIQYF	TRBV29-1	TRBD1	TRBJ2-4	8
HC-1	AGCCAAGTCACCATG	GCAAATCAGGGCTCTGAGGCC	TGCAGCGTGGGAGGCGGGTCCGCCTACAATGAGCAGTTCTTC	SQVTM	ANQGSEA	CSVGGGSAYNEQFF	TRBV29-1	TRBD2	TRBJ2-1	8
HC-1	AGCCAAGTCACCATG	GCAAATCAGGGCTCTGAGGCC	TGCAGCGTTGAGCTAGCGGGGGGGCCCACAGATACGCAGTATTTT	SQVTM	ANQGSEA	CSVELAGGPTDTQYF	TRBV29-1	TRBD2	TRBJ2-3	8
HC-1	AGCCAAGTCACCATG	GCAAATCAGGGCTCTGAGGCC	TGCAGCGGCGGACGAAACACTGAAGCTTTCTTT	SQVTM	ANQGSEA	CSGGRNTEAFF	TRBV29-1		TRBJ1-1	8
HC-1	AGCCAAGTCACCATG	GCAAATCAGGGCTCTGAGGCC	TGCAGCGTTGTAGCGTCGAACACCGGGGAGCTGTTTTTT	SQVTM	ANQGSEA	CSVVASNTGELFF	TRBV29-1		TRBJ2-2	8
HC-1	AGCCAAGTCACCATG	GCAAATCAGGGCTCTGAGGCC	TGCAGCGTACGACAGGGGGCGGGGGGCAATCAGCCCCAGCATTTT	SQVTM	ANQGSEA	CSVRQGAGGNQPQHF	TRBV29-1	TRBD1	TRBJ1-5	8
HC-1	AGCCAAGTCACCATG	GCAAATCAGGGCTCTGAGGCC	TGCAGCGTGGGGCCGGGACAGGGAGCGGGCTACACCTTC	SQVTM	ANQGSEA	CSVGPGQGAGYTF	TRBV29-1	TRBD1	TRBJ1-2	8
HC-1	AGCCAAGTCACCATG	GCAAATCAGGGCTCTGAGGCC	TGCAGCGCCAAAACAGGGGTGAACGAAAAACTGTTTTTT	SQVTM	ANQGSEA	CSAKTGVNEKLFF	TRBV29-1	TRBD1	TRBJ1-4	8
HC-1	AGCCAAGTCACCATG	GCAAATCAGGGCTCTGAGGCC	TGCAGCGTTGTTCCGGCTGAAGCTTTCTTT	SQVTM	ANQGSEA	CSVVPAEAFF	TRBV29-1		TRBJ1-1	8
HC-1	AGCCAAGTCACCATG	GCAAATCAGGGCTCTGAGGCC	TGCAGCGTTGAACCAGGGGGCTATACCGGGGAGCTGTTTTTT	SQVTM	ANQGSEA	CSVEPGGYTGELFF	TRBV29-1	TRBD1	TRBJ2-2	8
HC-1	AGCCAAGTCACCATG	GCAAATCAGGGCTCTGAGGCC	TGCAGCGTTAGGGCCCAGCGGGAGGCCGGGACCCAGTACTTC	SQVTM	ANQGSEA	CSVRAQREAGTQYF	TRBV29-1	TRBD2	TRBJ2-5	8
HC-1	AGCCAAGTCACCATG	GCAAATCAGGGCTCTGAGGCC	TGCAGCGCAAGGGGGGAAATTGGAGAGACCCAGTACTTC	SQVTM	ANQGSEA	CSARGEIGETQYF	TRBV29-1	TRBD1	TRBJ2-5	8
HC-1	AGCCAAGTCACCATG	GCAAATCAGGGCTCTGAGGCC	TGCAGCGTTGATAGTCCATCCTTGGCAGCTTTCTTT	SQVTM	ANQGSEA	CSVDSPSLAAFF	TRBV29-1	TRBD2	TRBJ1-1	8
HC-1	AGCCAAGTCACCATG	GCAAATCAGGGCTCTGAGGCC	TGCAGCGTTGCGGGACAGAACCCTAATTCACCCCTCCACTTT	SQVTM	ANQGSEA	CSVAGQNPNSPLHF	TRBV29-1	TRBD1	TRBJ1-6	8
HC-1	AGCCAAGTCACCATG	GCAAATCAGGGCTCTGAGGCC	TGCAGCGTTGCACCCGGGACAGGGGGCCAAGAGACCCAGTACTTC	SQVTM	ANQGSEA	CSVAPGTGGQETQYF	TRBV29-1	TRBD1	TRBJ2-5	8
HC-1	AGCCAAGTCACCATG	GCAAATCAGGGCTCTGAGGCC	TGCAGCGTTCGAAGTTTAGCGGTCTCCTACAATGAGCAGTTCTTC	SQVTM	ANQGSEA	CSVRSLAVSYNEQFF	TRBV29-1	TRBD2	TRBJ2-1	8
HC-1	AGCCAAGTCACCATG	GCAAATCAGGGCTCTGAGGCC	TGCAGCGTTGAGACAGGGCCTGAAGCTTTCTTT	SQVTM	ANQGSEA	CSVETGPEAFF	TRBV29-1	TRBD1	TRBJ1-1	8
HC-1	AGCCAAGTCACCATG	GCAAATCAGGGCTCTGAGGCC	TGCAGCGTAGTCCTAGGGGACAGAACGCAGTATTTT	SQVTM	ANQGSEA	CSVVLGDRTQYF	TRBV29-1	TRBD1	TRBJ2-3	8
HC-1	AGCCAAGTCACCATG	GCAAATCAGGGCTCTGAGGCC	TGCAGCGTTGAGGTGGGAAACGAGCAGTACTTC	SQVTM	ANQGSEA	CSVEVGNEQYF	TRBV29-1		TRBJ2-7	8
HC-1	AGCCAAGTCACCATG	GCAAATCAGGGCTCTGAGGCC	TGCAGCGTCGAAGGACTAGCGGGGAAGTTGGATACGCAGTATTTT	SQVTM	ANQGSEA	CSVEGLAGKLDTQYF	TRBV29-1	TRBD2	TRBJ2-3	8
HC-1	AGCCAAGTCACCATG	GCAAATCAGGGCTCTGAGGCC	TGCAGCGTTGGAATGGGGGGATATAATTCACCCCTCCACTTT	SQVTM	ANQGSEA	CSVGMGGYNSPLHF	TRBV29-1	TRBD2	TRBJ1-6	8
HC-1	AGCCAAGTCACCATG	GCAAATCAGGGCTCTGAGGCC	TGCAGCGTTGCCTACCAGGGATATGGCTACACCTTC	SQVTM	ANQGSEA	CSVAYQGYGYTF	TRBV29-1	TRBD1	TRBJ1-2	8
HC-1	AGCCAAGTCACCATG	GCAAATCAGGGCTCTGAGGCC	TGCAGCGTTGAGTCCCGGAGCCGATACAATGAGCAGTTCTTC	SQVTM	ANQGSEA	CSVESRSRYNEQFF	TRBV29-1	TRBD1	TRBJ2-1	8
HC-1	AGCCAAGTCACCATG	GCAAATCAGGGCTCTGAGGCC	TGCAGCGTTGACCTTCGGGGGTCAGAGACCCAGTACTTC	SQVTM	ANQGSEA	CSVDLRGSETQYF	TRBV29-1	TRBD2	TRBJ2-5	8
HC-1	AGCCAAGTCACCATG	GCAAATCAGGGCTCTGAGGCC	TGCAGCGTTGACAGACCCCAAGAGACCCAGTACTTC	SQVTM	ANQGSEA	CSVDRPQETQYF	TRBV29-1		TRBJ2-5	8
HC-1	AGCCAAGTCACCATG	GCAAATCAGGGCTCTGAGGCC	TGCAGCGCCGACAGGGGCACGGGGACTGAAGCTTTCTTT	SQVTM	ANQGSEA	CSADRGTGTEAFF	TRBV29-1	TRBD1	TRBJ1-1	8
HC-1	AGCCAAGTCACCATG	GCAAATCAGGGCTCTGAGGCC	TGCAGCGTCGAACAGGGGGCTGGTGGCTACACCTTC	SQVTM	ANQGSEA	CSVEQGAGGYTF	TRBV29-1	TRBD1	TRBJ1-2	8
HC-1	AGCCAAGTCACCATG	GCAAATCAGGGCTCTGAGGCC	TGCAGCGTGGGACAGACGAACACTGAAGCTTTCTTT	SQVTM	ANQGSEA	CSVGQTNTEAFF	TRBV29-1	TRBD1	TRBJ1-1	8
HC-1	AGCCAAGTCACCATG	GCAAATCAGGGCTCTGAGGCC	TGCAGCGTTGGGGAGTCCTACGAGCAGTACTTC	SQVTM	ANQGSEA	CSVGESYEQYF	TRBV29-1		TRBJ2-7	8
HC-1	AGCCAAGTCACCATG	GCAAATCAGGGCTCTGAGGCC	TGCAGCGTGGATGCCAGCACAGATACGCAGTATTTT	SQVTM	ANQGSEA	CSVDASTDTQYF	TRBV29-1		TRBJ2-3	8
HC-1	AGCCAAGTCACCATG	GCAAATCAGGGCTCTGAGGCC	TGCAGCGTTGAAAGGGGGACAGGGGTCTATGGCTACACCTTC	SQVTM	ANQGSEA	CSVERGTGVYGYTF	TRBV29-1	TRBD1	TRBJ1-2	8
HC-1	AGCCAAGTCACCATG	GCAAATCAGGGCTCTGAGGCC	TGCAGCGTTGGGACTAGCGGAGAGACCCAGTACTTC	SQVTM	ANQGSEA	CSVGTSGETQYF	TRBV29-1	TRBD2	TRBJ2-5	8
HC-1	AGCCAAGTCACCATG	GCAAATCAGGGCTCTGAGGCC	TGCAGCGTTGAAGGGTCTCGGGGGGGCACTGAAGCTTTCTTT	SQVTM	ANQGSEA	CSVEGSRGGTEAFF	TRBV29-1	TRBD2	TRBJ1-1	8
HC-1	AGCCAAGTCACCATG	GCAAATCAGGGCTCTGAGGCC	TGCAGCGTTCGGACTAGCGGGAGGGTCCCCTACAATGAGCAGTTCTTC	SQVTM	ANQGSEA	CSVRTSGRVPYNEQFF	TRBV29-1	TRBD2	TRBJ2-1	8
HC-1	AGCCAAGTCACCATG	GCAAATCAGGGCTCTGAGGCC	TGCAGCGTTGAAGGCGTCCCGGGCACAGATACGCAGTATTTT	SQVTM	ANQGSEA	CSVEGVPGTDTQYF	TRBV29-1	TRBD1	TRBJ2-3	8
HC-1	AGCCAAGTCACCATG	GCAAATCAGGGCTCTGAGGCC	TGCAGCGTGGGGACAGGGGCTCTTGGCTACACCTTC	SQVTM	ANQGSEA	CSVGTGALGYTF	TRBV29-1	TRBD1	TRBJ1-2	8
HC-1	AGCCAAGTCACCATG	GCAAATCAGGGCTCTGAGGCC	TGCAGCGTTGGCCGGGACAGGGGACCCTACGAGCAGTACTTC	SQVTM	ANQGSEA	CSVGRDRGPYEQYF	TRBV29-1	TRBD1	TRBJ2-7	8
HC-1	AGCCAAGTCACCATG	GCAAATCAGGGCTCTGAGGCC	TGCAGCGTTGAAGGGTACAGGGCGGACATTCAGTACTTC	SQVTM	ANQGSEA	CSVEGYRADIQYF	TRBV29-1	TRBD1	TRBJ2-4	8
HC-1	AGCCAAGTCACCATG	GCAAATCAGGGCTCTGAGGCC	TGCAGCGCAGGGGTTGGTAATCAGCCCCAGCATTTT	SQVTM	ANQGSEA	CSAGVGNQPQHF	TRBV29-1	TRBD1	TRBJ1-5	8
HC-1	AGCCAAGTCACCATG	GCAAATCAGGGCTCTGAGGCC	TGCAGCGTTGGTGGACAGAGCTCTGGAAACACCATATATTTT	SQVTM	ANQGSEA	CSVGGQSSGNTIYF	TRBV29-1		TRBJ1-3	8
HC-1	AGCCAAGTCACCATG	GCAAATCAGGGCTCTGAGGCC	TGCAGCGTTGAAGGGGGAGCTCTTTATGGCTACACCTTC	SQVTM	ANQGSEA	CSVEGGALYGYTF	TRBV29-1	TRBD2	TRBJ1-2	8
HC-1	AGCCAAGTCACCATG	GCAAATCAGGGCTCTGAGGCC	TGCAGCGTTGTCCCTCAATCGGGACTATCCTACAATGAGCAGTTCTTC	SQVTM	ANQGSEA	CSVVPQSGLSYNEQFF	TRBV29-1	TRBD2	TRBJ2-1	8
HC-1	AGCCAAGTCACCATG	GCAAATCAGGGCTCTGAGGCC	TGCAGCGTAAGGGACTCATCCAGAGACATTCAGTACTTC	SQVTM	ANQGSEA	CSVRDSSRDIQYF	TRBV29-1	TRBD2	TRBJ2-4	8
HC-1	AGCCAAGTCACCATG	GCAAATCAGGGCTCTGAGGCC	TGCAGCGTTGAGCAGGGGGCCGGAACTGAAGCTTTCTTT	SQVTM	ANQGSEA	CSVEQGAGTEAFF	TRBV29-1	TRBD1	TRBJ1-1	8
HC-1	AGCCAAGTCACCATG	GCAAATCAGGGCTCTGAGGCC	TGCAGCGTCCGACAGGGGAATGAAAAACTGTTTTTT	SQVTM	ANQGSEA	CSVRQGNEKLFF	TRBV29-1	TRBD1	TRBJ1-4	8
HC-1	AGCCAAGTCACCATG	GCAAATCAGGGCTCTGAGGCC	TGCAGCGTAGAGACCGGGACAGGGATCGACAATGAGCAGTTCTTC	SQVTM	ANQGSEA	CSVETGTGIDNEQFF	TRBV29-1	TRBD1	TRBJ2-1	8
HC-1	AGCCAAGTCACCATG	GCAAATCAGGGCTCTGAGGCC	TGCAGCGTTGAAGAGGGGGGGGTGAACACCGGGGAGCTGTTTTTT	SQVTM	ANQGSEA	CSVEEGGVNTGELFF	TRBV29-1	TRBD2	TRBJ2-2	8
HC-1	AGCCAAGTCACCATG	GCAAATCAGGGCTCTGAGGCC	TGCAGCGTTGTCTTCAGGGGCATCTTTGGCTACACCTTC	SQVTM	ANQGSEA	CSVVFRGIFGYTF	TRBV29-1	TRBD1	TRBJ1-2	8
HC-1	AGCCAAGTCACCATG	GCAAATCAGGGCTCTGAGGCC	TGCAGCGTTGTACTAGTTGGAGAGACCCAGTACTTC	SQVTM	ANQGSEA	CSVVLVGETQYF	TRBV29-1	TRBD2	TRBJ2-5	8
HC-1	AGCCAAGTCACCATG	GCAAATCAGGGCTCTGAGGCC	TGCAGCGTCACCCCGAACACCGGGGAGCTGTTTTTT	SQVTM	ANQGSEA	CSVTPNTGELFF	TRBV29-1		TRBJ2-2	8
HC-1	AGCCAAGTCACCATG	GCAAATCAGGGCTCTGAGGCC	TGCAGCACGGGGGGGTGGCTAGCGGGAGAGACCCAGTACTTC	SQVTM	ANQGSEA	CSTGGWLAGETQYF	TRBV29-1	TRBD2	TRBJ2-5	8
HC-1	AGCCAAGTCACCATG	GCAAATCAGGGCTCTGAGGCC	TGCAGCGCCGCAGGACAGGGGCACACCGGGGAGCTGTTTTTT	SQVTM	ANQGSEA	CSAAGQGHTGELFF	TRBV29-1	TRBD1	TRBJ2-2	8
HC-1	AGCCAAGTCACCATG	GCAAATCAGGGCTCTGAGGCC	TGCAGCGTTGGAACAGCGGGATACGAGCAGTACTTC	SQVTM	ANQGSEA	CSVGTAGYEQYF	TRBV29-1	TRBD2	TRBJ2-7	8
HC-1	AGCCAAGTCACCATG	GCAAATCAGGGCTCTGAGGCC	TGCAGCGGCCACGGGGGAAGCACCTACAATGAGCAGTTCTTC	SQVTM	ANQGSEA	CSGHGGSTYNEQFF	TRBV29-1	TRBD2	TRBJ2-1	8
HC-1	AGCCAAGTCACCATG	GCAAATCAGGGCTCTGAGGCC	TGCAGCGTTGAAGATATAAACGGCTACACCTTC	SQVTM	ANQGSEA	CSVEDINGYTF	TRBV29-1		TRBJ1-2	8
HC-1	AGCCAAGTCACCATG	GCAAATCAGGGCTCTGAGGCC	TGCAGCGTGCTTCATACCTACGAGCAGTACTTC	SQVTM	ANQGSEA	CSVLHTYEQYF	TRBV29-1		TRBJ2-7	8
HC-1	AGCCAAGTCACCATG	GCAAATCAGGGCTCTGAGGCC	TGCAGCGGGGGCGACCCTCCCGCCTACAATGAGCAGTTCTTC	SQVTM	ANQGSEA	CSGGDPPAYNEQFF	TRBV29-1	TRBD2	TRBJ2-1	8
HC-1	AGCCAAGTCACCATG	GCAAATCAGGGCTCTGAGGCC	TGCAGCGTTCCCGGGACAGGGATGGAGCAGTACTTC	SQVTM	ANQGSEA	CSVPGTGMEQYF	TRBV29-1	TRBD1	TRBJ2-7	8
HC-1	AGCCAAGTCACCATG	GCAAATCAGGGCTCTGAGGCC	TGCAGCGTTGATGGATTTAGGGTTAGGACAGCCCCGTTCTTC	SQVTM	ANQGSEA	CSVDGFRVRTAPFF	TRBV29-1	TRBD1	TRBJ2-1	8
HC-1	AGCCAAGTCACCATG	GCAAATCAGGGCTCTGAGGCC	TGCAGCGTTGAAGGCCCCAGGGAGAGGAACTATGGCTACACCTTC	SQVTM	ANQGSEA	CSVEGPRERNYGYTF	TRBV29-1	TRBD1	TRBJ1-2	8
HC-1	AGCCAAGTCACCATG	GCAAATCAGGGCTCTGAGGCC	TGCAGCGTTTTAGACAGGGGTGGATACGAGCAGTACTTC	SQVTM	ANQGSEA	CSVLDRGGYEQYF	TRBV29-1	TRBD1	TRBJ2-7	8
HC-1	AGCCAAGTCACCATG	GCAAATCAGGGCTCTGAGGCC	TGCAGCGTTGAACTAGCGGGAGGCGGGTACGAGCAGTACTTC	SQVTM	ANQGSEA	CSVELAGGGYEQYF	TRBV29-1	TRBD2	TRBJ2-7	8
HC-1	AGCCAAGTCACCATG	GCAAATCAGGGCTCTGAGGCC	TGCAGCGTTGAAAACAGGGGGGATGGAAAACTGTTTTTT	SQVTM	ANQGSEA	CSVENRGDGKLFF	TRBV29-1	TRBD1	TRBJ1-4	8
HC-1	AGCCAAGTCACCATG	GCAAATCAGGGCTCTGAGGCC	TGCAGCGCCGGACAGGGCTACGAGCAGTACTTC	SQVTM	ANQGSEA	CSAGQGYEQYF	TRBV29-1	TRBD1	TRBJ2-7	8
HC-1	AGCCAAGTCACCATG	GCAAATCAGGGCTCTGAGGCC	TGCAGCGTTACTATTGGGCCAGATACGCAGTATTTT	SQVTM	ANQGSEA	CSVTIGPDTQYF	TRBV29-1		TRBJ2-3	8
HC-1	AGCCAAGTCACCATG	GCAAATCAGGGCTCTGAGGCC	TGCAGCGCCCGGACAGGGAGGGAGAGCTACACCTTC	SQVTM	ANQGSEA	CSARTGRESYTF	TRBV29-1	TRBD1	TRBJ1-2	8
HC-1	AGCCAAGTCACCATG	GCAAATCAGGGCTCTGAGGCC	TGCAGCGTTAGAAGGCCCTCGGGGGTAGCGGGAGGAATTAATGAGCAGTTCTTC	SQVTM	ANQGSEA	CSVRRPSGVAGGINEQFF	TRBV29-1	TRBD2	TRBJ2-1	8
HC-1	AGCCAAGTCACCATG	GCAAATCAGGGCTCTGAGGCC	TGCAGCGTCGTCAGAACAGCGAACACTGAAGCTTTCTTT	SQVTM	ANQGSEA	CSVVRTANTEAFF	TRBV29-1		TRBJ1-1	8
HC-1	AGCCAAGTCACCATG	GCAAATCAGGGCTCTGAGGCC	TGCAGCGTTGTGGGACAAGCTTACGAGCAGTACTTC	SQVTM	ANQGSEA	CSVVGQAYEQYF	TRBV29-1	TRBD2	TRBJ2-7	8
HC-1	AGCCAAGTCACCATG	GCAAATCAGGGCTCTGAGGCC	TGCAGCGTTGGCCTCAGAATTAAGAACACTGAAGCTTTCTTT	SQVTM	ANQGSEA	CSVGLRIKNTEAFF	TRBV29-1	TRBD2	TRBJ1-1	8
HC-1	AGCCAAGTCACCATG	GCAAATCAGGGCTCTGAGGCC	TGCAGCGTCCTTGGGGGCGCAATCTATGGCTACACCTTC	SQVTM	ANQGSEA	CSVLGGAIYGYTF	TRBV29-1	TRBD1	TRBJ1-2	8
HC-1	AGCCAAGTCACCATG	GCAAATCAGGGCTCTGAGGCC	TGCAGCGTTGCCCGTCAGGGGTCCTACAATGAGCAGTTCTTC	SQVTM	ANQGSEA	CSVARQGSYNEQFF	TRBV29-1	TRBD1	TRBJ2-1	8
HC-1	AGCCAAGTCACCATG	GCAAATCAGGGCTCTGAGGCC	TGCAGCGGGGCGTCCTACAATGAGCAGTTCTTC	SQVTM	ANQGSEA	CSGASYNEQFF	TRBV29-1		TRBJ2-1	8
HC-1	AGCCAAGTCACCATG	GCAAATCAGGGCTCTGAGGCC	TGCAGCGTTGCGCGGCAGGGGTTGACTGAAGCTTTCTTT	SQVTM	ANQGSEA	CSVARQGLTEAFF	TRBV29-1	TRBD1	TRBJ1-1	8
HC-1	AGCCAAGTCACCATG	GCAAATCAGGGCTCTGAGGCC	TGCAGCGTTCGAGTTGGCGAAAAACTGTTTTTT	SQVTM	ANQGSEA	CSVRVGEKLFF	TRBV29-1		TRBJ1-4	8
HC-1	AGCCAAGTCACCATG	GCAAATCAGGGCTCTGAGGCC	TGCAGCGTTGAAGTGGTTCGAGCAGACTCTGGGGCCAACGTCCTGACTTTC	SQVTM	ANQGSEA	CSVEVVRADSGANVLTF	TRBV29-1		TRBJ2-6	8
HC-1	AGCCAAGTCACCATG	GCAAATCAGGGCTCTGAGGCC	TGCAGCGTTGAACAGGGTTCGGGGACTGAAGCTTTCTTT	SQVTM	ANQGSEA	CSVEQGSGTEAFF	TRBV29-1	TRBD1	TRBJ1-1	8
HC-1	AGCCAAGTCACCATG	GCAAATCAGGGCTCTGAGGCC	TGCAGCGTTGGGGTAGCTGGTGGGGCCAACGTCCTGACTTTC	SQVTM	ANQGSEA	CSVGVAGGANVLTF	TRBV29-1		TRBJ2-6	8
HC-1	AGCCAAGTCACCATG	GCAAATCAGGGCTCTGAGGCC	TGCAGCGTTGTTGTGGGAGGAACCTACAATGAGCAGTTCTTC	SQVTM	ANQGSEA	CSVVVGGTYNEQFF	TRBV29-1		TRBJ2-1	8
HC-1	AGCCAAGTCACCATG	GCAAATCAGGGCTCTGAGGCC	TGCAGCGTTGAAGATCTGAGGGGGCGACTTCAAGAGACCCAGTACTTC	SQVTM	ANQGSEA	CSVEDLRGRLQETQYF	TRBV29-1	TRBD1	TRBJ2-5	8
HC-1	AGCCAAGTCACCATG	GCAAATCAGGGCTCTGAGGCC	TGCAGCGCCGACGTTGGCACCGGGGAGCTGTTTTTT	SQVTM	ANQGSEA	CSADVGTGELFF	TRBV29-1		TRBJ2-2	8
HC-1	AGCCAAGTCACCATG	GCAAATCAGGGCTCTGAGGCC	TGCAGCGTTAGGAACAGGAGTTTTACTGAAGCTTTCTTT	SQVTM	ANQGSEA	CSVRNRSFTEAFF	TRBV29-1	TRBD1	TRBJ1-1	8
HC-1	AGCCAAGTCACCATG	GCAAATCAGGGCTCTGAGGCC	TGCAGCGTTCGACAGGGGGCGAATTCACCCCTCCACTTT	SQVTM	ANQGSEA	CSVRQGANSPLHF	TRBV29-1	TRBD1	TRBJ1-6	8
HC-1	AGCCAAGTCACCATG	GCAAATCAGGGCTCTGAGGCC	TGCAGCGTTGGTCCGGGATTGAACACTGAAGCTTTCTTT	SQVTM	ANQGSEA	CSVGPGLNTEAFF	TRBV29-1	TRBD1	TRBJ1-1	8
HC-1	AGCCAAGTCACCATG	GCAAATCAGGGCTCTGAGGCC	TGCAGCGCCCGGGGTGGGAGTGGCACCGGGGAGCTGTTTTTT	SQVTM	ANQGSEA	CSARGGSGTGELFF	TRBV29-1	TRBD1	TRBJ2-2	8
HC-1	AGCCAAGTCACCATG	GCAAATCAGGGCTCTGAGGCC	TGCAGCGTGCTTACAGTGGTATCTGGGGCCAACGTCCTGACTTTC	SQVTM	ANQGSEA	CSVLTVVSGANVLTF	TRBV29-1		TRBJ2-6	8
HC-1	AGCCAAGTCACCATG	GCAAATCAGGGCTCTGAGGCC	TGCAGCGTTGAAGTGGCGCGGGATACGCAGTATTTT	SQVTM	ANQGSEA	CSVEVARDTQYF	TRBV29-1		TRBJ2-3	8
HC-1	AGCCAAGTCACCATG	GCAAATCAGGGCTCTGAGGCC	TGCAGCGTTGAGCGGCTGGAAAACTATGGCTACACCTTC	SQVTM	ANQGSEA	CSVERLENYGYTF	TRBV29-1		TRBJ1-2	8
HC-1	AGCCAAGTCACCATG	GCAAATCAGGGCTCTGAGGCC	TGCAGCGCCGACCAGGGGGCTGGGTATGGCTACACCTTC	SQVTM	ANQGSEA	CSADQGAGYGYTF	TRBV29-1	TRBD1	TRBJ1-2	8
HC-1	AGCCAAGTCACCATG	GCAAATCAGGGCTCTGAGGCC	TGCAGCGTTAGGAGCGGGAGCTCTTTATTGCACGAGCAGTACTTC	SQVTM	ANQGSEA	CSVRSGSSLLHEQYF	TRBV29-1	TRBD2	TRBJ2-7	7
HC-1	AGCCAAGTCACCATG	GCAAATCAGGGCTCTGAGGCC	TGCAGCGTTGACAGGGAGGATGAGCAGTTCTTC	SQVTM	ANQGSEA	CSVDREDEQFF	TRBV29-1	TRBD2	TRBJ2-1	7
HC-1	AGCCAAGTCACCATG	GCAAATCAGGGCTCTGAGGCC	TGCAGCGTTGTAACCGGGACTGCGAGGCGCAATGAGCAGTTCTTC	SQVTM	ANQGSEA	CSVVTGTARRNEQFF	TRBV29-1	TRBD2	TRBJ2-1	7
HC-1	AGCCAAGTCACCATG	GCAAATCAGGGCTCTGAGGCC	TGCAGCGTTGCTGTCTTAGCGGGGGGAGCCGGGGAGCTGTTTTTT	SQVTM	ANQGSEA	CSVAVLAGGAGELFF	TRBV29-1	TRBD2	TRBJ2-2	7
HC-1	AGCCAAGTCACCATG	GCAAATCAGGGCTCTGAGGCC	TGCAGCGTGTTAGAATCCTTTGGATCACCCCTCCACTTT	SQVTM	ANQGSEA	CSVLESFGSPLHF	TRBV29-1		TRBJ1-6	7
HC-1	AGCCAAGTCACCATG	GCAAATCAGGGCTCTGAGGCC	TGCAGCGTTGGTAGCAGGGGGCCCACCGGGGAGCTGTTTTTT	SQVTM	ANQGSEA	CSVGSRGPTGELFF	TRBV29-1	TRBD2	TRBJ2-2	7
HC-1	AGCCAAGTCACCATG	GCAAATCAGGGCTCTGAGGCC	TGCAGCGTTGTGGCCGCCACCGGGGAGCTGTTTTTT	SQVTM	ANQGSEA	CSVVAATGELFF	TRBV29-1		TRBJ2-2	7
HC-1	AGCCAAGTCACCATG	GCAAATCAGGGCTCTGAGGCC	TGCAGCGCCCACAACCTAGGGCCAGATACGCAGTATTTT	SQVTM	ANQGSEA	CSAHNLGPDTQYF	TRBV29-1		TRBJ2-3	7
HC-1	AGCCAAGTCACCATG	GCAAATCAGGGCTCTGAGGCC	TGCAGCGTCAATACAGGGGTTTACACTGAAGCTTTCTTT	SQVTM	ANQGSEA	CSVNTGVYTEAFF	TRBV29-1	TRBD1	TRBJ1-1	7
HC-1	AGCCAAGTCACCATG	GCAAATCAGGGCTCTGAGGCC	TGCAGCTCCTCCATCGGCGCGAGGGCCAATGAGCAGTTCTTC	SQVTM	ANQGSEA	CSSSIGARANEQFF	TRBV29-1	TRBD2	TRBJ2-1	7
HC-1	AGCCAAGTCACCATG	GCAAATCAGGGCTCTGAGGCC	TGCAGCGTTGAAGGAGGGGTGGGCTATGGCTACACCTTC	SQVTM	ANQGSEA	CSVEGGVGYGYTF	TRBV29-1	TRBD1	TRBJ1-2	7
HC-1	AGCCAAGTCACCATG	GCAAATCAGGGCTCTGAGGCC	TGCAGCGTTGGTTCCCGGGGGGGAACCAACGGGGAGCTGTTTTTT	SQVTM	ANQGSEA	CSVGSRGGTNGELFF	TRBV29-1	TRBD1	TRBJ2-2	7
HC-1	AGCCAAGTCACCATG	GCAAATCAGGGCTCTGAGGCC	TGCAGCGGGACGACTAGCCTATTTAACCCGAGGCAGTTCTTC	SQVTM	ANQGSEA	CSGTTSLFNPRQFF	TRBV29-1	TRBD2	TRBJ2-1	7
HC-1	AGCCAAGTCACCATG	GCAAATCAGGGCTCTGAGGCC	TGCAGCGTTGCTTCCCCAGGGGGAACCTACAATGAGCAGTTCTTC	SQVTM	ANQGSEA	CSVASPGGTYNEQFF	TRBV29-1	TRBD1	TRBJ2-1	7
HC-1	AGCCAAGTCACCATG	GCAAATCAGGGCTCTGAGGCC	TGCAGCGTGTCGGGACAGGGTCTAGGAAACACCATATATTTT	SQVTM	ANQGSEA	CSVSGQGLGNTIYF	TRBV29-1	TRBD1	TRBJ1-3	7
HC-1	AGCCAAGTCACCATG	GCAAATCAGGGCTCTGAGGCC	TGCAGCGTGATCGGGGGAGGCCAAGAGACCCAGTACTTC	SQVTM	ANQGSEA	CSVIGGGQETQYF	TRBV29-1	TRBD2	TRBJ2-5	7
HC-1	AGCCAAGTCACCATG	GCAAATCAGGGCTCTGAGGCC	TGCAGCGTCGCTACTAGCGGCAGAGGAGATACGCAGTATTTT	SQVTM	ANQGSEA	CSVATSGRGDTQYF	TRBV29-1	TRBD2	TRBJ2-3	7
HC-1	AGCCAAGTCACCATG	GCAAATCAGGGCTCTGAGGCC	TGCAGCGCCTCGGACAGTTGGGAGACCCAGTACTTC	SQVTM	ANQGSEA	CSASDSWETQYF	TRBV29-1	TRBD1	TRBJ2-5	7
HC-1	AGCCAAGTCACCATG	GCAAATCAGGGCTCTGAGGCC	TGCAGCGTTGGGGATGCGTACCAAGAGACCCAGTACTTC	SQVTM	ANQGSEA	CSVGDAYQETQYF	TRBV29-1		TRBJ2-5	7
HC-1	AGCCAAGTCACCATG	GCAAATCAGGGCTCTGAGGCC	TGCAGCGCCAGGAACTCTGGAAACACCATATATTTT	SQVTM	ANQGSEA	CSARNSGNTIYF	TRBV29-1		TRBJ1-3	7
HC-1	AGCCAAGTCACCATG	GCAAATCAGGGCTCTGAGGCC	TGCAGCGCTGAGCGTTATGGCTACACCTTC	SQVTM	ANQGSEA	CSAERYGYTF	TRBV29-1		TRBJ1-2	7
HC-1	AGCCAAGTCACCATG	GCAAATCAGGGCTCTGAGGCC	TGCAGCGTTGAGGTAGCGGGAGCCGAGCAGTACTTC	SQVTM	ANQGSEA	CSVEVAGAEQYF	TRBV29-1	TRBD2	TRBJ2-7	7
HC-1	AGCCAAGTCACCATG	GCAAATCAGGGCTCTGAGGCC	TGCAGCGTCCTTCGGGGGAACATGAACACTGAAGCTTTCTTT	SQVTM	ANQGSEA	CSVLRGNMNTEAFF	TRBV29-1	TRBD2	TRBJ1-1	7
HC-1	AGCCAAGTCACCATG	GCAAATCAGGGCTCTGAGGCC	TGCAGCGTTGATAACAGGGGGCTAACTGAAGCTTTCTTT	SQVTM	ANQGSEA	CSVDNRGLTEAFF	TRBV29-1	TRBD1	TRBJ1-1	7
HC-1	AGCCAAGTCACCATG	GCAAATCAGGGCTCTGAGGCC	TGCAGCGTTGAAGCCGTCAAGAACGTCCTGACTTTC	SQVTM	ANQGSEA	CSVEAVKNVLTF	TRBV29-1		TRBJ2-6	7
HC-1	AGCCAAGTCACCATG	GCAAATCAGGGCTCTGAGGCC	TGCAGCGTTGTTCCGCGGGACAGCTCCCTGAACACTGAAGCTTTCTTT	SQVTM	ANQGSEA	CSVVPRDSSLNTEAFF	TRBV29-1	TRBD1	TRBJ1-1	7
HC-1	AGCCAAGTCACCATG	GCAAATCAGGGCTCTGAGGCC	TGCAGCGTGGCGACTACCAATGAGCAGTTCTTC	SQVTM	ANQGSEA	CSVATTNEQFF	TRBV29-1		TRBJ2-1	7
HC-1	AGCCAAGTCACCATG	GCAAATCAGGGCTCTGAGGCC	TGCAGCGTTGATGTTACAGGACAATATCGGGGCTACACCTTC	SQVTM	ANQGSEA	CSVDVTGQYRGYTF	TRBV29-1	TRBD1	TRBJ1-2	7
HC-1	AGCCAAGTCACCATG	GCAAATCAGGGCTCTGAGGCC	TGCAGCGTTGGCCCTAGCGGGAGTGGATACGAGCAGTACTTC	SQVTM	ANQGSEA	CSVGPSGSGYEQYF	TRBV29-1	TRBD2	TRBJ2-7	7
HC-1	AGCCAAGTCACCATG	GCAAATCAGGGCTCTGAGGCC	TGCAGCGGCCGAACGATGAACACTGAAGCTTTCTTT	SQVTM	ANQGSEA	CSGRTMNTEAFF	TRBV29-1		TRBJ1-1	7
HC-1	AGCCAAGTCACCATG	GCAAATCAGGGCTCTGAGGCC	TGCAGCGTTGGTCAGGGAAGTAGGGATACGCAGTATTTT	SQVTM	ANQGSEA	CSVGQGSRDTQYF	TRBV29-1	TRBD1	TRBJ2-3	7
HC-1	AGCCAAGTCACCATG	GCAAATCAGGGCTCTGAGGCC	TGCAGCGTTGATGTCGGCTTGGAGACCCAGTACTTC	SQVTM	ANQGSEA	CSVDVGLETQYF	TRBV29-1		TRBJ2-5	7
HC-1	AGCCAAGTCACCATG	GCAAATCAGGGCTCTGAGGCC	TGCAGCGTTGAAGATTTTAGCTATCTCTATGGCTACACCTTC	SQVTM	ANQGSEA	CSVEDFSYLYGYTF	TRBV29-1		TRBJ1-2	7
HC-1	AGCCAAGTCACCATG	GCAAATCAGGGCTCTGAGGCC	TGCAGCGTGGCGGGAGTTGGAGATACGCAGTATTTT	SQVTM	ANQGSEA	CSVAGVGDTQYF	TRBV29-1	TRBD2	TRBJ2-3	7
HC-1	AGCCAAGTCACCATG	GCAAATCAGGGCTCTGAGGCC	TGCAGCGTTGAGAGACAGGGGACCGGCTACACCTTC	SQVTM	ANQGSEA	CSVERQGTGYTF	TRBV29-1	TRBD1	TRBJ1-2	7
HC-1	AGCCAAGTCACCATG	GCAAATCAGGGCTCTGAGGCC	TGCAGAGTGACAGGGGGCGAATATGGCTACACCTTC	SQVTM	ANQGSEA	CRVTGGEYGYTF	TRBV29-1	TRBD1	TRBJ1-2	7
HC-1	AGCCAAGTCACCATG	GCAAATCAGGGCTCTGAGGCC	TGCAGCGTTGAGGGGCCAGCGGGAGTGGAGACCCAGTACTTC	SQVTM	ANQGSEA	CSVEGPAGVETQYF	TRBV29-1	TRBD2	TRBJ2-5	7
HC-1	AGCCAAGTCACCATG	GCAAATCAGGGCTCTGAGGCC	TGCAGCGTGTCTGGGGGAGGAACTGAAGCTTTCTTT	SQVTM	ANQGSEA	CSVSGGGTEAFF	TRBV29-1	TRBD2	TRBJ1-1	7
HC-1	AGCCAAGTCACCATG	GCAAATCAGGGCTCTGAGGCC	TGCAGCGTGCAGAAAACTGGGGCCAACGTCCTGACTTTC	SQVTM	ANQGSEA	CSVQKTGANVLTF	TRBV29-1		TRBJ2-6	7
HC-1	AGCCAAGTCACCATG	GCAAATCAGGGCTCTGAGGCC	TGCAGCACTACACCCACAGGGGATGTGGGAGGCTACACCTTC	SQVTM	ANQGSEA	CSTTPTGDVGGYTF	TRBV29-1	TRBD1	TRBJ1-2	7
HC-1	AGCCAAGTCACCATG	GCAAATCAGGGCTCTGAGGCC	TGCGTACTGGGGCCTAGCACAGATACGCAGTATTTT	SQVTM	ANQGSEA	CVLGPSTDTQYF	TRBV29-1		TRBJ2-3	7
HC-1	AGCCAAGTCACCATG	GCAAATCAGGGCTCTGAGGCC	TGCAGCGTTGTCGGGAGGAGCTCCTACGAGCAGTACTTC	SQVTM	ANQGSEA	CSVVGRSSYEQYF	TRBV29-1		TRBJ2-7	7
HC-1	AGCCAAGTCACCATG	GCAAATCAGGGCTCTGAGGCC	TGCAGCGTTCGTACCGGGACTAGCGGGAGTGATACGCAGTATTTT	SQVTM	ANQGSEA	CSVRTGTSGSDTQYF	TRBV29-1	TRBD2	TRBJ2-3	7
HC-1	AGCCAAGTCACCATG	GCAAATCAGGGCTCTGAGGCC	TGCAGCGTTGAAGGGGTGGCGGGAGGGCTCGGCCGCTACAATGAGCAGTTCTTC	SQVTM	ANQGSEA	CSVEGVAGGLGRYNEQFF	TRBV29-1	TRBD2	TRBJ2-1	7
HC-1	AGCCAAGTCACCATG	GCAAATCAGGGCTCTGAGGCC	TGCAGCGTACAGGGGACGAACACTGAAGCTTTCTTT	SQVTM	ANQGSEA	CSVQGTNTEAFF	TRBV29-1	TRBD1	TRBJ1-1	7
HC-1	AGCCAAGTCACCATG	GCAAATCAGGGCTCTGAGGCC	TGCAGCGCTGGACAGGGAACCCACGAGCAGTACTTC	SQVTM	ANQGSEA	CSAGQGTHEQYF	TRBV29-1	TRBD1	TRBJ2-7	7
HC-1	AGCCAAGTCACCATG	GCAAATCAGGGCTCTGAGGCC	TGCAGCGTTGCTAGCGGCTCAGATACGCAGTATTTT	SQVTM	ANQGSEA	CSVASGSDTQYF	TRBV29-1	TRBD2	TRBJ2-3	7
HC-1	AGCCAAGTCACCATG	GCAAATCAGGGCTCTGAGGCC	TGCAGCGTTGTACGTCAGGGTAACGCTGAAGCTTTCTTT	SQVTM	ANQGSEA	CSVVRQGNAEAFF	TRBV29-1	TRBD1	TRBJ1-1	7
HC-1	AGCCAAGTCACCATG	GCAAATCAGGGCTCTGAGGCC	TGCAGCGTTTATGGGGGGGGACAGGGGCTTTTTGAGCAGTTCTTC	SQVTM	ANQGSEA	CSVYGGGQGLFEQFF	TRBV29-1	TRBD1	TRBJ2-1	7
HC-1	AGCCAAGTCACCATG	GCAAATCAGGGCTCTGAGGCC	TGCAGCGTTTCCTCCCCAGTTAACTATGGCTACACCTTC	SQVTM	ANQGSEA	CSVSSPVNYGYTF	TRBV29-1	TRBD2	TRBJ1-2	7
HC-1	AGCCAAGTCACCATG	GCAAATCAGGGCTCTGAGGCC	TGCAGCGTTGAAGATCTCACTAGCGGGAGTCTCCAGCAGTACTTC	SQVTM	ANQGSEA	CSVEDLTSGSLQQYF	TRBV29-1	TRBD2	TRBJ2-7	7
HC-1	AGCCAAGTCACCATG	GCAAATCAGGGCTCTGAGGCC	TGCAGCCTAGAGACAGGGGGAGATACGCAGTATTTT	SQVTM	ANQGSEA	CSLETGGDTQYF	TRBV29-1	TRBD1	TRBJ2-3	7
HC-1	AGCCAAGTCACCATG	GCAAATCAGGGCTCTGAGGCC	TGCAGCGTTGCTTGGGGGGCCGGAGGTCAGCCCCAGCATTTT	SQVTM	ANQGSEA	CSVAWGAGGQPQHF	TRBV29-1	TRBD2	TRBJ1-5	7
HC-1	AGCCAAGTCACCATG	GCAAATCAGGGCTCTGAGGCC	TGCAGCGCCGCGTACAGGGGGGACTCCTACGAGCAGTACTTC	SQVTM	ANQGSEA	CSAAYRGDSYEQYF	TRBV29-1	TRBD1	TRBJ2-7	7
HC-1	AGCCAAGTCACCATG	GCAAATCAGGGCTCTGAGGCC	TGCAGCGTCGGACTAGCGGGCTACGAGCAGTACTTC	SQVTM	ANQGSEA	CSVGLAGYEQYF	TRBV29-1	TRBD2	TRBJ2-7	7
HC-1	AGCCAAGTCACCATG	GCAAATCAGGGCTCTGAGGCC	TGCAGCGTCGGGGGACTAGCGGGAAAAACAACCTACGAGCAGTACTTC	SQVTM	ANQGSEA	CSVGGLAGKTTYEQYF	TRBV29-1	TRBD2	TRBJ2-7	7
HC-1	AGCCAAGTCACCATG	GCAAATCAGGGCTCTGAGGCC	TGCAGCGTTGAAGGGGACAGCTATGGCTACACCTTC	SQVTM	ANQGSEA	CSVEGDSYGYTF	TRBV29-1	TRBD1	TRBJ1-2	7
HC-1	AGCCAAGTCACCATG	GCAAATCAGGGCTCTGAGGCC	TGCAGCGTCTTGACTAGCGGGAGGGGGGGACACAATGAGCAGTTCTTC	SQVTM	ANQGSEA	CSVLTSGRGGHNEQFF	TRBV29-1	TRBD2	TRBJ2-1	7
HC-1	AGCCAAGTCACCATG	GCAAATCAGGGCTCTGAGGCC	TGCAGCGCAAAGCCCTCCTCGGGGAGAGGCTACACCTTC	SQVTM	ANQGSEA	CSAKPSSGRGYTF	TRBV29-1	TRBD2	TRBJ1-2	7
HC-1	AGCCAAGTCACCATG	GCAAATCAGGGCTCTGAGGCC	TGCAGCGGCGAGCAGGGAGGCCCAACTAATGAAAAACTGTTTTTT	SQVTM	ANQGSEA	CSGEQGGPTNEKLFF	TRBV29-1	TRBD2	TRBJ1-4	7
HC-1	AGCCAAGTCACCATG	GCAAATCAGGGCTCTGAGGCC	TGCAGCGTTGAAGCGGGGGGGAGGACCGGGGAGCTGTTTTTT	SQVTM	ANQGSEA	CSVEAGGRTGELFF	TRBV29-1	TRBD2	TRBJ2-2	7
HC-1	AGCCAAGTCACCATG	GCAAATCAGGGCTCTGAGGCC	TGCAGCGTTGGGGGACTAGCGGGAGAGACCCAGTACTTC	SQVTM	ANQGSEA	CSVGGLAGETQYF	TRBV29-1	TRBD2	TRBJ2-5	7
HC-1	AGCCAAGTCACCATG	GCAAATCAGGGCTCTGAGGCC	TGCAGCGTTGAAACGGGACAGTACATGAACACTGAAGCTTTCTTT	SQVTM	ANQGSEA	CSVETGQYMNTEAFF	TRBV29-1	TRBD1	TRBJ1-1	7
HC-1	AGCCAAGTCACCATG	GCAAATCAGGGCTCTGAGGCC	TGCAGCGTCGGACAGGGGATTCGATACAATGAGCAGTTCTTC	SQVTM	ANQGSEA	CSVGQGIRYNEQFF	TRBV29-1	TRBD1	TRBJ2-1	7
HC-1	AGCCAAGTCACCATG	GCAAATCAGGGCTCTGAGGCC	TGCAGCGTTGAAGAGGGACTAGCGGGAAACTACGAGCAGTACTTC	SQVTM	ANQGSEA	CSVEEGLAGNYEQYF	TRBV29-1	TRBD2	TRBJ2-7	7
HC-1	AGCCAAGTCACCATG	GCAAATCAGGGCTCTGAGGCC	TGCAGCGTAGAAAGCGGGGGGGCTGCGGCCGAGACCCAGTACTTC	SQVTM	ANQGSEA	CSVESGGAAAETQYF	TRBV29-1	TRBD2	TRBJ2-5	7
HC-1	AGCCAAGTCACCATG	GCAAATCAGGGCTCTGAGGCC	TGCAGCGCCAACTATGTGGACACTGAAGCTTTCTTT	SQVTM	ANQGSEA	CSANYVDTEAFF	TRBV29-1		TRBJ1-1	7
HC-1	AGCCAAGTCACCATG	GCAAATCAGGGCTCTGAGGCC	TGCAGCGTTAATACAGGGGCGACCTACGAGCAGTACTTC	SQVTM	ANQGSEA	CSVNTGATYEQYF	TRBV29-1	TRBD1	TRBJ2-7	7
HC-1	AGCCAAGTCACCATG	GCAAATCAGGGCTCTGAGGCC	TGCAGCGTTGGGAGCGGGAGCACAGATACGCAGTATTTT	SQVTM	ANQGSEA	CSVGSGSTDTQYF	TRBV29-1	TRBD2	TRBJ2-3	7
HC-1	AGCCAAGTCACCATG	GCAAATCAGGGCTCTGAGGCC	TGCAGCGTTGGTCTCCCGGACAGGGGAAACACTGAAGCTTTCTTT	SQVTM	ANQGSEA	CSVGLPDRGNTEAFF	TRBV29-1	TRBD1	TRBJ1-1	7
HC-1	AGCCAAGTCACCATG	GCAAATCAGGGCTCTGAGGCC	TGCAGCGCCGGTAGCGGTCGGGGCACTGAAGCTTTCTTT	SQVTM	ANQGSEA	CSAGSGRGTEAFF	TRBV29-1	TRBD2	TRBJ1-1	7
HC-1	AGCCAAGTCACCATG	GCAAATCAGGGCTCTGAGGCC	TGCAGCGTTTGGACAGGGGGGGTGAACACTGAAGCTTTCTTT	SQVTM	ANQGSEA	CSVWTGGVNTEAFF	TRBV29-1	TRBD1	TRBJ1-1	7
HC-1	AGCCAAGTCACCATG	GCAAATCAGGGCTCTGAGGCC	TGCAGCGTAGTTCAGGGTGTGGATGAGCAGTTCTTC	SQVTM	ANQGSEA	CSVVQGVDEQFF	TRBV29-1	TRBD1	TRBJ2-1	7
HC-1	AGCCAAGTCACCATG	GCAAATCAGGGCTCTGAGGCC	TGCAGCGTCCGGAATATACAGGGTAACCAAGAGACCCAGTACTTC	SQVTM	ANQGSEA	CSVRNIQGNQETQYF	TRBV29-1		TRBJ2-5	7
HC-1	AGCCAAGTCACCATG	GCAAATCAGGGCTCTGAGGCC	TGCAGCGCCAAGGACAGGGTAGGGAACACTGAAGCTTTCTTT	SQVTM	ANQGSEA	CSAKDRVGNTEAFF	TRBV29-1	TRBD1	TRBJ1-1	7
HC-1	AGCCAAGTCACCATG	GCAAATCAGGGCTCTGAGGCC	TGCAGCGTTCGACAGGGGTTCACTGAAGCTTTCTTT	SQVTM	ANQGSEA	CSVRQGFTEAFF	TRBV29-1	TRBD1	TRBJ1-1	7
HC-1	AGCCAAGTCACCATG	GCAAATCAGGGCTCTGAGGCC	TGCAGCGTTTCTCACGTGGGGGACACCGGGGAGCTGTTTTTT	SQVTM	ANQGSEA	CSVSHVGDTGELFF	TRBV29-1	TRBD1	TRBJ2-2	7
HC-1	AGCCAAGTCACCATG	GCAAATCAGGGCTCTGAGGCC	TGCAGCGTTGAAGTTAGCGGAAGAGAGCAGTTCTTC	SQVTM	ANQGSEA	CSVEVSGREQFF	TRBV29-1	TRBD2	TRBJ2-1	7
HC-1	AGCCAAGTCACCATG	GCAAATCAGGGCTCTGAGGCC	TGCAGCGTTGAGGGCAGGGGAGCAAGGGAGCAGTACTTC	SQVTM	ANQGSEA	CSVEGRGAREQYF	TRBV29-1	TRBD1	TRBJ2-7	7
HC-1	AGCCAAGTCACCATG	GCAAATCAGGGCTCTGAGGCC	TGCAGCGCTGGGATCGAGACAGATACGCAGTATTTT	SQVTM	ANQGSEA	CSAGIETDTQYF	TRBV29-1		TRBJ2-3	7
HC-1	AGCCAAGTCACCATG	GCAAATCAGGGCTCTGAGGCC	TGCAGCGTCTACAGGGGGCAGTTAATGTGTGGCTACACCTTC	SQVTM	ANQGSEA	CSVYRGQLMCGYTF	TRBV29-1	TRBD1	TRBJ1-2	7
HC-1	AGCCAAGTCACCATG	GCAAATCAGGGCTCTGAGGCC	TGCAGCGTGTGGACAGGGAACTATGGCTACACCTTC	SQVTM	ANQGSEA	CSVWTGNYGYTF	TRBV29-1	TRBD1	TRBJ1-2	7
HC-1	AGCCAAGTCACCATG	GCAAATCAGGGCTCTGAGGCC	TGCAGCGTTGAAGATCAAGCGGGAGGCCGCATATCCTACAATGAGCAGTTCTTC	SQVTM	ANQGSEA	CSVEDQAGGRISYNEQFF	TRBV29-1	TRBD2	TRBJ2-1	7
HC-1	AGCCAAGTCACCATG	GCAAATCAGGGCTCTGAGGCC	TGCAGCGTTGCGACAGCTTTAAATCAGCCCCAGCATTTT	SQVTM	ANQGSEA	CSVATALNQPQHF	TRBV29-1	TRBD1	TRBJ1-5	7
HC-1	AGCCAAGTCACCATG	GCAAATCAGGGCTCTGAGGCC	TGCAGCGTTGAAGTCGGAGGAGAGACCCAGTACTTC	SQVTM	ANQGSEA	CSVEVGGETQYF	TRBV29-1	TRBD2	TRBJ2-5	7
HC-1	AGCCAAGTCACCATG	GCAAATCAGGGCTCTGAGGCC	TGCAGCGTTGATCACAGGCAATCCTACAATGAGCAGTTCTTC	SQVTM	ANQGSEA	CSVDHRQSYNEQFF	TRBV29-1	TRBD1	TRBJ2-1	7
HC-1	AGCCAAGTCACCATG	GCAAATCAGGGCTCTGAGGCC	TGCAGCGCCGCCCGCTCAGGGGGCGCCCGGAATGAGCAGTTCTTC	SQVTM	ANQGSEA	CSAARSGGARNEQFF	TRBV29-1	TRBD1	TRBJ2-1	7
HC-1	AGCCAAGTCACCATG	GCAAATCAGGGCTCTGAGGCC	TGCAGCGTGGAGGGTCTGGGCGGGAGGAACAATGAGCAGTTCTTC	SQVTM	ANQGSEA	CSVEGLGGRNNEQFF	TRBV29-1	TRBD2	TRBJ2-1	7
HC-1	AGCCAAGTCACCATG	GCAAATCAGGGCTCTGAGGCC	TGCAGCGCCCGACTCCTAGCGGATTCAGATACGCAGTATTTT	SQVTM	ANQGSEA	CSARLLADSDTQYF	TRBV29-1	TRBD2	TRBJ2-3	7
HC-1	AGCCAAGTCACCATG	GCAAATCAGGGCTCTGAGGCC	TGCAGCGTTCAGTTTCACAGCGGCGGCTACACCTTC	SQVTM	ANQGSEA	CSVQFHSGGYTF	TRBV29-1	TRBD2	TRBJ1-2	7
HC-1	AGCCAAGTCACCATG	GCAAATCAGGGCTCTGAGGCC	TGCAGCGTTGCTGACTGGACAGGAGCGAACACCGGGGAGCTGTTTTTT	SQVTM	ANQGSEA	CSVADWTGANTGELFF	TRBV29-1	TRBD1	TRBJ2-2	7
HC-1	AGCCAAGTCACCATG	GCAAATCAGGGCTCTGAGGCC	TGCAGCGTTGCGGGGACCAACACTGAAGCTTTCTTT	SQVTM	ANQGSEA	CSVAGTNTEAFF	TRBV29-1	TRBD1	TRBJ1-1	7
HC-1	AGCCAAGTCACCATG	GCAAATCAGGGCTCTGAGGCC	TGCAGCGCAGTAAAGGGACGGTTAAACACCGGGGAGCTGTTTTTT	SQVTM	ANQGSEA	CSAVKGRLNTGELFF	TRBV29-1	TRBD1	TRBJ2-2	7
HC-1	AGCCAAGTCACCATG	GCAAATCAGGGCTCTGAGGCC	TGCAGCGTCGAGGAAAGCTCCTACGAGCAGTACTTC	SQVTM	ANQGSEA	CSVEESSYEQYF	TRBV29-1		TRBJ2-7	7
HC-1	AGCCAAGTCACCATG	GCAAATCAGGGCTCTGAGGCC	TGCAGCGTTGAGTGGATGGATACGCAGTATTTT	SQVTM	ANQGSEA	CSVEWMDTQYF	TRBV29-1		TRBJ2-3	7
HC-1	AGCCAAGTCACCATG	GCAAATCAGGGCTCTGAGGCC	TGCAGCGTTTCCACCGGGACGGATCAGCCCCAGCATTTT	SQVTM	ANQGSEA	CSVSTGTDQPQHF	TRBV29-1	TRBD1	TRBJ1-5	7
HC-1	AGCCAAGTCACCATG	GCAAATCAGGGCTCTGAGGCC	TGCAGCGTTACCGGGGCCCGATATGGCTACACCTTC	SQVTM	ANQGSEA	CSVTGARYGYTF	TRBV29-1	TRBD1	TRBJ1-2	7
HC-1	AGCCAAGTCACCATG	GCAAATCAGGGCTCTGAGGCC	TGCAGCGTTCTGGACTATGGCTACACCTTC	SQVTM	ANQGSEA	CSVLDYGYTF	TRBV29-1		TRBJ1-2	7
HC-1	AGCCAAGTCACCATG	GCAAATCAGGGCTCTGAGGCC	TGCAGCGTGACACCGGGACAGGGCGTAGTGAACACTGAAGCTTTCTTT	SQVTM	ANQGSEA	CSVTPGQGVVNTEAFF	TRBV29-1	TRBD1	TRBJ1-1	7
HC-1	AGCCAAGTCACCATG	GCAAATCAGGGCTCTGAGGCC	TGCAGCGTTGAAGTTTCCCGAGAGACCCAGTACTTC	SQVTM	ANQGSEA	CSVEVSRETQYF	TRBV29-1		TRBJ2-5	7
HC-1	AGCCAAGTCACCATG	GCAAATCAGGGCTCTGAGGCC	TGCAGCGTTATGAACACTGAAGCTTTCTTT	SQVTM	ANQGSEA	CSVMNTEAFF	TRBV29-1		TRBJ1-1	7
HC-1	AGCCAAGTCACCATG	GCAAATCAGGGCTCTGAGGCC	TGCAGCGTTGTTCCAACCGGGACTGGGGTCACAGATACGCAGTATTTT	SQVTM	ANQGSEA	CSVVPTGTGVTDTQYF	TRBV29-1	TRBD1	TRBJ2-3	7
HC-1	AGCCAAGTCACCATG	GCAAATCAGGGCTCTGAGGCC	TGCAGCGTTACACTAGCGGGGGGCCCGACGCAGTATTTT	SQVTM	ANQGSEA	CSVTLAGGPTQYF	TRBV29-1	TRBD2	TRBJ2-3	7
HC-1	AGCCAAGTCACCATG	GCAAATCAGGGCTCTGAGGCC	TGCAGCGTTGCTATCAGCTCCTACAATGAGCAGTTCTTC	SQVTM	ANQGSEA	CSVAISSYNEQFF	TRBV29-1		TRBJ2-1	7
HC-1	AGCCAAGTCACCATG	GCAAATCAGGGCTCTGAGGCC	TGCAGCGTCGGGGGCCAGCGGGGTTACAATGAGCAGTTCTTC	SQVTM	ANQGSEA	CSVGGQRGYNEQFF	TRBV29-1	TRBD2	TRBJ2-1	7
HC-1	AGCCAAGTCACCATG	GCAAATCAGGGCTCTGAGGCC	TGCAGCGTTGAAGGACAGGGGGTGAAGACCCAGTACTTC	SQVTM	ANQGSEA	CSVEGQGVKTQYF	TRBV29-1	TRBD1	TRBJ2-5	7
HC-1	AGCCAAGTCACCATG	GCAAATCAGGGCTCTGAGGCC	TGCAGCGTTAGCGGGTTGGATGGCTACACCTTC	SQVTM	ANQGSEA	CSVSGLDGYTF	TRBV29-1	TRBD2	TRBJ1-2	7
HC-1	AGCCAAGTCACCATG	GCAAATCAGGGCTCTGAGGCC	TGCAGCGTTGATACTAGCGGGATGGCCTACGAGCAGTACTTC	SQVTM	ANQGSEA	CSVDTSGMAYEQYF	TRBV29-1	TRBD2	TRBJ2-7	7
HC-1	AGCCAAGTCACCATG	GCAAATCAGGGCTCTGAGGCC	TGCAGCGTACGGACAGGGACAGATACGCAGTATTTT	SQVTM	ANQGSEA	CSVRTGTDTQYF	TRBV29-1	TRBD1	TRBJ2-3	7
HC-1	AGCCAAGTCACCATG	GCAAATCAGGGCTCTGAGGCC	TGCAGCGTTGAGGGGGCGGCTAGCACAGATACGCAGTATTTT	SQVTM	ANQGSEA	CSVEGAASTDTQYF	TRBV29-1	TRBD1	TRBJ2-3	7
HC-1	AGCCAAGTCACCATG	GCAAATCAGGGCTCTGAGGCC	TGCAGCGTTGCGGGGAGGAACACTGAAGCTTTCTTT	SQVTM	ANQGSEA	CSVAGRNTEAFF	TRBV29-1	TRBD2	TRBJ1-1	7
HC-1	AGCCAAGTCACCATG	GCAAATCAGGGCTCTGAGGCC	TGCAGCGTTTTGACAGGGGGCGTTGGCACCGGGGAGCTGTTTTTT	SQVTM	ANQGSEA	CSVLTGGVGTGELFF	TRBV29-1	TRBD1	TRBJ2-2	7
HC-1	AGCCAAGTCACCATG	GCAAATCAGGGCTCTGAGGCC	TGCAGCGTTGAAGACGAGACGAGAGCCAGCTTT	SQVTM	ANQGSEA	CSVEDETRASF	TRBV29-1		TRBJ1-1	7
HC-1	AGCCAAGTCACCATG	GCAAATCAGGGCTCTGAGGCC	TGCAGCGTTGAAGATCCGGAGGGGTTGCATGAGCAGTTCTTC	SQVTM	ANQGSEA	CSVEDPEGLHEQFF	TRBV29-1	TRBD1	TRBJ2-1	7
HC-1	AGCCAAGTCACCATG	GCAAATCAGGGCTCTGAGGCC	TGCAGCGTGTGGGCCACTAATGAAAAACTGTTTTTT	SQVTM	ANQGSEA	CSVWATNEKLFF	TRBV29-1		TRBJ1-4	7
HC-1	AGCCAAGTCACCATG	GCAAATCAGGGCTCTGAGGCC	TGCAGCGTTGTAACTAGCGGGACCGAGACCCAGTACTTC	SQVTM	ANQGSEA	CSVVTSGTETQYF	TRBV29-1	TRBD2	TRBJ2-5	6
HC-1	AGCCAAGTCACCATG	GCAAATCAGGGCTCTGAGGCC	TGCAGCGGCGGGGAGGGGAACACTGAAGCTTTCTTT	SQVTM	ANQGSEA	CSGGEGNTEAFF	TRBV29-1	TRBD2	TRBJ1-1	6
HC-1	AGCCAAGTCACCATG	GCAAATCAGGGCTCTGAGGCC	TGCAGCGCCCGGACTAGCGTCAGCTACAATGAGCAGTTCTTC	SQVTM	ANQGSEA	CSARTSVSYNEQFF	TRBV29-1	TRBD2	TRBJ2-1	6
HC-1	AGCCAAGTCACCATG	GCAAATCAGGGCTCTGAGGCC	TGCAGCGTTGAGGAGGGGCACAATCAGCCCCAGCATTTT	SQVTM	ANQGSEA	CSVEEGHNQPQHF	TRBV29-1	TRBD1	TRBJ1-5	6
HC-1	AGCCAAGTCACCATG	GCAAATCAGGGCTCTGAGGCC	TGCAGCGTGCAGGACCGACTAGCGGGCCTGACAGATACGCAGTATTTT	SQVTM	ANQGSEA	CSVQDRLAGLTDTQYF	TRBV29-1	TRBD2	TRBJ2-3	6
HC-1	AGCCAAGTCACCATG	GCAAATCAGGGCTCTGAGGCC	TGCAGCGCGAAGTCGGGCAGGAAAGAGACCCAGTACTTC	SQVTM	ANQGSEA	CSAKSGRKETQYF	TRBV29-1	TRBD1	TRBJ2-5	6
HC-1	AGCCAAGTCACCATG	GCAAATCAGGGCTCTGAGGCC	TGCAGCGTTGGGGGGGAGAACCAAGAGACCCAGTACTTC	SQVTM	ANQGSEA	CSVGGENQETQYF	TRBV29-1	TRBD2	TRBJ2-5	6
HC-1	AGCCAAGTCACCATG	GCAAATCAGGGCTCTGAGGCC	TGCAGCGTTCGGTCCGGCGGAAACACCATATATTTT	SQVTM	ANQGSEA	CSVRSGGNTIYF	TRBV29-1		TRBJ1-3	6
HC-1	AGCCAAGTCACCATG	GCAAATCAGGGCTCTGAGGCC	TGCAGCGTTGAGGGACAGTATCATGGCTACACCTTC	SQVTM	ANQGSEA	CSVEGQYHGYTF	TRBV29-1	TRBD1	TRBJ1-2	6
HC-1	AGCCAAGTCACCATG	GCAAATCAGGGCTCTGAGGCC	TGCAGCGTTGAGGTCGTCGGTGGCTCCTACAATGAGCAGTTCTTC	SQVTM	ANQGSEA	CSVEVVGGSYNEQFF	TRBV29-1		TRBJ2-1	6
HC-1	AGCCAAGTCACCATG	GCAAATCAGGGCTCTGAGGCC	TGCAGCGTTGAAGAACACGGTCGGGGGACGCAGTACTTC	SQVTM	ANQGSEA	CSVEEHGRGTQYF	TRBV29-1	TRBD2	TRBJ2-7	6
HC-1	AGCCAAGTCACCATG	GCAAATCAGGGCTCTGAGGCC	TGCAGCGTTGCACTAGCGGGAGGGCCCTCGGAGCAGTACTTC	SQVTM	ANQGSEA	CSVALAGGPSEQYF	TRBV29-1	TRBD2	TRBJ2-7	6
HC-1	AGCCAAGTCACCATG	GCAAATCAGGGCTCTGAGGCC	TGCAGCGTTCGTAGGACTAGCAGCGAGACCCAGTACTTC	SQVTM	ANQGSEA	CSVRRTSSETQYF	TRBV29-1	TRBD2	TRBJ2-5	6
HC-1	AGCCAAGTCACCATG	GCAAATCAGGGCTCTGAGGCC	TGCAGCGTTGGGACATCGTACAATGAGCAGTTCTTC	SQVTM	ANQGSEA	CSVGTSYNEQFF	TRBV29-1	TRBD1	TRBJ2-1	6
HC-1	AGCCAAGTCACCATG	GCAAATCAGGGCTCTGAGGCC	TGCAGCGTTGAATTCCCTACTGGTGGCTACACCTTC	SQVTM	ANQGSEA	CSVEFPTGGYTF	TRBV29-1		TRBJ1-2	6
HC-1	AGCCAAGTCACCATG	GCAAATCAGGGCTCTGAGGCC	TGCAGCGTTTTCCCCGGGACTAGCGCAGATACGCAGTATTTT	SQVTM	ANQGSEA	CSVFPGTSADTQYF	TRBV29-1	TRBD1	TRBJ2-3	6
HC-1	AGCCAAGTCACCATG	GCAAATCAGGGCTCTGAGGCC	TGCAGCGTTGACCAGGGCCCCGATACGCAGTATTTT	SQVTM	ANQGSEA	CSVDQGPDTQYF	TRBV29-1	TRBD1	TRBJ2-3	6
HC-1	AGCCAAGTCACCATG	GCAAATCAGGGCTCTGAGGCC	TGCAGCGTCCAAGGGACAGGGGACACTGAAGCTTTCTTT	SQVTM	ANQGSEA	CSVQGTGDTEAFF	TRBV29-1	TRBD1	TRBJ1-1	6
HC-1	AGCCAAGTCACCATG	GCAAATCAGGGCTCTGAGGCC	TGCAGCGTTGTACCGGGGGGCAGGTCTGGCTACACCTTC	SQVTM	ANQGSEA	CSVVPGGRSGYTF	TRBV29-1	TRBD2	TRBJ1-2	6
HC-1	AGCCAAGTCACCATG	GCAAATCAGGGCTCTGAGGCC	TGCAGCGTTGGACTAGCGGGAGTCCCGGGGGAGACCCAGTACTTC	SQVTM	ANQGSEA	CSVGLAGVPGETQYF	TRBV29-1	TRBD2	TRBJ2-5	6
HC-1	AGCCAAGTCACCATG	GCAAATCAGGGCTCTGAGGCC	TGCAGCGTTGGAGTAGCGGGAGGGAGGGAGACCCAGTACTTC	SQVTM	ANQGSEA	CSVGVAGGRETQYF	TRBV29-1	TRBD2	TRBJ2-5	6
HC-1	AGCCAAGTCACCATG	GCAAATCAGGGCTCTGAGGCC	TGCAGCGTTGGGAGAAGACAGCTACGTGAGGCAGATACGCAGTATTTT	SQVTM	ANQGSEA	CSVGRRQLREADTQYF	TRBV29-1	TRBD1	TRBJ2-3	6
HC-1	AGCCAAGTCACCATG	GCAAATCAGGGCTCTGAGGCC	TGCAGCGCCTCGGACCCAAAATCCTACGAGCAGTACTTC	SQVTM	ANQGSEA	CSASDPKSYEQYF	TRBV29-1		TRBJ2-7	6
HC-1	AGCCAAGTCACCATG	GCAAATCAGGGCTCTGAGGCC	TGCAGCGTTCACGGGGGTAGCTCTGGAAACACCATATATTTT	SQVTM	ANQGSEA	CSVHGGSSGNTIYF	TRBV29-1	TRBD2	TRBJ1-3	6
HC-1	AGCCAAGTCACCATG	GCAAATCAGGGCTCTGAGGCC	TGCAGCGTTCTCTCCCCGCGGGGACTAGCGGGGAAGCAAGAGACCCAGTACTTC	SQVTM	ANQGSEA	CSVLSPRGLAGKQETQYF	TRBV29-1	TRBD2	TRBJ2-5	6
HC-1	AGCCAAGTCACCATG	GCAAATCAGGGCTCTGAGGCC	TGCAGCGTTGAAGTCAGAGTCAGAGATGAGCAGTTCTTC	SQVTM	ANQGSEA	CSVEVRVRDEQFF	TRBV29-1		TRBJ2-1	6
HC-1	AGCCAAGTCACCATG	GCAAATCAGGGCTCTGAGGCC	TGCAGCGTTGCAGACCGCGGTGGCAATGAGCAGTTCTTC	SQVTM	ANQGSEA	CSVADRGGNEQFF	TRBV29-1		TRBJ2-1	6
HC-1	AGCCAAGTCACCATG	GCAAATCAGGGCTCTGAGGCC	TGCAGCGTCGCCCCCGCAGGGAACTCTGGGGCCAACGTCCTGACTTTC	SQVTM	ANQGSEA	CSVAPAGNSGANVLTF	TRBV29-1	TRBD2	TRBJ2-6	6
HC-1	AGCCAAGTCACCATG	GCAAATCAGGGCTCTGAGGCC	TGCAGCGTTGATGCGGGGGACCCAGATACGCAGTATTTT	SQVTM	ANQGSEA	CSVDAGDPDTQYF	TRBV29-1	TRBD2	TRBJ2-3	6
HC-1	AGCCAAGTCACCATG	GCAAATCAGGGCTCTGAGGCC	TGCAGCGTTGAGACATACCAAGAGACCCAGTACTTC	SQVTM	ANQGSEA	CSVETYQETQYF	TRBV29-1		TRBJ2-5	6
HC-1	AGCCAAGTCACCATG	GCAAATCAGGGCTCTGAGGCC	TGCAGCGTCCAACAGGGTAACTATGGCTACACCTTC	SQVTM	ANQGSEA	CSVQQGNYGYTF	TRBV29-1	TRBD1	TRBJ1-2	6
HC-1	AGCCAAGTCACCATG	GCAAATCAGGGCTCTGAGGCC	TGCAGCGCAATCCTGACAGGGTCCTACGAGCAGTACTTC	SQVTM	ANQGSEA	CSAILTGSYEQYF	TRBV29-1	TRBD1	TRBJ2-7	6
HC-1	AGCCAAGTCACCATG	GCAAATCAGGGCTCTGAGGCC	TGCAGCGTTGGTTCCCTCTCAGGGATTTTGGCTTTC	SQVTM	ANQGSEA	CSVGSLSGILAF	TRBV29-1	TRBD1	TRBJ1-2	6
HC-1	AGCCAAGTCACCATG	GCAAATCAGGGCTCTGAGGCC	TGCAGCGTTGTGGCCCCCCCTGAAAAACTGTTTTTT	SQVTM	ANQGSEA	CSVVAPPEKLFF	TRBV29-1	TRBD2	TRBJ1-4	6
HC-1	AGCCAAGTCACCATG	GCAAATCAGGGCTCTGAGGCC	TGCAGCGTTGAGTACCCCAGGGTCTTC	SQVTM	ANQGSEA	CSVEYPRVF	TRBV29-1	TRBD1	TRBJ1-2	6
HC-1	AGCCAAGTCACCATG	GCAAATCAGGGCTCTGAGGCC	TGCAGCGTTGAGGTCGGCACAGATACGCAGTATTTT	SQVTM	ANQGSEA	CSVEVGTDTQYF	TRBV29-1		TRBJ2-3	6
HC-1	AGCCAAGTCACCATG	GCAAATCAGGGCTCTGAGGCC	TGCAGCGTTAAGACCGGTGAAGCTTTCTTT	SQVTM	ANQGSEA	CSVKTGEAFF	TRBV29-1		TRBJ1-1	6
HC-1	AGCCAAGTCACCATG	GCAAATCAGGGCTCTGAGGCC	TGCAGCGTTGAAGATCCCAATAGAGGACAGCAGTACTTC	SQVTM	ANQGSEA	CSVEDPNRGQQYF	TRBV29-1		TRBJ2-7	6
HC-1	AGCCAAGTCACCATG	GCAAATCAGGGCTCTGAGGCC	TGCAGCGGGGGGTCGGGTTCCTACGAGCAGTACTTC	SQVTM	ANQGSEA	CSGGSGSYEQYF	TRBV29-1	TRBD1	TRBJ2-7	6
HC-1	AGCCAAGTCACCATG	GCAAATCAGGGCTCTGAGGCC	TGCAGCGCCGCAGACAACGCTGGAAACACCATATATTTT	SQVTM	ANQGSEA	CSAADNAGNTIYF	TRBV29-1		TRBJ1-3	6
HC-1	AGCCAAGTCACCATG	GCAAATCAGGGCTCTGAGGCC	TGCAGCGTTGACGGTTTGGACAGGTTCTATGGCTACACCTTC	SQVTM	ANQGSEA	CSVDGLDRFYGYTF	TRBV29-1	TRBD1	TRBJ1-2	6
HC-1	AGCCAAGTCACCATG	GCAAATCAGGGCTCTGAGGCC	TGCAGCGTTGAAGATCGCGCCAGAGACACCTTC	SQVTM	ANQGSEA	CSVEDRARDTF	TRBV29-1		TRBJ1-2	6
HC-1	AGCCAAGTCACCATG	GCAAATCAGGGCTCTGAGGCC	TGCAGCGTTGAATTCATAGCCAAAAACATTCAGTACTTC	SQVTM	ANQGSEA	CSVEFIAKNIQYF	TRBV29-1		TRBJ2-4	6
HC-1	AGCCAAGTCACCATG	GCAAATCAGGGCTCTGAGGCC	TGCAGCTTCGGGCGGGGACAGGGGAGGTTCTTC	SQVTM	ANQGSEA	CSFGRGQGRFF	TRBV29-1	TRBD1	TRBJ2-1	6
HC-1	AGCCAAGTCACCATG	GCAAATCAGGGCTCTGAGGCC	TGCAGCGTGGGCGACAGGTCTATGGGCTACACCTTC	SQVTM	ANQGSEA	CSVGDRSMGYTF	TRBV29-1	TRBD1	TRBJ1-2	6
HC-1	AGCCAAGTCACCATG	GCAAATCAGGGCTCTGAGGCC	TGCAGCGTGAGACAGGGGCCGGGCAATCAGCCCCAGCATTTT	SQVTM	ANQGSEA	CSVRQGPGNQPQHF	TRBV29-1	TRBD1	TRBJ1-5	6
HC-1	AGCCAAGTCACCATG	GCAAATCAGGGCTCTGAGGCC	TGCAGCGCCATTCCTACAGGGGGCCATAATGAAAAACTGTTTTTT	SQVTM	ANQGSEA	CSAIPTGGHNEKLFF	TRBV29-1	TRBD1	TRBJ1-4	6
HC-1	AGCCAAGTCACCATG	GCAAATCAGGGCTCTGAGGCC	TGCAGCGTTGACGTCGGGGGTGTTGAAGCTTTCTTT	SQVTM	ANQGSEA	CSVDVGGVEAFF	TRBV29-1	TRBD2	TRBJ1-1	6
HC-1	AGCCAAGTCACCATG	GCAAATCAGGGCTCTGAGGCC	TGCAGCGTTGGGGCTAGCGGGAGCCTTGAGACCCAGTACTTC	SQVTM	ANQGSEA	CSVGASGSLETQYF	TRBV29-1	TRBD2	TRBJ2-5	6
HC-1	AGCCAAGTCACCATG	GCAAATCAGGGCTCTGAGGCC	TGCAGCGTTGAGGATCTTGTATCTAGTAGCGGGTTTGGGAGCTCCTACAATGAGCAGTTCTTC	SQVTM	ANQGSEA	CSVEDLVSSSGFGSSYNEQFF	TRBV29-1	TRBD2	TRBJ2-1	6
HC-1	AGCCAAGTCACCATG	GCAAATCAGGGCTCTGAGGCC	TGCAGCGGCAAATGGGGGGTCTTGAACACTGAAGCTTTCTTT	SQVTM	ANQGSEA	CSGKWGVLNTEAFF	TRBV29-1	TRBD2	TRBJ1-1	6
HC-1	AGCCAAGTCACCATG	GCAAATCAGGGCTCTGAGGCC	TGCAGCGTTGAAGGTTTCCGCCGAGAGCAGTACTTC	SQVTM	ANQGSEA	CSVEGFRREQYF	TRBV29-1		TRBJ2-7	6
HC-1	AGCCAAGTCACCATG	GCAAATCAGGGCTCTGAGGCC	TGCAGCGTTGGAGGCGGGCCGAGCACAGATACGCAGTATTTT	SQVTM	ANQGSEA	CSVGGGPSTDTQYF	TRBV29-1	TRBD1	TRBJ2-3	6
HC-1	AGCCAAGTCACCATG	GCAAATCAGGGCTCTGAGGCC	TGCAGCGTCACCGACAGGAGTATGCTCTCTGAAGCTTTCTTT	SQVTM	ANQGSEA	CSVTDRSMLSEAFF	TRBV29-1	TRBD1	TRBJ1-1	6
HC-1	AGCCAAGTCACCATG	GCAAATCAGGGCTCTGAGGCC	TGCAGCGTTGAAAAAGCGGGAGGTAGCGAGCAGTACTTC	SQVTM	ANQGSEA	CSVEKAGGSEQYF	TRBV29-1	TRBD2	TRBJ2-7	6
HC-1	AGCCAAGTCACCATG	GCAAATCAGGGCTCTGAGGCC	TGCAGCCTCCACCCCTGGGGCTCAGATACGCAGTATTTT	SQVTM	ANQGSEA	CSLHPWGSDTQYF	TRBV29-1	TRBD1	TRBJ2-3	6
HC-1	AGCCAAGTCACCATG	GCAAATCAGGGCTCTGAGGCC	TGCAGCGTTGGTCGGGGGGCGAGGGAGCTGTTTTTT	SQVTM	ANQGSEA	CSVGRGARELFF	TRBV29-1	TRBD2	TRBJ2-2	6
HC-1	AGCCAAGTCACCATG	GCAAATCAGGGCTCTGAGGCC	TGCAGCGTTGAGTCGGGAGACCGGATCTATGGCTACACCTTC	SQVTM	ANQGSEA	CSVESGDRIYGYTF	TRBV29-1	TRBD2	TRBJ1-2	6
HC-1	AGCCAAGTCACCATG	GCAAATCAGGGCTCTGAGGCC	TGCAGCGTTATGGAGCGGGGCTCCTACGAGCAGTACTTC	SQVTM	ANQGSEA	CSVMERGSYEQYF	TRBV29-1		TRBJ2-7	6
HC-1	AGCCAAGTCACCATG	GCAAATCAGGGCTCTGAGGCC	TGCAGCGTTCTTTTCGGGCCCGCATACTATGGCTACACCTTC	SQVTM	ANQGSEA	CSVLFGPAYYGYTF	TRBV29-1	TRBD1	TRBJ1-2	6
HC-1	AGCCAAGTCACCATG	GCAAATCAGGGCTCTGAGGCC	TGCAGCGTTGGGACCGGAGCCTACGAGCAGTACTTC	SQVTM	ANQGSEA	CSVGTGAYEQYF	TRBV29-1		TRBJ2-7	6
HC-1	AGCCAAGTCACCATG	GCAAATCAGGGCTCTGAGGCC	TGCAGCGTTGCCAGGCAGGCAGCCTTTAACTCCTACGAGCAGTACTTC	SQVTM	ANQGSEA	CSVARQAAFNSYEQYF	TRBV29-1		TRBJ2-7	6
HC-1	AGCCAAGTCACCATG	GCAAATCAGGGCTCTGAGGCC	TGCAGCGTCCCCGACAGACAACACACTGAAGCTTTCTTT	SQVTM	ANQGSEA	CSVPDRQHTEAFF	TRBV29-1	TRBD1	TRBJ1-1	6
HC-1	AGCCAAGTCACCATG	GCAAATCAGGGCTCTGAGGCC	TGCAGCGTTGACCTTAACCGACAGGAGTACGAGCAGTACTTC	SQVTM	ANQGSEA	CSVDLNRQEYEQYF	TRBV29-1	TRBD1	TRBJ2-7	6
HC-1	AGCCAAGTCACCATG	GCAAATCAGGGCTCTGAGGCC	TGCAGCGTTGAAGCCAGGGGCCTAGAGACCCAGTACTTC	SQVTM	ANQGSEA	CSVEARGLETQYF	TRBV29-1	TRBD1	TRBJ2-5	6
HC-1	AGCCAAGTCACCATG	GCAAATCAGGGCTCTGAGGCC	TGCAGCGTTGGACTAGCGTTAAGCTCCTACGAGCAGTACTTC	SQVTM	ANQGSEA	CSVGLALSSYEQYF	TRBV29-1	TRBD2	TRBJ2-7	6
HC-1	AGCCAAGTCACCATG	GCAAATCAGGGCTCTGAGGCC	TGCAGCGTTGGGGTGGGCAATGAGCAGTTCTTC	SQVTM	ANQGSEA	CSVGVGNEQFF	TRBV29-1		TRBJ2-1	6
HC-1	AGCCAAGTCACCATG	GCAAATCAGGGCTCTGAGGCC	TGCAGCGTTTTCACTAGGCTCTCCGGCAATGAGCAGTTCTTC	SQVTM	ANQGSEA	CSVFTRLSGNEQFF	TRBV29-1		TRBJ2-1	6
HC-1	AGCCAAGTCACCATG	GCAAATCAGGGCTCTGAGGCC	TGCAGCGTTTTCCCCACTGAAGCTTTCTTT	SQVTM	ANQGSEA	CSVFPTEAFF	TRBV29-1		TRBJ1-1	6
HC-1	AGCCAAGTCACCATG	GCAAATCAGGGCTCTGAGGCC	TGCAGCGTTGATCGGGACAGAACGCACTCTGGAAACACCATATATTTT	SQVTM	ANQGSEA	CSVDRDRTHSGNTIYF	TRBV29-1	TRBD1	TRBJ1-3	6
HC-1	AGCCAAGTCACCATG	GCAAATCAGGGCTCTGAGGCC	TGCAGCGTTTCAGTCGTCCAGGGCGAGCAGTACTTC	SQVTM	ANQGSEA	CSVSVVQGEQYF	TRBV29-1	TRBD1	TRBJ2-7	6
HC-1	AGCCAAGTCACCATG	GCAAATCAGGGCTCTGAGGCC	TGCAGCGTTTGGGCGGGGAGCCTGGATACGCAGTATTTT	SQVTM	ANQGSEA	CSVWAGSLDTQYF	TRBV29-1	TRBD2	TRBJ2-3	6
HC-1	AGCCAAGTCACCATG	GCAAATCAGGGCTCTGAGGCC	TGCAGCGCCAAGGGGTCCGGGGGCGAAAAACTGTTTTTT	SQVTM	ANQGSEA	CSAKGSGGEKLFF	TRBV29-1	TRBD1	TRBJ1-4	6
HC-1	AGCCAAGTCACCATG	GCAAATCAGGGCTCTGAGGCC	TGCAGCGTTGGGACTAGCGGGCACACCGGGGAGCTGTTTTTT	SQVTM	ANQGSEA	CSVGTSGHTGELFF	TRBV29-1	TRBD2	TRBJ2-2	6
HC-1	AGCCAAGTCACCATG	GCAAATCAGGGCTCTGAGGCC	TGCAGCGTTACTAGCGGGAGGGTGTTGACAGATACGCAGTATTTT	SQVTM	ANQGSEA	CSVTSGRVLTDTQYF	TRBV29-1	TRBD2	TRBJ2-3	6
HC-1	AGCCAAGTCACCATG	GCAAATCAGGGCTCTGAGGCC	TGCAGCGTTTCTCGGCTAAACAATGAGCAGTTCTTC	SQVTM	ANQGSEA	CSVSRLNNEQFF	TRBV29-1		TRBJ2-1	6
HC-1	AGCCAAGTCACCATG	GCAAATCAGGGCTCTGAGGCC	TGCAGCGTTGAGGGTCAAATTTATGGCTACACCTTC	SQVTM	ANQGSEA	CSVEGQIYGYTF	TRBV29-1		TRBJ1-2	6
HC-1	AGCCAAGTCACCATG	GCAAATCAGGGCTCTGAGGCC	TGCAGCGTTGAGACAGGGGGGGACACTGAAGCTTTCTTT	SQVTM	ANQGSEA	CSVETGGDTEAFF	TRBV29-1	TRBD1	TRBJ1-1	6
HC-1	AGCCAAGTCACCATG	GCAAATCAGGGCTCTGAGGCC	TGCAGCGTTGAAACGGGCACTGAAGCTTTCTTT	SQVTM	ANQGSEA	CSVETGTEAFF	TRBV29-1		TRBJ1-1	6
HC-1	AGCCAAGTCACCATG	GCAAATCAGGGCTCTGAGGCC	TGCAGCGTTGCATTAAGGGCCTCCGGCGGCGAGCAGTTCTTC	SQVTM	ANQGSEA	CSVALRASGGEQFF	TRBV29-1	TRBD2	TRBJ2-1	6
HC-1	AGCCAAGTCACCATG	GCAAATCAGGGCTCTGAGGCC	TGCAGCGTACTAGCTCAACGGGGACACATATACAATGAGCAGTTCTTC	SQVTM	ANQGSEA	CSVLAQRGHIYNEQFF	TRBV29-1	TRBD1	TRBJ2-1	6
HC-1	AGCCAAGTCACCATG	GCAAATCAGGGCTCTGAGGCC	TGCAGCGTTGGGGGACAGGGGGCCGGAGATACGCAGTATTTT	SQVTM	ANQGSEA	CSVGGQGAGDTQYF	TRBV29-1	TRBD1	TRBJ2-3	6
HC-1	AGCCAAGTCACCATG	GCAAATCAGGGCTCTGAGGCC	TGCAGCTACAATGAGCAGTTCTTC	SQVTM	ANQGSEA	CSYNEQFF	TRBV29-1		TRBJ2-1	6
HC-1	AGCCAAGTCACCATG	GCAAATCAGGGCTCTGAGGCC	TGCAGCGTTGCCCCCACTAGGGATACGCAGTATTTT	SQVTM	ANQGSEA	CSVAPTRDTQYF	TRBV29-1	TRBD2	TRBJ2-3	6
HC-1	AGCCAAGTCACCATG	GCAAATCAGGGCTCTGAGGCC	TGCAGCGTTGAAGATCGTCTGGACAGTGAAGCTTTCTTT	SQVTM	ANQGSEA	CSVEDRLDSEAFF	TRBV29-1		TRBJ1-1	6
HC-1	AGCCAAGTCACCATG	GCAAATCAGGGCTCTGAGGCC	TGCAGCGTTACAAGGACAGGGGGCACCGGGGAGCTGTTTTTT	SQVTM	ANQGSEA	CSVTRTGGTGELFF	TRBV29-1	TRBD1	TRBJ2-2	6
HC-1	AGCCAAGTCACCATG	GCAAATCAGGGCTCTGAGGCC	TGCAGCGTTGAAGATCCAGAGACCCAGTACTTC	SQVTM	ANQGSEA	CSVEDPETQYF	TRBV29-1		TRBJ2-5	6
HC-1	AGCCAAGTCACCATG	GCAAATCAGGGCTCTGAGGCC	TGCAGCGTAGACAGTTATGGCTACACCTTC	SQVTM	ANQGSEA	CSVDSYGYTF	TRBV29-1		TRBJ1-2	6
HC-1	AGCCAAGTCACCATG	GCAAATCAGGGCTCTGAGGCC	TGCAGCGTTCGACAGCGAGCTAACTATGGCTACACCTTC	SQVTM	ANQGSEA	CSVRQRANYGYTF	TRBV29-1	TRBD1	TRBJ1-2	6
HC-1	AGCCAAGTCACCATG	GCAAATCAGGGCTCTGAGGCC	TGCAGCGCAGGGGACAGATCTAACTATGGCTACACCTTC	SQVTM	ANQGSEA	CSAGDRSNYGYTF	TRBV29-1	TRBD1	TRBJ1-2	6
HC-1	AGCCAAGTCACCATG	GCAAATCAGGGCTCTGAGGCC	TGCAGCGTTTGGGAAGCCTATGGCTACACCTTC	SQVTM	ANQGSEA	CSVWEAYGYTF	TRBV29-1		TRBJ1-2	6
HC-1	AGCCAAGTCACCATG	GCAAATCAGGGCTCTGAGGCC	TGCAGCGTTGGATTAGGGTTAATGGATACGCAGTATTTT	SQVTM	ANQGSEA	CSVGLGLMDTQYF	TRBV29-1		TRBJ2-3	6
HC-1	AGCCAAGTCACCATG	GCAAATCAGGGCTCTGAGGCC	TGCAGCGTCGAGTGGGACTTCTCGAATGAGCAGTTCTTC	SQVTM	ANQGSEA	CSVEWDFSNEQFF	TRBV29-1	TRBD2	TRBJ2-1	6
HC-1	AGCCAAGTCACCATG	GCAAATCAGGGCTCTGAGGCC	TGCAGCGGGGGGGGACTAGCGGAAGAGACCCAGTACTTC	SQVTM	ANQGSEA	CSGGGLAEETQYF	TRBV29-1	TRBD2	TRBJ2-5	6
HC-1	AGCCAAGTCACCATG	GCAAATCAGGGCTCTGAGGCC	TGCAGCGTTGAAACTAGCGGGACCACCAATGAGCAGTTCTTC	SQVTM	ANQGSEA	CSVETSGTTNEQFF	TRBV29-1	TRBD2	TRBJ2-1	6
HC-1	AGCCAAGTCACCATG	GCAAATCAGGGCTCTGAGGCC	TGCAGCGTCAGACAGGGGGCTAGCAATCAGCCCCAGCATTTT	SQVTM	ANQGSEA	CSVRQGASNQPQHF	TRBV29-1	TRBD1	TRBJ1-5	6
HC-1	AGCCAAGTCACCATG	GCAAATCAGGGCTCTGAGGCC	TGCAGCGTTAACAGGGGCGAGAACACTGAAGCTTTCTTT	SQVTM	ANQGSEA	CSVNRGENTEAFF	TRBV29-1	TRBD1	TRBJ1-1	6
HC-1	AGCCAAGTCACCATG	GCAAATCAGGGCTCTGAGGCC	TGCAGCGTCGGCACCGGGACTAGCCCATACAATGAGCAGTTCTTC	SQVTM	ANQGSEA	CSVGTGTSPYNEQFF	TRBV29-1	TRBD2	TRBJ2-1	6
HC-1	AGCCAAGTCACCATG	GCAAATCAGGGCTCTGAGGCC	TGCAGCATACCAGTCGGGGGGACAGATACGCAGTATTTT	SQVTM	ANQGSEA	CSIPVGGTDTQYF	TRBV29-1	TRBD2	TRBJ2-3	6
HC-1	AGCCAAGTCACCATG	GCAAATCAGGGCTCTGAGGCC	TGCAGCGTTGAGTCGGGGAAGGCTGAAAAACTGTTTTTT	SQVTM	ANQGSEA	CSVESGKAEKLFF	TRBV29-1	TRBD2	TRBJ1-4	6
HC-1	AGCCAAGTCACCATG	GCAAATCAGGGCTCTGAGGCC	TGCAGCGTTGCGTACGGGAACAATGAGCAGTTCTTC	SQVTM	ANQGSEA	CSVAYGNNEQFF	TRBV29-1	TRBD1	TRBJ2-1	6
HC-1	AGCCAAGTCACCATG	GCAAATCAGGGCTCTGAGGCC	TGCAGCGCCCGAACAGGGGCGCGAGACACCGGGGAGCTGTTTTTT	SQVTM	ANQGSEA	CSARTGARDTGELFF	TRBV29-1	TRBD1	TRBJ2-2	6
HC-1	AGCCAAGTCACCATG	GCAAATCAGGGCTCTGAGGCC	TGCAGCGTTGCCCTGCCAGGGCCATACGAGCAGTACTTC	SQVTM	ANQGSEA	CSVALPGPYEQYF	TRBV29-1	TRBD1	TRBJ2-7	6
HC-1	AGCCAAGTCACCATG	GCAAATCAGGGCTCTGAGGCC	TGCAGCGCTATTACAGGGGCCCTCTGGGGCTACACCTTC	SQVTM	ANQGSEA	CSAITGALWGYTF	TRBV29-1	TRBD1	TRBJ1-2	6
HC-1	AGCCAAGTCACCATG	GCAAATCAGGGCTCTGAGGCC	TGCAGCGTGCGACTAGTACCGAACACCGGGGAGCTGTTTTTT	SQVTM	ANQGSEA	CSVRLVPNTGELFF	TRBV29-1	TRBD2	TRBJ2-2	6
HC-1	AGCCAAGTCACCATG	GCAAATCAGGGCTCTGAGGCC	TGCAGCGCCTCCTTAGGTGGGGAGACCCAGTACTTC	SQVTM	ANQGSEA	CSASLGGETQYF	TRBV29-1	TRBD2	TRBJ2-5	6
HC-1	AGCCAAGTCACCATG	GCAAATCAGGGCTCTGAGGCC	TGCAGCGTTGACAGGGGCAGCACAGATACGCAGTATTTT	SQVTM	ANQGSEA	CSVDRGSTDTQYF	TRBV29-1	TRBD1	TRBJ2-3	6
HC-1	AGCCAAGTCACCATG	GCAAATCAGGGCTCTGAGGCC	TGCAGCGTCGGGGACAGACTCTATGGCTACACCTTC	SQVTM	ANQGSEA	CSVGDRLYGYTF	TRBV29-1	TRBD1	TRBJ1-2	6
HC-1	AGCCAAGTCACCATG	GCAAATCAGGGCTCTGAGGCC	TGCAGCGTTGGTCAGTCCTCAGGACGTCGGTACTTC	SQVTM	ANQGSEA	CSVGQSSGRRYF	TRBV29-1	TRBD2	TRBJ2-4	6
HC-1	AGCCAAGTCACCATG	GCAAATCAGGGCTCTGAGGCC	TGCAGCGTTGAAGGGGGACTAGCGGTCCTCCGAGGGTACAATGAGCAGTTCTTC	SQVTM	ANQGSEA	CSVEGGLAVLRGYNEQFF	TRBV29-1	TRBD2	TRBJ2-1	6
HC-1	AGCCAAGTCACCATG	GCAAATCAGGGCTCTGAGGCC	TGCAGCGTCCATACCTCTGGGGCGGGCTATGGCTACACCTTC	SQVTM	ANQGSEA	CSVHTSGAGYGYTF	TRBV29-1	TRBD1	TRBJ1-2	6
HC-1	AGCCAAGTCACCATG	GCAAATCAGGGCTCTGAGGCC	TGCAGCGTTCAAAAGGGATCTCAGCCCCAGCATTTT	SQVTM	ANQGSEA	CSVQKGSQPQHF	TRBV29-1		TRBJ1-5	6
HC-1	AGCCAAGTCACCATG	GCAAATCAGGGCTCTGAGGCC	TGCAGCGTTCTGACAGGGGGGAACACTGAAGCTTTCTTT	SQVTM	ANQGSEA	CSVLTGGNTEAFF	TRBV29-1	TRBD1	TRBJ1-1	6
HC-1	AGCCAAGTCACCATG	GCAAATCAGGGCTCTGAGGCC	TGCAGCGTGGGACAGGATAGCAATCAGCCCCAGCATTTT	SQVTM	ANQGSEA	CSVGQDSNQPQHF	TRBV29-1	TRBD1	TRBJ1-5	6
HC-1	AGCCAAGTCACCATG	GCAAATCAGGGCTCTGAGGCC	TGCAGCGTCAAGATTGACAGGAACTATGGCTACACCTTC	SQVTM	ANQGSEA	CSVKIDRNYGYTF	TRBV29-1	TRBD1	TRBJ1-2	6
HC-1	AGCCAAGTCACCATG	GCAAATCAGGGCTCTGAGGCC	TGCAGCGTTGGTTTCACCTACGAGCAGTACTTC	SQVTM	ANQGSEA	CSVGFTYEQYF	TRBV29-1		TRBJ2-7	6
HC-1	AGCCAAGTCACCATG	GCAAATCAGGGCTCTGAGGCC	TGCAGCGTTGTTGGGGGGGCTTGGGATACGCAGTATTTT	SQVTM	ANQGSEA	CSVVGGAWDTQYF	TRBV29-1	TRBD2	TRBJ2-3	6
HC-1	AGCCAAGTCACCATG	GCAAATCAGGGCTCTGAGGCC	TGCAGCGTTGCGGGGACCCTCTACAATGAGCAGTTCTTC	SQVTM	ANQGSEA	CSVAGTLYNEQFF	TRBV29-1	TRBD1	TRBJ2-1	6
HC-1	AGCCAAGTCACCATG	GCAAATCAGGGCTCTGAGGCC	TGCAGCGTTGAAGGTGACCAAGTGGATGGCTACACCTTC	SQVTM	ANQGSEA	CSVEGDQVDGYTF	TRBV29-1		TRBJ1-2	6
HC-1	AGCCAAGTCACCATG	GCAAATCAGGGCTCTGAGGCC	TGCAGCGTTCATACCGATCGTGGTCGAGGGACTGAAGCTTTCTTT	SQVTM	ANQGSEA	CSVHTDRGRGTEAFF	TRBV29-1		TRBJ1-1	6
HC-1	AGCCAAGTCACCATG	GCAAATCAGGGCTCTGAGGCC	TGCAGCGGCCGGCGGGGGGGGACTTCTGAAGCTTTCTTT	SQVTM	ANQGSEA	CSGRRGGTSEAFF	TRBV29-1	TRBD2	TRBJ1-1	6
HC-1	AGCCAAGTCACCATG	GCAAATCAGGGCTCTGAGGCC	TGCAGCGTTACGCCGGGACAGGGGTACGGCGAGCAGTACTTC	SQVTM	ANQGSEA	CSVTPGQGYGEQYF	TRBV29-1	TRBD1	TRBJ2-7	6
HC-1	AGCCAAGTCACCATG	GCAAATCAGGGCTCTGAGGCC	TGCAGCGTCGTCGACGCAATGAACACTGAAGCTTTCTTT	SQVTM	ANQGSEA	CSVVDAMNTEAFF	TRBV29-1		TRBJ1-1	6
HC-1	AGCCAAGTCACCATG	GCAAATCAGGGCTCTGAGGCC	TGCAGCGTTGGTAGTGACGCAGGGAGGAACTATGGCTACACCTTC	SQVTM	ANQGSEA	CSVGSDAGRNYGYTF	TRBV29-1	TRBD2	TRBJ1-2	6
HC-1	AGCCAAGTCACCATG	GCAAATCAGGGCTCTGAGGCC	TGCAGCGCTAAAAAAGGACAGGTTGGCAATGAGCAGTTCTTC	SQVTM	ANQGSEA	CSAKKGQVGNEQFF	TRBV29-1	TRBD1	TRBJ2-1	6
HC-1	AGCCAAGTCACCATG	GCAAATCAGGGCTCTGAGGCC	TGCAGCGTTGAATTAGATAGTGGGTCTCACGAGACCCAGTACTTC	SQVTM	ANQGSEA	CSVELDSGSHETQYF	TRBV29-1		TRBJ2-5	6
HC-1	AGCCAAGTCACCATG	GCAAATCAGGGCTCTGAGGCC	TGCAGCGTTGGGTTTGACAGGGGGAACATTCAGTACTTC	SQVTM	ANQGSEA	CSVGFDRGNIQYF	TRBV29-1	TRBD1	TRBJ2-4	6
HC-1	AGCCAAGTCACCATG	GCAAATCAGGGCTCTGAGGCC	TGCAGCGTCCCCGGGACAGGGGGCATCTATGGCTACACCTTC	SQVTM	ANQGSEA	CSVPGTGGIYGYTF	TRBV29-1	TRBD1	TRBJ1-2	6
HC-1	AGCCAAGTCACCATG	GCAAATCAGGGCTCTGAGGCC	TGCAGCGTAGGGACAGATAATTCACCCCTCCACTTT	SQVTM	ANQGSEA	CSVGTDNSPLHF	TRBV29-1	TRBD1	TRBJ1-6	6
HC-1	AGCCAAGTCACCATG	GCAAATCAGGGCTCTGAGGCC	TGCAGCGTTCTGGGGCAGGGGGCTACGACGTCTGGCTACACCTTC	SQVTM	ANQGSEA	CSVLGQGATTSGYTF	TRBV29-1	TRBD1	TRBJ1-2	6
HC-1	AGCCAAGTCACCATG	GCAAATCAGGGCTCTGAGGCC	TGCAGCGGCCTCGGGACAGGGACCGCTGGGGCGCAGTATTTT	SQVTM	ANQGSEA	CSGLGTGTAGAQYF	TRBV29-1	TRBD1	TRBJ2-3	6
HC-1	AGCCAAGTCACCATG	GCAAATCAGGGCTCTGAGGCC	TGCAGCGCGGTGACAGGGGCCGCTAACTATGGCTACACCTTC	SQVTM	ANQGSEA	CSAVTGAANYGYTF	TRBV29-1	TRBD1	TRBJ1-2	6
HC-1	AGCCAAGTCACCATG	GCAAATCAGGGCTCTGAGGCC	TGCAGCTTCCTGCCCGGGACTAGTATTGAGCAGTTCTTC	SQVTM	ANQGSEA	CSFLPGTSIEQFF	TRBV29-1	TRBD2	TRBJ2-1	6
HC-1	AGCCAAGTCACCATG	GCAAATCAGGGCTCTGAGGCC	TGCAGCGTCTGTACAGGGGGACGTAGAGAGACCCAGTACTTC	SQVTM	ANQGSEA	CSVCTGGRRETQYF	TRBV29-1	TRBD1	TRBJ2-5	6
HC-1	AGCCAAGTCACCATG	GCAAATCAGGGCTCTGAGGCC	TGCAGCGTTGACAGAAATCGCCAAGAGACCCAGTACTTC	SQVTM	ANQGSEA	CSVDRNRQETQYF	TRBV29-1		TRBJ2-5	5
HC-1	AGCCAAGTCACCATG	GCAAATCAGGGCTCTGAGGCC	TGCAGCGTAGAGGGCCTAGCGGGAGGCAATGAGCAGTTCTTC	SQVTM	ANQGSEA	CSVEGLAGGNEQFF	TRBV29-1	TRBD2	TRBJ2-1	5
HC-1	AGCCAAGTCACCATG	GCAAATCAGGGCTCTGAGGCC	TGCAGCGTTAGCACTAGCGGGGGCCCAGATACGCAGTATTTT	SQVTM	ANQGSEA	CSVSTSGGPDTQYF	TRBV29-1	TRBD2	TRBJ2-3	5
HC-1	AGCCAAGTCACCATG	GCAAATCAGGGCTCTGAGGCC	TGCAGCGTCTTGGCAGGGAATGGCTACACCTTC	SQVTM	ANQGSEA	CSVLAGNGYTF	TRBV29-1	TRBD1	TRBJ1-2	5
HC-1	AGCCAAGTCACCATG	GCAAATCAGGGCTCTGAGGCC	TGCAGCGTTGAAAAGGCGACCGGGGAGCTGTTTTTT	SQVTM	ANQGSEA	CSVEKATGELFF	TRBV29-1		TRBJ2-2	5
HC-1	AGCCAAGTCACCATG	GCAAATCAGGGCTCTGAGGCC	TGCAGCACTCGGATCGTGGGTAGCGGGGGGCTCGCAGATACGCAGTATTTT	SQVTM	ANQGSEA	CSTRIVGSGGLADTQYF	TRBV29-1	TRBD2	TRBJ2-3	5
HC-1	AGCCAAGTCACCATG	GCAAATCAGGGCTCTGAGGCC	TGCAGCGTCACACGAACAAACATGAACACTGAAGCTTTCTTT	SQVTM	ANQGSEA	CSVTRTNMNTEAFF	TRBV29-1		TRBJ1-1	5
HC-1	AGCCAAGTCACCATG	GCAAATCAGGGCTCTGAGGCC	TGCAGCGCAAGACAGGGTGTTACTGAAGCTTTCTTT	SQVTM	ANQGSEA	CSARQGVTEAFF	TRBV29-1	TRBD1	TRBJ1-1	5
HC-1	AGCCAAGTCACCATG	GCAAATCAGGGCTCTGAGGCC	TGCAGCGTATCACAGGGGGCCTACAATGAGCAGTTCTTC	SQVTM	ANQGSEA	CSVSQGAYNEQFF	TRBV29-1	TRBD1	TRBJ2-1	5
HC-1	AGCCAAGTCACCATG	GCAAATCAGGGCTCTGAGGCC	TGCAGCGCAAGCCGGGGGAAACAAGAGACCCAGTACTTC	SQVTM	ANQGSEA	CSASRGKQETQYF	TRBV29-1	TRBD2	TRBJ2-5	5
HC-1	AGCCAAGTCACCATG	GCAAATCAGGGCTCTGAGGCC	TGCAGCGTTGGAGAGTTAATAGCGGCCGTTAGAGAGCAGTTCTTC	SQVTM	ANQGSEA	CSVGELIAAVREQFF	TRBV29-1	TRBD2	TRBJ2-1	5
HC-1	AGCCAAGTCACCATG	GCAAATCAGGGCTCTGAGGCC	TGCAGCGCTGGGACCGACAACTATGGCTACACCTTC	SQVTM	ANQGSEA	CSAGTDNYGYTF	TRBV29-1		TRBJ1-2	5
HC-1	AGCCAAGTCACCATG	GCAAATCAGGGCTCTGAGGCC	TGCAGCGTCCAAACACTCCCTGGGGCCAACGTCCTGACTTTC	SQVTM	ANQGSEA	CSVQTLPGANVLTF	TRBV29-1		TRBJ2-6	5
HC-1	AGCCAAGTCACCATG	GCAAATCAGGGCTCTGAGGCC	TGCAGCGTTGTCAGGCAGTTACAAGAGACCCAGTACTTC	SQVTM	ANQGSEA	CSVVRQLQETQYF	TRBV29-1		TRBJ2-5	5
HC-1	AGCCAAGTCACCATG	GCAAATCAGGGCTCTGAGGCC	TGCAGCGGCGGACAGGGGACCTACGAGCAGTACTTC	SQVTM	ANQGSEA	CSGGQGTYEQYF	TRBV29-1	TRBD1	TRBJ2-7	5
HC-1	AGCCAAGTCACCATG	GCAAATCAGGGCTCTGAGGCC	TGCAGCGCCGACGGGACTCTCTATGGCTACACCTTC	SQVTM	ANQGSEA	CSADGTLYGYTF	TRBV29-1	TRBD2	TRBJ1-2	5
HC-1	AGCCAAGTCACCATG	GCAAATCAGGGCTCTGAGGCC	TGCAGCCCCGGTGGAGCGGGTGAGACCCAGTACTTC	SQVTM	ANQGSEA	CSPGGAGETQYF	TRBV29-1	TRBD2	TRBJ2-5	5
HC-1	AGCCAAGTCACCATG	GCAAATCAGGGCTCTGAGGCC	TGCAGCGTTGGAGACCACCGGGAGGGTAGCGAGCAGTACTTC	SQVTM	ANQGSEA	CSVGDHREGSEQYF	TRBV29-1	TRBD2	TRBJ2-7	5
HC-1	AGCCAAGTCACCATG	GCAAATCAGGGCTCTGAGGCC	TGCAGCGAGCCGGGACTAGCGTCTTACAATGAGCAGTTCTTC	SQVTM	ANQGSEA	CSEPGLASYNEQFF	TRBV29-1	TRBD2	TRBJ2-1	5
HC-1	AGCCAAGTCACCATG	GCAAATCAGGGCTCTGAGGCC	TGCAGCGTTACCGTCGCCCGGGGGACAGATACGCAGTATTTT	SQVTM	ANQGSEA	CSVTVARGTDTQYF	TRBV29-1	TRBD1	TRBJ2-3	5
HC-1	AGCCAAGTCACCATG	GCAAATCAGGGCTCTGAGGCC	TGCAGCGTCCGGGGTCCCGGGGAGACCCAGTACTTC	SQVTM	ANQGSEA	CSVRGPGETQYF	TRBV29-1	TRBD1	TRBJ2-5	5
HC-1	AGCCAAGTCACCATG	GCAAATCAGGGCTCTGAGGCC	TGCAGCGCCACAGACCGTGCCGGCTACACCTTC	SQVTM	ANQGSEA	CSATDRAGYTF	TRBV29-1		TRBJ1-2	5
HC-1	AGCCAAGTCACCATG	GCAAATCAGGGCTCTGAGGCC	TGCAGTGTACCGGGACATTCGAACACCGGGGAGCTGTTTTTT	SQVTM	ANQGSEA	CSVPGHSNTGELFF	TRBV29-1	TRBD1	TRBJ2-2	5
HC-1	AGCCAAGTCACCATG	GCAAATCAGGGCTCTGAGGCC	TGCAGCGCCGCACAGGGGGCCTCAGATACGCAGTATTTT	SQVTM	ANQGSEA	CSAAQGASDTQYF	TRBV29-1	TRBD1	TRBJ2-3	5
HC-1	AGCCAAGTCACCATG	GCAAATCAGGGCTCTGAGGCC	TGCAGCGTTGGGAGGGATAACACCGGGGAGCTGTTTTTT	SQVTM	ANQGSEA	CSVGRDNTGELFF	TRBV29-1	TRBD2	TRBJ2-2	5
HC-1	AGCCAAGTCACCATG	GCAAATCAGGGCTCTGAGGCC	TGCAGCGTTGCGGCAGTATCCCAAGAGACCCAGTACTTC	SQVTM	ANQGSEA	CSVAAVSQETQYF	TRBV29-1		TRBJ2-5	5
HC-1	AGCCAAGTCACCATG	GCAAATCAGGGCTCTGAGGCC	TGCAGCGTTGATCCGGGTACCGGGGAGCTGTTTTTT	SQVTM	ANQGSEA	CSVDPGTGELFF	TRBV29-1	TRBD1	TRBJ2-2	5
HC-1	AGCCAAGTCACCATG	GCAAATCAGGGCTCTGAGGCC	TGCAGCGTCCGGACAGGCTCGGGTCAGCCCCAGCATTTT	SQVTM	ANQGSEA	CSVRTGSGQPQHF	TRBV29-1	TRBD1	TRBJ1-5	5
HC-1	AGCCAAGTCACCATG	GCAAATCAGGGCTCTGAGGCC	TGCAGCGTTGGTACTAGCGGGGTTTCAGATACGCAGTATTTT	SQVTM	ANQGSEA	CSVGTSGVSDTQYF	TRBV29-1	TRBD2	TRBJ2-3	5
HC-1	AGCCAAGTCACCATG	GCAAATCAGGGCTCTGAGGCC	TGCAGCGTTGATTCGGGCTCCGTCACCGGGGAGCTGTTTTTT	SQVTM	ANQGSEA	CSVDSGSVTGELFF	TRBV29-1		TRBJ2-2	5
HC-1	AGCCAAGTCACCATG	GCAAATCAGGGCTCTGAGGCC	TGCAGCGTCCCCAGGGACGGCACAGATACGCAGTATTTT	SQVTM	ANQGSEA	CSVPRDGTDTQYF	TRBV29-1	TRBD1	TRBJ2-3	5
HC-1	AGCCAAGTCACCATG	GCAAATCAGGGCTCTGAGGCC	TGCAGCGTTGAGCGGGGGGGCTTCCCCCCCACAGATACGCAGTATTTT	SQVTM	ANQGSEA	CSVERGGFPPTDTQYF	TRBV29-1	TRBD2	TRBJ2-3	5
HC-1	AGCCAAGTCACCATG	GCAAATCAGGGCTCTGAGGCC	TGCAGCGTGGTATCCATTGCAAGTAGGGGAGGGAGCTCCTACAATGAGCAGTTCTTC	SQVTM	ANQGSEA	CSVVSIASRGGSSYNEQFF	TRBV29-1	TRBD2	TRBJ2-1	5
HC-1	AGCCAAGTCACCATG	GCAAATCAGGGCTCTGAGGCC	TGCAGCGTTGGTCAGGGGGTTGAAGCTTTCTTT	SQVTM	ANQGSEA	CSVGQGVEAFF	TRBV29-1	TRBD1	TRBJ1-1	5
HC-1	AGCCAAGTCACCATG	GCAAATCAGGGCTCTGAGGCC	TGCAGCGTTGAAGAGGGGGGACAGAACACAGATACGCAGTATTTT	SQVTM	ANQGSEA	CSVEEGGQNTDTQYF	TRBV29-1	TRBD1	TRBJ2-3	5
HC-1	AGCCAAGTCACCATG	GCAAATCAGGGCTCTGAGGCC	TGCAGCGTTGATAGGGGACAGGGGCATGGAGAAAAACTGTTTTTT	SQVTM	ANQGSEA	CSVDRGQGHGEKLFF	TRBV29-1	TRBD1	TRBJ1-4	5
HC-1	AGCCAAGTCACCATG	GCAAATCAGGGCTCTGAGGCC	TGCAGCGTCCTCAAGGGGTACTTGAACACTGAAGCTTTCTTT	SQVTM	ANQGSEA	CSVLKGYLNTEAFF	TRBV29-1	TRBD1	TRBJ1-1	5
HC-1	AGCCAAGTCACCATG	GCAAATCAGGGCTCTGAGGCC	TGCAGCGTCGCCGGGTTGGAGGGCTACACCTTC	SQVTM	ANQGSEA	CSVAGLEGYTF	TRBV29-1	TRBD1	TRBJ1-2	5
HC-1	AGCCAAGTCACCATG	GCAAATCAGGGCTCTGAGGCC	TGCAGCGCTGTCTCTGGGGCCAACGTCCTGACTTTC	SQVTM	ANQGSEA	CSAVSGANVLTF	TRBV29-1		TRBJ2-6	5
HC-1	AGCCAAGTCACCATG	GCAAATCAGGGCTCTGAGGCC	TGCAGCGTTGACGCCAAGGGTTGGGGACAGGAGAACACCGGGGAGCTGTTTTTT	SQVTM	ANQGSEA	CSVDAKGWGQENTGELFF	TRBV29-1	TRBD1	TRBJ2-2	5
HC-1	AGCCAAGTCACCATG	GCAAATCAGGGCTCTGAGGCC	TGCAGCGTCACAGGACAGGGAGAGACCCAGTACTTC	SQVTM	ANQGSEA	CSVTGQGETQYF	TRBV29-1	TRBD1	TRBJ2-5	5
HC-1	AGCCAAGTCACCATG	GCAAATCAGGGCTCTGAGGCC	TGCAGCGTCAATACGGGGTCCACTGAAGCTTTCTTT	SQVTM	ANQGSEA	CSVNTGSTEAFF	TRBV29-1	TRBD2	TRBJ1-1	5
HC-1	AGCCAAGTCACCATG	GCAAATCAGGGCTCTGAGGCC	TGCAGCGTCCAGGTTGGAGAGCAGTTCTTC	SQVTM	ANQGSEA	CSVQVGEQFF	TRBV29-1		TRBJ2-1	5
HC-1	AGCCAAGTCACCATG	GCAAATCAGGGCTCTGAGGCC	TGCAGCGGTTCCGGGAGGAACACTGAAGCTTTCTTT	SQVTM	ANQGSEA	CSGSGRNTEAFF	TRBV29-1	TRBD1	TRBJ1-1	5
HC-1	AGCCAAGTCACCATG	GCAAATCAGGGCTCTGAGGCC	TGCAGCGTTGAGGAAGGTAGGGGACTCAATGGAGTAAGCACAGATACGCAGTATTTT	SQVTM	ANQGSEA	CSVEEGRGLNGVSTDTQYF	TRBV29-1	TRBD2	TRBJ2-3	5
HC-1	AGCCAAGTCACCATG	GCAAATCAGGGCTCTGAGGCC	TGCAGCGCCGCCCTCCGCGCTAGCGGGGTGAGCTCCTACAATGAGCAGTTCTTC	SQVTM	ANQGSEA	CSAALRASGVSSYNEQFF	TRBV29-1	TRBD2	TRBJ2-1	5
HC-1	AGCCAAGTCACCATG	GCAAATCAGGGCTCTGAGGCC	TGCAGCGTAAAAGACATGGATCAGCCCCAGCATTTT	SQVTM	ANQGSEA	CSVKDMDQPQHF	TRBV29-1		TRBJ1-5	5
HC-1	AGCCAAGTCACCATG	GCAAATCAGGGCTCTGAGGCC	TGCAGCGCCAGGACAGGGCGGGGCTACACCTTC	SQVTM	ANQGSEA	CSARTGRGYTF	TRBV29-1	TRBD1	TRBJ1-2	5
HC-1	AGCCAAGTCACCATG	GCAAATCAGGGCTCTGAGGCC	TGCAGCGTTGAAGTTTTTCCAGGTCAAGAGACCCAGTACTTC	SQVTM	ANQGSEA	CSVEVFPGQETQYF	TRBV29-1		TRBJ2-5	5
HC-1	AGCCAAGTCACCATG	GCAAATCAGGGCTCTGAGGCC	TGCAGCGTCGTGATTAGCGGGGGGGGCACAGATACGCAGTATTTT	SQVTM	ANQGSEA	CSVVISGGGTDTQYF	TRBV29-1	TRBD2	TRBJ2-3	5
HC-1	AGCCAAGTCACCATG	GCAAATCAGGGCTCTGAGGCC	TGCAGCGGTAGACAGCACGGAGGGAACATTCAGTACTTC	SQVTM	ANQGSEA	CSGRQHGGNIQYF	TRBV29-1	TRBD1	TRBJ2-4	5
HC-1	AGCCAAGTCACCATG	GCAAATCAGGGCTCTGAGGCC	TGCAGCGTGGGGGGCACCGGGGAGCTGTTTTTT	SQVTM	ANQGSEA	CSVGGTGELFF	TRBV29-1	TRBD2	TRBJ2-2	5
HC-1	AGCCAAGTCACCATG	GCAAATCAGGGCTCTGAGGCC	TGCAGCGTGGGACAAGCTGGGAGCAATCAGCCCCAGCATTTT	SQVTM	ANQGSEA	CSVGQAGSNQPQHF	TRBV29-1	TRBD2	TRBJ1-5	5
HC-1	AGCCAAGTCACCATG	GCAAATCAGGGCTCTGAGGCC	TGCAGCGCAGGGGGCAGGGATGGCTACACCTTC	SQVTM	ANQGSEA	CSAGGRDGYTF	TRBV29-1	TRBD1	TRBJ1-2	5
HC-1	AGCCAAGTCACCATG	GCAAATCAGGGCTCTGAGGCC	TGCAGCGCCCGAAATAGGGGAGAGACCCAGTACTTC	SQVTM	ANQGSEA	CSARNRGETQYF	TRBV29-1	TRBD1	TRBJ2-5	5
HC-1	AGCCAAGTCACCATG	GCAAATCAGGGCTCTGAGGCC	TGCAGCGTTGAAGGGGCCCCTGGCTACACCTTC	SQVTM	ANQGSEA	CSVEGAPGYTF	TRBV29-1	TRBD1	TRBJ1-2	5
HC-1	AGCCAAGTCACCATG	GCAAATCAGGGCTCTGAGGCC	TGCAGCGTTGGACGGGCTAGCGGGAGTCGGGAGACCCAGTACTTC	SQVTM	ANQGSEA	CSVGRASGSRETQYF	TRBV29-1	TRBD2	TRBJ2-5	5
HC-1	AGCCAAGTCACCATG	GCAAATCAGGGCTCTGAGGCC	TGCAGCGTTTCCTCCGCTGGACTAGAGCAGTTCTTC	SQVTM	ANQGSEA	CSVSSAGLEQFF	TRBV29-1	TRBD2	TRBJ2-1	5
HC-1	AGCCAAGTCACCATG	GCAAATCAGGGCTCTGAGGCC	TGCAGCGTACTTGCGGGCTCTGGGGCCAACGTCCTGACTTTC	SQVTM	ANQGSEA	CSVLAGSGANVLTF	TRBV29-1	TRBD2	TRBJ2-6	5
HC-1	AGCCAAGTCACCATG	GCAAATCAGGGCTCTGAGGCC	TGCAGCGTTGAAGATCTTCTCAGCGGGGATGTCGATGAGCAGTTCTTC	SQVTM	ANQGSEA	CSVEDLLSGDVDEQFF	TRBV29-1	TRBD2	TRBJ2-1	5
HC-1	AGCCAAGTCACCATG	GCAAATCAGGGCTCTGAGGCC	TGCAGCGCCTTCCTGATTGGGGGATGGGAAACCTTC	SQVTM	ANQGSEA	CSAFLIGGWETF	TRBV29-1	TRBD1	TRBJ1-2	5
HC-1	AGCCAAGTCACCATG	GCAAATCAGGGCTCTGAGGCC	TGCAGCGTCGGACCGGACAGGGACGCGAACACCGGGGAGCTGTTTTTT	SQVTM	ANQGSEA	CSVGPDRDANTGELFF	TRBV29-1	TRBD1	TRBJ2-2	5
HC-1	AGCCAAGTCACCATG	GCAAATCAGGGCTCTGAGGCC	TGCAGCGTTGGGGTGTCGGCTTTCCGTGAGCAGTTCTTC	SQVTM	ANQGSEA	CSVGVSAFREQFF	TRBV29-1		TRBJ2-1	5
HC-1	AGCCAAGTCACCATG	GCAAATCAGGGCTCTGAGGCC	TGCAGCGTTGAATTGAGGGGCGAAGCTAACTATGGCTACACCTTC	SQVTM	ANQGSEA	CSVELRGEANYGYTF	TRBV29-1	TRBD1	TRBJ1-2	5
HC-1	AGCCAAGTCACCATG	GCAAATCAGGGCTCTGAGGCC	TGCAGCGTTGAAGATGGATATGCGGGCAAAAGACAGACCCAGTACTTC	SQVTM	ANQGSEA	CSVEDGYAGKRQTQYF	TRBV29-1	TRBD2	TRBJ2-5	5
HC-1	AGCCAAGTCACCATG	GCAAATCAGGGCTCTGAGGCC	TGCAGCGGGACAGGCACAGATACGCAGTATTTT	SQVTM	ANQGSEA	CSGTGTDTQYF	TRBV29-1	TRBD1	TRBJ2-3	5
HC-1	AGCCAAGTCACCATG	GCAAATCAGGGCTCTGAGGCC	TGCAGCGTTCGCCCCCGGGGGGGAGGGTTTTCGGGTGAGCAGTTCTTC	SQVTM	ANQGSEA	CSVRPRGGGFSGEQFF	TRBV29-1	TRBD2	TRBJ2-1	5
HC-1	AGCCAAGTCACCATG	GCAAATCAGGGCTCTGAGGCC	TGCAGCGCAGACCCAGATACGCAGTATTTT	SQVTM	ANQGSEA	CSADPDTQYF	TRBV29-1		TRBJ2-3	5
HC-1	AGCCAAGTCACCATG	GCAAATCAGGGCTCTGAGGCC	TGCAGCGTCCGAGGTGGGGCTCGGGACTATGGCTACACCTTC	SQVTM	ANQGSEA	CSVRGGARDYGYTF	TRBV29-1	TRBD1	TRBJ1-2	5
HC-1	AGCCAAGTCACCATG	GCAAATCAGGGCTCTGAGGCC	TGCAGCGTCCGCTTGCCTTTTTCGACAGGCTCCTTAGAAAAACTGTTTTTT	SQVTM	ANQGSEA	CSVRLPFSTGSLEKLFF	TRBV29-1	TRBD1	TRBJ1-4	5
HC-1	AGCCAAGTCACCATG	GCAAATCAGGGCTCTGAGGCC	TGCAGCGTTGACGGGGGAGGCGCTGAAGCTTTCTTT	SQVTM	ANQGSEA	CSVDGGGAEAFF	TRBV29-1	TRBD2	TRBJ1-1	5
HC-1	AGCCAAGTCACCATG	GCAAATCAGGGCTCTGAGGCC	TGCAGCGTCCGACAGGGTGAAAAACTGTTTTTT	SQVTM	ANQGSEA	CSVRQGEKLFF	TRBV29-1	TRBD1	TRBJ1-4	5
HC-1	AGCCAAGTCACCATG	GCAAATCAGGGCTCTGAGGCC	TGCAGCGTTCTAGCGGGGGTGGCAGTAGGGGAGACCCAGTACTTC	SQVTM	ANQGSEA	CSVLAGVAVGETQYF	TRBV29-1	TRBD2	TRBJ2-5	5
HC-1	AGCCAAGTCACCATG	GCAAATCAGGGCTCTGAGGCC	TGCAGCGTCGCTGGACTAGCGGGGGTGAATACGCAGTATTTT	SQVTM	ANQGSEA	CSVAGLAGVNTQYF	TRBV29-1	TRBD2	TRBJ2-3	5
HC-1	AGCCAAGTCACCATG	GCAAATCAGGGCTCTGAGGCC	TGCAGCTCGGGACTAGCGGGAGGAGAGACCCAGTACTTC	SQVTM	ANQGSEA	CSSGLAGGETQYF	TRBV29-1	TRBD2	TRBJ2-5	5
HC-1	AGCCAAGTCACCATG	GCAAATCAGGGCTCTGAGGCC	TGCAGCGTTAGCGGCCGAGTCACTGAAGCTTTCTTT	SQVTM	ANQGSEA	CSVSGRVTEAFF	TRBV29-1	TRBD2	TRBJ1-1	5
HC-1	AGCCAAGTCACCATG	GCAAATCAGGGCTCTGAGGCC	TGCAGCGGGGCGGGAGTAGGGACCGGGGAGCTGTTTTTT	SQVTM	ANQGSEA	CSGAGVGTGELFF	TRBV29-1	TRBD2	TRBJ2-2	5
HC-1	AGCCAAGTCACCATG	GCAAATCAGGGCTCTGAGGCC	TGCAGCGCTGCGGGGACAGGTTATTCTAGTGAGCAGTTCTTC	SQVTM	ANQGSEA	CSAAGTGYSSEQFF	TRBV29-1	TRBD1	TRBJ2-1	5
HC-1	AGCCAAGTCACCATG	GCAAATCAGGGCTCTGAGGCC	TGCAGCGTGGGACAGGGGATCGCTGAAGCTTTCTTT	SQVTM	ANQGSEA	CSVGQGIAEAFF	TRBV29-1	TRBD1	TRBJ1-1	5
HC-1	AGCCAAGTCACCATG	GCAAATCAGGGCTCTGAGGCC	TGCAGCGTGGGGGACAGAAGGGTCTATGGCTACACCTTC	SQVTM	ANQGSEA	CSVGDRRVYGYTF	TRBV29-1	TRBD1	TRBJ1-2	5
HC-1	AGCCAAGTCACCATG	GCAAATCAGGGCTCTGAGGCC	TGCAGCGTTGACGACGACAGGAGCTCCTACAATGAGCAGTTCTTC	SQVTM	ANQGSEA	CSVDDDRSSYNEQFF	TRBV29-1		TRBJ2-1	5
HC-1	AGCCAAGTCACCATG	GCAAATCAGGGCTCTGAGGCC	TGCAGCGTGGCGACAGATTCCACAGATACGCAGTATTTT	SQVTM	ANQGSEA	CSVATDSTDTQYF	TRBV29-1	TRBD1	TRBJ2-3	5
HC-1	AGCCAAGTCACCATG	GCAAATCAGGGCTCTGAGGCC	TGCAGCGTTGAAGGCCCCGGGGGGGAGCAGTACTTC	SQVTM	ANQGSEA	CSVEGPGGEQYF	TRBV29-1	TRBD2	TRBJ2-7	5
HC-1	AGCCAAGTCACCATG	GCAAATCAGGGCTCTGAGGCC	TGCAGCGCCACACCCACCGGAGGCAATGAGCAGTTCTTC	SQVTM	ANQGSEA	CSATPTGGNEQFF	TRBV29-1	TRBD2	TRBJ2-1	5
HC-1	AGCCAAGTCACCATG	GCAAATCAGGGCTCTGAGGCC	TGCAGCGTTGGGCAGGGCCCGATGAGCGAGCAGTACTTC	SQVTM	ANQGSEA	CSVGQGPMSEQYF	TRBV29-1	TRBD1	TRBJ2-7	5
HC-1	AGCCAAGTCACCATG	GCAAATCAGGGCTCTGAGGCC	TGCAGCGGTAGAACGAACACCGGGGAGCTGTTTTTT	SQVTM	ANQGSEA	CSGRTNTGELFF	TRBV29-1		TRBJ2-2	5
HC-1	AGCCAAGTCACCATG	GCAAATCAGGGCTCTGAGGCC	TGCAGCGTCGAAGCCCAGGGGAAAGCTTTCTTT	SQVTM	ANQGSEA	CSVEAQGKAFF	TRBV29-1	TRBD1	TRBJ1-1	5
HC-1	AGCCAAGTCACCATG	GCAAATCAGGGCTCTGAGGCC	TGCAGCGTTGAAGTCTTTGGGACAGGGGTGGGAGGCTACACCTTC	SQVTM	ANQGSEA	CSVEVFGTGVGGYTF	TRBV29-1	TRBD1	TRBJ1-2	5
HC-1	AGCCAAGTCACCATG	GCAAATCAGGGCTCTGAGGCC	TGCAGCGTTGGGCGGGGGGCCCTTAATGAGCAGTTCTTC	SQVTM	ANQGSEA	CSVGRGALNEQFF	TRBV29-1	TRBD2	TRBJ2-1	5
HC-1	AGCCAAGTCACCATG	GCAAATCAGGGCTCTGAGGCC	TGCAGCGCGTCGGACAGGGGGACAGATACGCAGTATTTT	SQVTM	ANQGSEA	CSASDRGTDTQYF	TRBV29-1	TRBD1	TRBJ2-3	5
HC-1	AGCCAAGTCACCATG	GCAAATCAGGGCTCTGAGGCC	TGCAGCGTTGCGGCGGCAGATACGCAGTATTTT	SQVTM	ANQGSEA	CSVAAADTQYF	TRBV29-1		TRBJ2-3	5
HC-1	AGCCAAGTCACCATG	GCAAATCAGGGCTCTGAGGCC	TGCAGCGCTGGTAACGGCATCTATGGCTACACCTTC	SQVTM	ANQGSEA	CSAGNGIYGYTF	TRBV29-1		TRBJ1-2	5
HC-1	AGCCAAGTCACCATG	GCAAATCAGGGCTCTGAGGCC	TGCAGCGTTGTTACCGGGACTAGCGGGCCCTACGAGCAGTACTTC	SQVTM	ANQGSEA	CSVVTGTSGPYEQYF	TRBV29-1	TRBD2	TRBJ2-7	5
HC-1	AGCCAAGTCACCATG	GCAAATCAGGGCTCTGAGGCC	TGCAGCGGAACCATGAGGCAGGGAACAGATACGCAGTATTTT	SQVTM	ANQGSEA	CSGTMRQGTDTQYF	TRBV29-1	TRBD1	TRBJ2-3	5
HC-1	AGCCAAGTCACCATG	GCAAATCAGGGCTCTGAGGCC	TGCGCGACATCACAGGGGAAAGAGACCCAGTACTTC	SQVTM	ANQGSEA	CATSQGKETQYF	TRBV29-1	TRBD1	TRBJ2-5	5
HC-1	AGCCAAGTCACCATG	GCAAATCAGGGCTCTGAGGCC	TGCAGCGTTGCTCAGGGGTCGAGCAATCAGCCCCAGCATTTT	SQVTM	ANQGSEA	CSVAQGSSNQPQHF	TRBV29-1	TRBD1	TRBJ1-5	5
HC-1	AGCCAAGTCACCATG	GCAAATCAGGGCTCTGAGGCC	TGCAGCGGGGCAAAGGAGGGAGAGACCCAGTACTTC	SQVTM	ANQGSEA	CSGAKEGETQYF	TRBV29-1	TRBD2	TRBJ2-5	5
HC-1	AGCCAAGTCACCATG	GCAAATCAGGGCTCTGAGGCC	TGCAGCGCCAGCGGGACAGGGGGATCTTTATCGACAGATACGCAGTATTTT	SQVTM	ANQGSEA	CSASGTGGSLSTDTQYF	TRBV29-1	TRBD1	TRBJ2-3	5
HC-1	AGCCAAGTCACCATG	GCAAATCAGGGCTCTGAGGCC	TGCAGCGTTGAAGACCTGGTTCACTACGAGCAGTACTTC	SQVTM	ANQGSEA	CSVEDLVHYEQYF	TRBV29-1		TRBJ2-7	5
HC-1	AGCCAAGTCACCATG	GCAAATCAGGGCTCTGAGGCC	TGCAGCGTCCCAGGGACAGGGAACACTGAAGCTTTCTTT	SQVTM	ANQGSEA	CSVPGTGNTEAFF	TRBV29-1	TRBD1	TRBJ1-1	5
HC-1	AGCCAAGTCACCATG	GCAAATCAGGGCTCTGAGGCC	TGCAGCGTTGGGACGGGCCTCCGGGGGTCCCACTACAATGAGCAGTTCTTC	SQVTM	ANQGSEA	CSVGTGLRGSHYNEQFF	TRBV29-1	TRBD2	TRBJ2-1	5
HC-1	AGCCAAGTCACCATG	GCAAATCAGGGCTCTGAGGCC	TGCAGCGTTGTGGATGGGACGGCCTATCAGCCCCAGCATTTT	SQVTM	ANQGSEA	CSVVDGTAYQPQHF	TRBV29-1	TRBD2	TRBJ1-5	5
HC-1	AGCCAAGTCACCATG	GCAAATCAGGGCTCTGAGGCC	TGCAGCGCCGCCGGACAGGTTAGGGGCTATGGCTACACCTTC	SQVTM	ANQGSEA	CSAAGQVRGYGYTF	TRBV29-1	TRBD1	TRBJ1-2	5
HC-1	AGCCAAGTCACCATG	GCAAATCAGGGCTCTGAGGCC	TGCAGCGTGTCTCGGACCACTTATGGCTACACCTTC	SQVTM	ANQGSEA	CSVSRTTYGYTF	TRBV29-1		TRBJ1-2	5
HC-1	AGCCAAGTCACCATG	GCAAATCAGGGCTCTGAGGCC	TGCAGCGTTTCGAGCGGGGGCAGTGAAAAACTGTTTTTT	SQVTM	ANQGSEA	CSVSSGGSEKLFF	TRBV29-1	TRBD2	TRBJ1-4	5
HC-1	AGCCAAGTCACCATG	GCAAATCAGGGCTCTGAGGCC	TGCAGCGTTATTATAACAGGGAAGGTCAACGAGCAGTACTTC	SQVTM	ANQGSEA	CSVIITGKVNEQYF	TRBV29-1	TRBD1	TRBJ2-7	5
HC-1	AGCCAAGTCACCATG	GCAAATCAGGGCTCTGAGGCC	TGCAGCGTTCTAGACTGGGGCGAGCAGTTCTTC	SQVTM	ANQGSEA	CSVLDWGEQFF	TRBV29-1	TRBD1	TRBJ2-1	5
HC-1	AGCCAAGTCACCATG	GCAAATCAGGGCTCTGAGGCC	TGCAGCGTTGATGTAGGCAGGTCTTATGGCTACACCTTC	SQVTM	ANQGSEA	CSVDVGRSYGYTF	TRBV29-1		TRBJ1-2	5
HC-1	AGCCAAGTCACCATG	GCAAATCAGGGCTCTGAGGCC	TGCAGCGTTGATAGCGGGAGGACCCACACCGGGGAGCTGTTTTTT	SQVTM	ANQGSEA	CSVDSGRTHTGELFF	TRBV29-1	TRBD2	TRBJ2-2	5
HC-1	AGCCAAGTCACCATG	GCAAATCAGGGCTCTGAGGCC	TGCAGCGTTAGGCGGGAGAAGTCCTACAATGAGCAGTTCTTC	SQVTM	ANQGSEA	CSVRREKSYNEQFF	TRBV29-1	TRBD2	TRBJ2-1	5
HC-1	AGCCAAGTCACCATG	GCAAATCAGGGCTCTGAGGCC	TGCAGCGTTGTTCTGAATAGAAAGAATGAGCAGTTCTTC	SQVTM	ANQGSEA	CSVVLNRKNEQFF	TRBV29-1		TRBJ2-1	5
HC-1	AGCCAAGTCACCATG	GCAAATCAGGGCTCTGAGGCC	TGCAGCGTTGAAGGAGATAGAAAACTGTTTTTT	SQVTM	ANQGSEA	CSVEGDRKLFF	TRBV29-1		TRBJ1-4	5
HC-1	AGCCAAGTCACCATG	GCAAATCAGGGCTCTGAGGCC	TGCAGCGTTGTACGGCAGCTGAACACTGAAGCTTTCTTT	SQVTM	ANQGSEA	CSVVRQLNTEAFF	TRBV29-1		TRBJ1-1	5
HC-1	AGCCAAGTCACCATG	GCAAATCAGGGCTCTGAGGCC	TGCAGCGTTGTGGGGACCTATGGCTACACCTTC	SQVTM	ANQGSEA	CSVVGTYGYTF	TRBV29-1	TRBD1	TRBJ1-2	5
HC-1	AGCCAAGTCACCATG	GCAAATCAGGGCTCTGAGGCC	TGCAGCGTCGCAGGGGGGGTTCACACCGGGGAGCTGTTTTTT	SQVTM	ANQGSEA	CSVAGGVHTGELFF	TRBV29-1	TRBD1	TRBJ2-2	5
HC-1	AGCCAAGTCACCATG	GCAAATCAGGGCTCTGAGGCC	TGCAGCGGAGGGACAGGATCAGAGACCCAGTACTTC	SQVTM	ANQGSEA	CSGGTGSETQYF	TRBV29-1	TRBD1	TRBJ2-5	5
HC-1	AGCCAAGTCACCATG	GCAAATCAGGGCTCTGAGGCC	TGCAGCGTCGTTAGAACCTACGAGCAGTACTTC	SQVTM	ANQGSEA	CSVVRTYEQYF	TRBV29-1		TRBJ2-7	5
HC-1	AGCCAAGTCACCATG	GCAAATCAGGGCTCTGAGGCC	TGCAGCGTTGAGAGGAACTATGGCTACACCTTC	SQVTM	ANQGSEA	CSVERNYGYTF	TRBV29-1		TRBJ1-2	5
HC-1	AGCCAAGTCACCATG	GCAAATCAGGGCTCTGAGGCC	TGCAGCGCTGCGACAGGGAATAGCAATCAGCCCCAGCATTTT	SQVTM	ANQGSEA	CSAATGNSNQPQHF	TRBV29-1	TRBD1	TRBJ1-5	5
HC-1	AGCCAAGTCACCATG	GCAAATCAGGGCTCTGAGGCC	TGCAGCGCGAAGGGCAGGGGGTCCACTGAAGCTTTCTTT	SQVTM	ANQGSEA	CSAKGRGSTEAFF	TRBV29-1	TRBD1	TRBJ1-1	5
HC-1	AGCCAAGTCACCATG	GCAAATCAGGGCTCTGAGGCC	TGCAGCGTTGGAGGGTTCTTGCACACTGAAGCTTTCTTT	SQVTM	ANQGSEA	CSVGGFLHTEAFF	TRBV29-1		TRBJ1-1	5
HC-1	AGCCAAGTCACCATG	GCAAATCAGGGCTCTGAGGCC	TGCAGCGTTGAAGGGGCGGCACTGGGTGGCTACACCTTC	SQVTM	ANQGSEA	CSVEGAALGGYTF	TRBV29-1		TRBJ1-2	5
HC-1	AGCCAAGTCACCATG	GCAAATCAGGGCTCTGAGGCC	TGCAGCGTTGAAGGGGGGGGTCTAGCGGGAGGAGGGTACAATGAGCAGTTCTTC	SQVTM	ANQGSEA	CSVEGGGLAGGGYNEQFF	TRBV29-1	TRBD2	TRBJ2-1	5
HC-1	AGCCAAGTCACCATG	GCAAATCAGGGCTCTGAGGCC	TGCAGCGTTGAGCACTACTCTTCTAGCACAGATACGCAGTATTTT	SQVTM	ANQGSEA	CSVEHYSSSTDTQYF	TRBV29-1		TRBJ2-3	5
HC-1	AGCCAAGTCACCATG	GCAAATCAGGGCTCTGAGGCC	TGCAGCGTGTTAAACAGACGCCCTTGGGCGGGAGGTTCCACAGATACGCAGTATTTT	SQVTM	ANQGSEA	CSVLNRRPWAGGSTDTQYF	TRBV29-1	TRBD2	TRBJ2-3	5
HC-1	AGCCAAGTCACCATG	GCAAATCAGGGCTCTGAGGCC	TGCAGCGTTGAAGATTGGACAGGGGGTGGCTACACCTTC	SQVTM	ANQGSEA	CSVEDWTGGGYTF	TRBV29-1	TRBD1	TRBJ1-2	5
HC-1	AGCCAAGTCACCATG	GCAAATCAGGGCTCTGAGGCC	TGCAGCGTTTTCCAGGGGGGTGCTTTCTTT	SQVTM	ANQGSEA	CSVFQGGAFF	TRBV29-1	TRBD1	TRBJ1-1	5
HC-1	AGCCAAGTCACCATG	GCAAATCAGGGCTCTGAGGCC	TGCAGCGTTGGCAGCCGATTCCAAGAGACCCAGTACTTC	SQVTM	ANQGSEA	CSVGSRFQETQYF	TRBV29-1		TRBJ2-5	5
HC-1	AGCCAAGTCACCATG	GCAAATCAGGGCTCTGAGGCC	TGCAGCGTTTCGAACAGGCTATCCTACGAGCAGTACTTC	SQVTM	ANQGSEA	CSVSNRLSYEQYF	TRBV29-1	TRBD1	TRBJ2-7	5
HC-1	AGCCAAGTCACCATG	GCAAATCAGGGCTCTGAGGCC	TGCAGCGTCAATAGGGGAAACACCATATATTTT	SQVTM	ANQGSEA	CSVNRGNTIYF	TRBV29-1		TRBJ1-3	5
HC-1	AGCCAAGTCACCATG	GCAAATCAGGGCTCTGAGGCC	TGCAGCGCCGCGGGGACACTGAATCAGCCCCAGCATTTT	SQVTM	ANQGSEA	CSAAGTLNQPQHF	TRBV29-1	TRBD1	TRBJ1-5	5
HC-1	AGCCAAGTCACCATG	GCAAATCAGGGCTCTGAGGCC	TGCAGCGTTGAAGATCGGTCGATCTTCTATGGCTACACCTTC	SQVTM	ANQGSEA	CSVEDRSIFYGYTF	TRBV29-1		TRBJ1-2	5
HC-1	AGCCAAGTCACCATG	GCAAATCAGGGCTCTGAGGCC	TGCAGCGTTAAAGCGCGGGCAGCGGGCACTGAAGCTTTCTTT	SQVTM	ANQGSEA	CSVKARAAGTEAFF	TRBV29-1	TRBD2	TRBJ1-1	5
HC-1	AGCCAAGTCACCATG	GCAAATCAGGGCTCTGAGGCC	TGCAGCGTTGCGCCCAGACAGGGAAAAGGGGAGACCCAGTACTTC	SQVTM	ANQGSEA	CSVAPRQGKGETQYF	TRBV29-1	TRBD1	TRBJ2-5	5
HC-1	AGCCAAGTCACCATG	GCAAATCAGGGCTCTGAGGCC	TGCAGCGTTGAAGATGGCCCACTTAGCGGGGCCTTTGGTCAAGAGACCCAGTACTTC	SQVTM	ANQGSEA	CSVEDGPLSGAFGQETQYF	TRBV29-1	TRBD1	TRBJ2-5	5
HC-1	AGCCAAGTCACCATG	GCAAATCAGGGCTCTGAGGCC	TGCAGCGTCGGACAGGGATCCTACGAGCAGTACTTC	SQVTM	ANQGSEA	CSVGQGSYEQYF	TRBV29-1	TRBD1	TRBJ2-7	5
HC-1	AGCCAAGTCACCATG	GCAAATCAGGGCTCTGAGGCC	TGCAGCGTTGTTGACAGGGTAAATCAGCCCCAGCATTTT	SQVTM	ANQGSEA	CSVVDRVNQPQHF	TRBV29-1	TRBD1	TRBJ1-5	5
HC-1	AGCCAAGTCACCATG	GCAAATCAGGGCTCTGAGGCC	TGCAGCGGGGGGGGACAGGGGTTCGAGACCCAGTACTTC	SQVTM	ANQGSEA	CSGGGQGFETQYF	TRBV29-1	TRBD1	TRBJ2-5	5
HC-1	AGCCAAGTCACCATG	GCAAATCAGGGCTCTGAGGCC	TGCAGCGTTGAAGCGCAGCGGGAGGGATTTGAGACCCAGTACTTC	SQVTM	ANQGSEA	CSVEAQREGFETQYF	TRBV29-1	TRBD2	TRBJ2-5	4
HC-1	AGCCAAGTCACCATG	GCAAATCAGGGCTCTGAGGCC	TGCAGCGTTGAACCGTCCACAGGGACAGATACGCAGTATTTT	SQVTM	ANQGSEA	CSVEPSTGTDTQYF	TRBV29-1	TRBD1	TRBJ2-3	4
HC-1	AGCCAAGTCACCATG	GCAAATCAGGGCTCTGAGGCC	TGCAGCGTTGAAAATTGGGGACAGGGCGCAGAGACCCAGTACTTC	SQVTM	ANQGSEA	CSVENWGQGAETQYF	TRBV29-1	TRBD1	TRBJ2-5	4
HC-1	AGCCAAGTCACCATG	GCAAATCAGGGCTCTGAGGCC	TGCAGCGTAGGGGCGGCCAATCAGCCCCAGCATTTT	SQVTM	ANQGSEA	CSVGAANQPQHF	TRBV29-1	TRBD1	TRBJ1-5	4
HC-1	AGCCAAGTCACCATG	GCAAATCAGGGCTCTGAGGCC	TGCAGCGTCCAGCTCGCAGGCGACACCGGGGAGCTGTTTTTT	SQVTM	ANQGSEA	CSVQLAGDTGELFF	TRBV29-1		TRBJ2-2	4
HC-1	AGCCAAGTCACCATG	GCAAATCAGGGCTCTGAGGCC	TGCAGCGTACACCAACAGGGGAGTGAAACTGAAGCTTTCTTT	SQVTM	ANQGSEA	CSVHQQGSETEAFF	TRBV29-1	TRBD1	TRBJ1-1	4
HC-1	AGCCAAGTCACCATG	GCAAATCAGGGCTCTGAGGCC	TGCAGCGTGGGGACAGGGGTGACCGGGGAGCTGTTTTTT	SQVTM	ANQGSEA	CSVGTGVTGELFF	TRBV29-1	TRBD1	TRBJ2-2	4
HC-1	AGCCAAGTCACCATG	GCAAATCAGGGCTCTGAGGCC	TGCAGCGATCGACAGGGATCAGATACGCAGTATTTT	SQVTM	ANQGSEA	CSDRQGSDTQYF	TRBV29-1	TRBD1	TRBJ2-3	4
HC-1	AGCCAAGTCACCATG	GCAAATCAGGGCTCTGAGGCC	TGCAGCGTCCGATTAGCGGGAGGGCCCTCCTACAATGAGCAGTTCTTC	SQVTM	ANQGSEA	CSVRLAGGPSYNEQFF	TRBV29-1	TRBD2	TRBJ2-1	4
HC-1	AGCCAAGTCACCATG	GCAAATCAGGGCTCTGAGGCC	TGCAGCGCCACGGGACATTTTTACGAGCAGTACTTC	SQVTM	ANQGSEA	CSATGHFYEQYF	TRBV29-1	TRBD1	TRBJ2-7	4
HC-1	AGCCAAGTCACCATG	GCAAATCAGGGCTCTGAGGCC	TGCAGCGCCCGAGATCCAAGTTACGAGCAGTACTTC	SQVTM	ANQGSEA	CSARDPSYEQYF	TRBV29-1		TRBJ2-7	4
HC-1	AGCCAAGTCACCATG	GCAAATCAGGGCTCTGAGGCC	TGCAGCGCTGGGGGGGAGGCAGCCACCGGGGAGCTGTTTTTT	SQVTM	ANQGSEA	CSAGGEAATGELFF	TRBV29-1	TRBD2	TRBJ2-2	4
HC-1	AGCCAAGTCACCATG	GCAAATCAGGGCTCTGAGGCC	TGCAGCGTTGAACTCTCTATACAGCGTAATGAGCAGTTCTTC	SQVTM	ANQGSEA	CSVELSIQRNEQFF	TRBV29-1		TRBJ2-1	4
HC-1	AGCCAAGTCACCATG	GCAAATCAGGGCTCTGAGGCC	TGCAGCGTTTCGATAGGGGGAACAGATACGCAGTATTTT	SQVTM	ANQGSEA	CSVSIGGTDTQYF	TRBV29-1	TRBD1	TRBJ2-3	4
HC-1	AGCCAAGTCACCATG	GCAAATCAGGGCTCTGAGGCC	TGCAGCGTTGTTGGGACAGGGAATAGGAACATTCAGTACTTC	SQVTM	ANQGSEA	CSVVGTGNRNIQYF	TRBV29-1	TRBD1	TRBJ2-4	4
HC-1	AGCCAAGTCACCATG	GCAAATCAGGGCTCTGAGGCC	TGCAGCGTTGCCACGGCACCCTACGAGCAGTACTTC	SQVTM	ANQGSEA	CSVATAPYEQYF	TRBV29-1		TRBJ2-7	4
HC-1	AGCCAAGTCACCATG	GCAAATCAGGGCTCTGAGGCC	TGCAGCGTTGAGGAAAGCGGGTCCTCCTACGAGCAGTACTTC	SQVTM	ANQGSEA	CSVEESGSSYEQYF	TRBV29-1	TRBD2	TRBJ2-7	4
HC-1	AGCCAAGTCACCATG	GCAAATCAGGGCTCTGAGGCC	TGCAGCGTTGGTAAAGAGACCCAGTACTTC	SQVTM	ANQGSEA	CSVGKETQYF	TRBV29-1		TRBJ2-5	4
HC-1	AGCCAAGTCACCATG	GCAAATCAGGGCTCTGAGGCC	TGCAGCGTGGGGCCAGGGAAGAATCAGCCCCAGCATTTT	SQVTM	ANQGSEA	CSVGPGKNQPQHF	TRBV29-1	TRBD1	TRBJ1-5	4
HC-1	AGCCAAGTCACCATG	GCAAATCAGGGCTCTGAGGCC	TGCAGCGTTGGTGTAGCGGGAGCGAACACCGGGGAGCTGTTTTTT	SQVTM	ANQGSEA	CSVGVAGANTGELFF	TRBV29-1	TRBD2	TRBJ2-2	4
HC-1	AGCCAAGTCACCATG	GCAAATCAGGGCTCTGAGGCC	TGCAGCGGAATAGGACAGGGGCTAACGCAGTATTTT	SQVTM	ANQGSEA	CSGIGQGLTQYF	TRBV29-1	TRBD1	TRBJ2-3	4
HC-1	AGCCAAGTCACCATG	GCAAATCAGGGCTCTGAGGCC	TGCAGCGTACGGACAGCAGCAAATCAGCCCCAGCATTTT	SQVTM	ANQGSEA	CSVRTAANQPQHF	TRBV29-1	TRBD1	TRBJ1-5	4
HC-1	AGCCAAGTCACCATG	GCAAATCAGGGCTCTGAGGCC	TGCAGCGCCGAGCCGACTGCCGCGGAGCAGTTCTTC	SQVTM	ANQGSEA	CSAEPTAAEQFF	TRBV29-1		TRBJ2-1	4
HC-1	AGCCAAGTCACCATG	GCAAATCAGGGCTCTGAGGCC	TGCAGCGTGCAAGCCTGGGCAAATCAGCCCCAGCATTTT	SQVTM	ANQGSEA	CSVQAWANQPQHF	TRBV29-1		TRBJ1-5	4
HC-1	AGCCAAGTCACCATG	GCAAATCAGGGCTCTGAGGCC	TGCAGCGTTCGAGGGGACGAACGGGCTGAAGCTTTCTTT	SQVTM	ANQGSEA	CSVRGDERAEAFF	TRBV29-1	TRBD2	TRBJ1-1	4
HC-1	AGCCAAGTCACCATG	GCAAATCAGGGCTCTGAGGCC	TGCAGCGTTGATCGCTACCCGACTTCAGATACGCAGTATTTT	SQVTM	ANQGSEA	CSVDRYPTSDTQYF	TRBV29-1	TRBD2	TRBJ2-3	4
HC-1	AGCCAAGTCACCATG	GCAAATCAGGGCTCTGAGGCC	TGCAGCGTAGCCTGGGGGGCCCGAGGGCACGAGCAGTACTTC	SQVTM	ANQGSEA	CSVAWGARGHEQYF	TRBV29-1	TRBD2	TRBJ2-7	4
HC-1	AGCCAAGTCACCATG	GCAAATCAGGGCTCTGAGGCC	TGCAGCTCCCAACACGGGTCAGGCACTGAAGCTTTCTTT	SQVTM	ANQGSEA	CSSQHGSGTEAFF	TRBV29-1	TRBD1	TRBJ1-1	4
HC-1	AGCCAAGTCACCATG	GCAAATCAGGGCTCTGAGGCC	TGCAGCGTTGATAGGGGGGACAGGGGCGAGCAGTACTTC	SQVTM	ANQGSEA	CSVDRGDRGEQYF	TRBV29-1	TRBD1	TRBJ2-7	4
HC-1	AGCCAAGTCACCATG	GCAAATCAGGGCTCTGAGGCC	TGCAGCGTTGCAGGGATGAACACTGAAGCTTTCTTT	SQVTM	ANQGSEA	CSVAGMNTEAFF	TRBV29-1		TRBJ1-1	4
HC-1	AGCCAAGTCACCATG	GCAAATCAGGGCTCTGAGGCC	TGCAGCGTTGCCAGCACTGAAGCTTTCTTT	SQVTM	ANQGSEA	CSVASTEAFF	TRBV29-1		TRBJ1-1	4
HC-1	AGCCAAGTCACCATG	GCAAATCAGGGCTCTGAGGCC	TGCAGCGTTGGCTCGAGACAGGGAATATGGAATGAGCAGTTCTTC	SQVTM	ANQGSEA	CSVGSRQGIWNEQFF	TRBV29-1	TRBD1	TRBJ2-1	4
HC-1	AGCCAAGTCACCATG	GCAAATCAGGGCTCTGAGGCC	TGCAGCGTTGCCCCTCTCCTAGCCAAAAACATTCAGTACTTC	SQVTM	ANQGSEA	CSVAPLLAKNIQYF	TRBV29-1	TRBD1	TRBJ2-4	4
HC-1	AGCCAAGTCACCATG	GCAAATCAGGGCTCTGAGGCC	TGCAGCGTTGAAGCCAGGGGCGGGACCGGGGAGCTGTTTTTT	SQVTM	ANQGSEA	CSVEARGGTGELFF	TRBV29-1	TRBD1	TRBJ2-2	4
HC-1	AGCCAAGTCACCATG	GCAAATCAGGGCTCTGAGGCC	TGCAGCGGATCACAGGGGGGCGAAAAACTGTTTTTT	SQVTM	ANQGSEA	CSGSQGGEKLFF	TRBV29-1	TRBD1	TRBJ1-4	4
HC-1	AGCCAAGTCACCATG	GCAAATCAGGGCTCTGAGGCC	TGCAGCGTTGCCCGAGGTAATGAGCAGTTCTTC	SQVTM	ANQGSEA	CSVARGNEQFF	TRBV29-1		TRBJ2-1	4
HC-1	AGCCAAGTCACCATG	GCAAATCAGGGCTCTGAGGCC	TGCAGCGTCGCGGGTCTGGTCACAGATACGCAGTATTTT	SQVTM	ANQGSEA	CSVAGLVTDTQYF	TRBV29-1	TRBD2	TRBJ2-3	4
HC-1	AGCCAAGTCACCATG	GCAAATCAGGGCTCTGAGGCC	TGCAGCGTTGATGGGCAGGGGGGTGGCTACACCTTC	SQVTM	ANQGSEA	CSVDGQGGGYTF	TRBV29-1	TRBD1	TRBJ1-2	4
HC-1	AGCCAAGTCACCATG	GCAAATCAGGGCTCTGAGGCC	TGCAGCGTTGCGCTAGCGGGAGGGCCGGGGACCCAGTACTTC	SQVTM	ANQGSEA	CSVALAGGPGTQYF	TRBV29-1	TRBD2	TRBJ2-5	4
HC-1	AGCCAAGTCACCATG	GCAAATCAGGGCTCTGAGGCC	TGCAGCGTTGAAAGACCCGGTACAGGGCGATACTACACCTTC	SQVTM	ANQGSEA	CSVERPGTGRYYTF	TRBV29-1	TRBD1	TRBJ1-2	4
HC-1	AGCCAAGTCACCATG	GCAAATCAGGGCTCTGAGGCC	TGCAGCGTTGAAGACAGGGGGTCTAACAATGAGCAGTTCTTC	SQVTM	ANQGSEA	CSVEDRGSNNEQFF	TRBV29-1	TRBD1	TRBJ2-1	4
HC-1	AGCCAAGTCACCATG	GCAAATCAGGGCTCTGAGGCC	TGCAGCGTAGAGGGGCCCCAGCCCCAGCATTTT	SQVTM	ANQGSEA	CSVEGPQPQHF	TRBV29-1	TRBD1	TRBJ1-5	4
HC-1	AGCCAAGTCACCATG	GCAAATCAGGGCTCTGAGGCC	TGCAGCGCTGGGACTAGCGGGAACACCGGGGAGCTGTTTTTT	SQVTM	ANQGSEA	CSAGTSGNTGELFF	TRBV29-1	TRBD2	TRBJ2-2	4
HC-1	AGCCAAGTCACCATG	GCAAATCAGGGCTCTGAGGCC	TGCAGCGTTGAAGACCTCACAGGGAAATCGGGCGGCTACACCTTC	SQVTM	ANQGSEA	CSVEDLTGKSGGYTF	TRBV29-1	TRBD1	TRBJ1-2	4
HC-1	AGCCAAGTCACCATG	GCAAATCAGGGCTCTGAGGCC	TGCAGCGTTGGGGGGACCACGTACCAAGAGACCCAGTACTTC	SQVTM	ANQGSEA	CSVGGTTYQETQYF	TRBV29-1	TRBD1	TRBJ2-5	4
HC-1	AGCCAAGTCACCATG	GCAAATCAGGGCTCTGAGGCC	TGCAGCACAGGGTCGGGAACTGAAGCTTTCTTT	SQVTM	ANQGSEA	CSTGSGTEAFF	TRBV29-1	TRBD1	TRBJ1-1	4
HC-1	AGCCAAGTCACCATG	GCAAATCAGGGCTCTGAGGCC	TGCAGCGTTGAAGAAGGTGCAACGAACTATGGCTACACCTTC	SQVTM	ANQGSEA	CSVEEGATNYGYTF	TRBV29-1		TRBJ1-2	4
HC-1	AGCCAAGTCACCATG	GCAAATCAGGGCTCTGAGGCC	TGCAGCGTTCGACAAGGACTAGCGGAGAACTACGAGCAGTACTTC	SQVTM	ANQGSEA	CSVRQGLAENYEQYF	TRBV29-1	TRBD2	TRBJ2-7	4
HC-1	AGCCAAGTCACCATG	GCAAATCAGGGCTCTGAGGCC	TGCAGCGTTGAACGAGGGTGGGGAGAGCAGTACTTC	SQVTM	ANQGSEA	CSVERGWGEQYF	TRBV29-1		TRBJ2-7	4
HC-1	AGCCAAGTCACCATG	GCAAATCAGGGCTCTGAGGCC	TGCAGCGTTGCAGTAGACAGGGGAGCCAAAAACATTCAGTACTTC	SQVTM	ANQGSEA	CSVAVDRGAKNIQYF	TRBV29-1	TRBD1	TRBJ2-4	4
HC-1	AGCCAAGTCACCATG	GCAAATCAGGGCTCTGAGGCC	TGCAGCGTTGTCCGGACGAACACTGAAGCTTTCTTT	SQVTM	ANQGSEA	CSVVRTNTEAFF	TRBV29-1		TRBJ1-1	4
HC-1	AGCCAAGTCACCATG	GCAAATCAGGGCTCTGAGGCC	TGCAGCGTTCGAACCGGGACAGCCAACACCGGGGAGCTGTTTTTT	SQVTM	ANQGSEA	CSVRTGTANTGELFF	TRBV29-1	TRBD1	TRBJ2-2	4
HC-1	AGCCAAGTCACCATG	GCAAATCAGGGCTCTGAGGCC	TGCAGCGTTGTGCGGCAGGCGGACTACGAGCAGTACTTC	SQVTM	ANQGSEA	CSVVRQADYEQYF	TRBV29-1	TRBD2	TRBJ2-7	4
HC-1	AGCCAAGTCACCATG	GCAAATCAGGGCTCTGAGGCC	TGCAGCGCGAACATAATGAACACTGAAGCTTTCTTT	SQVTM	ANQGSEA	CSANIMNTEAFF	TRBV29-1		TRBJ1-1	4
HC-1	AGCCAAGTCACCATG	GCAAATCAGGGCTCTGAGGCC	TGCAGCGTTCGTCAGGGACAAGGAGAGCAGTACTTC	SQVTM	ANQGSEA	CSVRQGQGEQYF	TRBV29-1	TRBD1	TRBJ2-7	4
HC-1	AGCCAAGTCACCATG	GCAAATCAGGGCTCTGAGGCC	TGCAGCGTTTCTTCAGGCCGGGGGACTGAAGCTTTCTTT	SQVTM	ANQGSEA	CSVSSGRGTEAFF	TRBV29-1	TRBD2	TRBJ1-1	4
HC-1	AGCCAAGTCACCATG	GCAAATCAGGGCTCTGAGGCC	TGCAGCGTTGGACATGGGGGCGGGGGAGAGACCCAGTACTTC	SQVTM	ANQGSEA	CSVGHGGGGETQYF	TRBV29-1	TRBD1	TRBJ2-5	4
HC-1	AGCCAAGTCACCATG	GCAAATCAGGGCTCTGAGGCC	TGCAGCGCGGTCAGCCCTGGAAACACCATATATTTT	SQVTM	ANQGSEA	CSAVSPGNTIYF	TRBV29-1		TRBJ1-3	4
HC-1	AGCCAAGTCACCATG	GCAAATCAGGGCTCTGAGGCC	TGCAGCGTTGTGGGGGGGCTCACTGAAGCTTTCTTT	SQVTM	ANQGSEA	CSVVGGLTEAFF	TRBV29-1	TRBD2	TRBJ1-1	4
HC-1	AGCCAAGTCACCATG	GCAAATCAGGGCTCTGAGGCC	TGCAGCGTTGATGGAGCATGGAACACTGAAGCTTTCTTT	SQVTM	ANQGSEA	CSVDGAWNTEAFF	TRBV29-1		TRBJ1-1	4
HC-1	AGCCAAGTCACCATG	GCAAATCAGGGCTCTGAGGCC	TGCAGCGTTGAAGCCACGAGGCAGGGCTACACCTTC	SQVTM	ANQGSEA	CSVEATRQGYTF	TRBV29-1	TRBD2	TRBJ1-2	4
HC-1	AGCCAAGTCACCATG	GCAAATCAGGGCTCTGAGGCC	TGCAGCGTTGCGATTACAGCTAGCACAGATACGCAGTATTTT	SQVTM	ANQGSEA	CSVAITASTDTQYF	TRBV29-1		TRBJ2-3	4
HC-1	AGCCAAGTCACCATG	GCAAATCAGGGCTCTGAGGCC	TGCAGCGTAGGACAGCGGGGCTACACCTTC	SQVTM	ANQGSEA	CSVGQRGYTF	TRBV29-1	TRBD2	TRBJ1-2	4
HC-1	AGCCAAGTCACCATG	GCAAATCAGGGCTCTGAGGCC	TGCAGCGTCGGAAATAGGGAGGACACTGAAGCTTTCTTT	SQVTM	ANQGSEA	CSVGNREDTEAFF	TRBV29-1	TRBD2	TRBJ1-1	4
HC-1	AGCCAAGTCACCATG	GCAAATCAGGGCTCTGAGGCC	TGCAGCGTTGAAGAACACGGACGTAATGAAAAACTGTTTTTT	SQVTM	ANQGSEA	CSVEEHGRNEKLFF	TRBV29-1		TRBJ1-4	4
HC-1	AGCCAAGTCACCATG	GCAAATCAGGGCTCTGAGGCC	TGCAGCGTTACGGACTTTGAGCAGTTCTTC	SQVTM	ANQGSEA	CSVTDFEQFF	TRBV29-1	TRBD2	TRBJ2-1	4
HC-1	AGCCAAGTCACCATG	GCAAATCAGGGCTCTGAGGCC	TGCAGCGTTGGAAGGGGTGGGGGAAATCAGCCCCAGCATTTT	SQVTM	ANQGSEA	CSVGRGGGNQPQHF	TRBV29-1	TRBD1	TRBJ1-5	4
HC-1	AGCCAAGTCACCATG	GCAAATCAGGGCTCTGAGGCC	TGCAGCGGGAGACAAGGAGCTAACTATGGCTACACCTTC	SQVTM	ANQGSEA	CSGRQGANYGYTF	TRBV29-1		TRBJ1-2	4
HC-1	AGCCAAGTCACCATG	GCAAATCAGGGCTCTGAGGCC	TGCAGCGTCCCTCGGGGGGGCACAGATACGCAGTATTTT	SQVTM	ANQGSEA	CSVPRGGTDTQYF	TRBV29-1	TRBD2	TRBJ2-3	4
HC-1	AGCCAAGTCACCATG	GCAAATCAGGGCTCTGAGGCC	TGCAGCGTTGAGACAGCCACAGATACGCAGTATTTT	SQVTM	ANQGSEA	CSVETATDTQYF	TRBV29-1	TRBD1	TRBJ2-3	4
HC-1	AGCCAAGTCACCATG	GCAAATCAGGGCTCTGAGGCC	TGCAGCGTTTTAGCGGGAGGGGGCACAGATACGCAGTATTTT	SQVTM	ANQGSEA	CSVLAGGGTDTQYF	TRBV29-1	TRBD2	TRBJ2-3	4
HC-1	AGCCAAGTCACCATG	GCAAATCAGGGCTCTGAGGCC	TGCAGCGTTGCTTCCTACAATGAGCAGTTCTTC	SQVTM	ANQGSEA	CSVASYNEQFF	TRBV29-1		TRBJ2-1	4
HC-1	AGCCAAGTCACCATG	GCAAATCAGGGCTCTGAGGCC	TGCAGCACACTAGCGGGAGCAGATACGCAGTATTTT	SQVTM	ANQGSEA	CSTLAGADTQYF	TRBV29-1	TRBD2	TRBJ2-3	4
HC-1	AGCCAAGTCACCATG	GCAAATCAGGGCTCTGAGGCC	TGCAGCGTTGACGAGTACCAAGAGACCCAGTACTTC	SQVTM	ANQGSEA	CSVDEYQETQYF	TRBV29-1		TRBJ2-5	4
HC-1	AGCCAAGTCACCATG	GCAAATCAGGGCTCTGAGGCC	TGCAGCGCCTACAAAAGTGATAATGAGCAGTTCTTC	SQVTM	ANQGSEA	CSAYKSDNEQFF	TRBV29-1		TRBJ2-1	4
HC-1	AGCCAAGTCACCATG	GCAAATCAGGGCTCTGAGGCC	TGCAGCGCTAGAAGGGGGACCTCGAACACCGGGGAGCTGTTTTTT	SQVTM	ANQGSEA	CSARRGTSNTGELFF	TRBV29-1	TRBD1	TRBJ2-2	4
HC-1	AGCCAAGTCACCATG	GCAAATCAGGGCTCTGAGGCC	TGCAGCGTTGACCGCGGGAGGACAGATACGCAGTATTTT	SQVTM	ANQGSEA	CSVDRGRTDTQYF	TRBV29-1	TRBD2	TRBJ2-3	4
HC-1	AGCCAAGTCACCATG	GCAAATCAGGGCTCTGAGGCC	TGCAGCGTTTCAGAGGGGACTTACCAAGAGACCCAGTACTTC	SQVTM	ANQGSEA	CSVSEGTYQETQYF	TRBV29-1	TRBD2	TRBJ2-5	4
HC-1	AGCCAAGTCACCATG	GCAAATCAGGGCTCTGAGGCC	TGCACCACCTCGGGGGTTCACACTGAAGCTTTCTTT	SQVTM	ANQGSEA	CTTSGVHTEAFF	TRBV29-1	TRBD2	TRBJ1-1	4
HC-1	AGCCAAGTCACCATG	GCAAATCAGGGCTCTGAGGCC	TGCAGCGTTGTAGGAGACAATGAGCAGTTCTTC	SQVTM	ANQGSEA	CSVVGDNEQFF	TRBV29-1		TRBJ2-1	4
HC-1	AGCCAAGTCACCATG	GCAAATCAGGGCTCTGAGGCC	TGCAGCGTTATCCGGGACAGGGGGCACTACGAGCAGTACTTC	SQVTM	ANQGSEA	CSVIRDRGHYEQYF	TRBV29-1	TRBD1	TRBJ2-7	4
HC-1	AGCCAAGTCACCATG	GCAAATCAGGGCTCTGAGGCC	TGCAGCGTGCAGGGGGCTGGGGGCACTGAAGCTTTCTTT	SQVTM	ANQGSEA	CSVQGAGGTEAFF	TRBV29-1	TRBD1	TRBJ1-1	4
HC-1	AGCCAAGTCACCATG	GCAAATCAGGGCTCTGAGGCC	TGCAGCGCCGCCATGGGACATTTGAACACTGAAGCTTTCTTT	SQVTM	ANQGSEA	CSAAMGHLNTEAFF	TRBV29-1	TRBD1	TRBJ1-1	4
HC-1	AGCCAAGTCACCATG	GCAAATCAGGGCTCTGAGGCC	TGCAGCGTTGAAGATTTGGCAGGGTCGGGGTCACCCCTCCACTTT	SQVTM	ANQGSEA	CSVEDLAGSGSPLHF	TRBV29-1	TRBD1	TRBJ1-6	4
HC-1	AGCCAAGTCACCATG	GCAAATCAGGGCTCTGAGGCC	TGCAGCGTCAAGGGACGGTTAGCAGATACGCAGTATTTT	SQVTM	ANQGSEA	CSVKGRLADTQYF	TRBV29-1	TRBD1	TRBJ2-3	4
HC-1	AGCCAAGTCACCATG	GCAAATCAGGGCTCTGAGGCC	TGCAGCGTTGGAGGACGGGGGAACTATGGCTACACCTTC	SQVTM	ANQGSEA	CSVGGRGNYGYTF	TRBV29-1	TRBD2	TRBJ1-2	4
HC-1	AGCCAAGTCACCATG	GCAAATCAGGGCTCTGAGGCC	TGCAGCGGCCAGGCATCGGGGAGGGGTAACTATGGCTACACCTTC	SQVTM	ANQGSEA	CSGQASGRGNYGYTF	TRBV29-1	TRBD2	TRBJ1-2	4
HC-1	AGCCAAGTCACCATG	GCAAATCAGGGCTCTGAGGCC	TGCAGCGTTGCTGGCCGAACAGATACGCAGTATTTT	SQVTM	ANQGSEA	CSVAGRTDTQYF	TRBV29-1		TRBJ2-3	4
HC-1	AGCCAAGTCACCATG	GCAAATCAGGGCTCTGAGGCC	TGCAGCGTTGAGGCCCGCGGGACAGGGTTGGAGCAGTACTTC	SQVTM	ANQGSEA	CSVEARGTGLEQYF	TRBV29-1	TRBD1	TRBJ2-7	4
HC-1	AGCCAAGTCACCATG	GCAAATCAGGGCTCTGAGGCC	TGCAGCGTCGGGACAGGTTCTTACAATGAGCAGTTCTTC	SQVTM	ANQGSEA	CSVGTGSYNEQFF	TRBV29-1	TRBD1	TRBJ2-1	4
HC-1	AGCCAAGTCACCATG	GCAAATCAGGGCTCTGAGGCC	TGCAGCGCAATAAACGGGAGGGCCCTCAGCACAGATACGCAGTATTTT	SQVTM	ANQGSEA	CSAINGRALSTDTQYF	TRBV29-1	TRBD2	TRBJ2-3	4
HC-1	AGCCAAGTCACCATG	GCAAATCAGGGCTCTGAGGCC	TGCAGCGTTGCAAAGGCGAGAGCCCGCATGGGCTCCTACAATGAGCAGTTCTTC	SQVTM	ANQGSEA	CSVAKARARMGSYNEQFF	TRBV29-1	TRBD2	TRBJ2-1	4
HC-1	AGCCAAGTCACCATG	GCAAATCAGGGCTCTGAGGCC	TGCAGCGTTGGTAGGGACTTCTACGAGCAGTACTTC	SQVTM	ANQGSEA	CSVGRDFYEQYF	TRBV29-1		TRBJ2-7	4
HC-1	AGCCAAGTCACCATG	GCAAATCAGGGCTCTGAGGCC	TGCGCCAGCGGGCGGAACTCTGGGGCCAACGTCCTGACTTTC	SQVTM	ANQGSEA	CASGRNSGANVLTF	TRBV29-1	TRBD2	TRBJ2-6	4
HC-1	AGCCAAGTCACCATG	GCAAATCAGGGCTCTGAGGCC	TGCAGCGTTGTCGCACTAGCGGGTTTTGGGGATACGCAGTATTTT	SQVTM	ANQGSEA	CSVVALAGFGDTQYF	TRBV29-1	TRBD2	TRBJ2-3	4
HC-1	AGCCAAGTCACCATG	GCAAATCAGGGCTCTGAGGCC	TGCAGCGTAGCTCGGACTAGCGGCTCCTACGAGCAGTACTTC	SQVTM	ANQGSEA	CSVARTSGSYEQYF	TRBV29-1	TRBD2	TRBJ2-7	4
HC-1	AGCCAAGTCACCATG	GCAAATCAGGGCTCTGAGGCC	TGCAGCGTTGGATCACAGGGGGGGAACATTCAGTACTTC	SQVTM	ANQGSEA	CSVGSQGGNIQYF	TRBV29-1	TRBD1	TRBJ2-4	4
HC-1	AGCCAAGTCACCATG	GCAAATCAGGGCTCTGAGGCC	TGCAGCGCCGGGACAGGGGGCCGGCAAGAGACCCAGTACTTC	SQVTM	ANQGSEA	CSAGTGGRQETQYF	TRBV29-1	TRBD1	TRBJ2-5	4
HC-1	AGCCAAGTCACCATG	GCAAATCAGGGCTCTGAGGCC	TGCAGTGTGACTCCTAGCACAGATACGCAGTATCTT	SQVTM	ANQGSEA	CSVTPSTDTQYL	TRBV29-1		TRBJ2-3	4
HC-1	AGCCAAGTCACCATG	GCAAATCAGGGCTCTGAGGCC	TGCAGCGTGGTGACTAGCGGGGGGGCCAAAGATACGCAGTATTTT	SQVTM	ANQGSEA	CSVVTSGGAKDTQYF	TRBV29-1	TRBD2	TRBJ2-3	4
HC-1	AGCCAAGTCACCATG	GCAAATCAGGGCTCTGAGGCC	TGCAGCGTCGCACCCGGGAGCGGTGGAGATACGCAGTATTTT	SQVTM	ANQGSEA	CSVAPGSGGDTQYF	TRBV29-1	TRBD1	TRBJ2-3	4
HC-1	AGCCAAGTCACCATG	GCAAATCAGGGCTCTGAGGCC	TGCAGCGTGGGACAGGGTACCTACGAGCAGTACTTC	SQVTM	ANQGSEA	CSVGQGTYEQYF	TRBV29-1	TRBD1	TRBJ2-7	4
HC-1	AGCCAAGTCACCATG	GCAAATCAGGGCTCTGAGGCC	TGCAGCGTTGAAGATCTCAGATCCTATGGCTACACCTTC	SQVTM	ANQGSEA	CSVEDLRSYGYTF	TRBV29-1		TRBJ1-2	4
HC-1	AGCCAAGTCACCATG	GCAAATCAGGGCTCTGAGGCC	TGCAGCGTTGAAGATCAAGGACAGGGATCTGGAAACACCATATATTTT	SQVTM	ANQGSEA	CSVEDQGQGSGNTIYF	TRBV29-1		TRBJ1-3	4
HC-1	AGCCAAGTCACCATG	GCAAATCAGGGCTCTGAGGCC	TGCAGCGTTGGACAGGGTGGGACTGAAGCTTTCTTT	SQVTM	ANQGSEA	CSVGQGGTEAFF	TRBV29-1	TRBD1	TRBJ1-1	4
HC-1	AGCCAAGTCACCATG	GCAAATCAGGGCTCTGAGGCC	TGCAGCGTGCTAAGACTAGCGGGATCCCGTGAGCAGTTCTTC	SQVTM	ANQGSEA	CSVLRLAGSREQFF	TRBV29-1	TRBD2	TRBJ2-1	4
HC-1	AGCCAAGTCACCATG	GCAAATCAGGGCTCTGAGGCC	TGCAGCGTTTGGACAGGGGCGAGGAATGGCTACACCTTC	SQVTM	ANQGSEA	CSVWTGARNGYTF	TRBV29-1	TRBD1	TRBJ1-2	4
HC-1	AGCCAAGTCACCATG	GCAAATCAGGGCTCTGAGGCC	TGCAGCGTTGAGAAGCGCGGGGTGTTTGGAAACACCATATATTTT	SQVTM	ANQGSEA	CSVEKRGVFGNTIYF	TRBV29-1	TRBD2	TRBJ1-3	4
HC-1	AGCCAAGTCACCATG	GCAAATCAGGGCTCTGAGGCC	TGCAGCGTTGTGCGGGGGAGCACAGATACGCAGTATTTT	SQVTM	ANQGSEA	CSVVRGSTDTQYF	TRBV29-1	TRBD2	TRBJ2-3	4
HC-1	AGCCAAGTCACCATG	GCAAATCAGGGCTCTGAGGCC	TGCAGCGGTAGGGACCCGAACACTGAAGCTTTCTTT	SQVTM	ANQGSEA	CSGRDPNTEAFF	TRBV29-1	TRBD1	TRBJ1-1	4
HC-1	AGCCAAGTCACCATG	GCAAATCAGGGCTCTGAGGCC	TGCAGCGGACCAGAGGGGCGTGAGGAAAAACTGTTTTTT	SQVTM	ANQGSEA	CSGPEGREEKLFF	TRBV29-1	TRBD1	TRBJ1-4	4
HC-1	AGCCAAGTCACCATG	GCAAATCAGGGCTCTGAGGCC	TGCAGCGCCGGCGGTGGGGCCAACGTCCTGACTTTC	SQVTM	ANQGSEA	CSAGGGANVLTF	TRBV29-1		TRBJ2-6	4
HC-1	AGCCAAGTCACCATG	GCAAATCAGGGCTCTGAGGCC	TGCAGCGTTGCCCGGGGCAACGCGAACACCGGGGAGCTGTTTTTT	SQVTM	ANQGSEA	CSVARGNANTGELFF	TRBV29-1	TRBD1	TRBJ2-2	4
HC-1	AGCCAAGTCACCATG	GCAAATCAGGGCTCTGAGGCC	TGCAGCGTTGTGAGGGGAAACATGGGGACCCAGTACTTC	SQVTM	ANQGSEA	CSVVRGNMGTQYF	TRBV29-1	TRBD1	TRBJ2-5	4
HC-1	AGCCAAGTCACCATG	GCAAATCAGGGCTCTGAGGCC	TGCAGCGCTCATTCCCAGGGAGTTTCCACTGAAGCTTTCTTT	SQVTM	ANQGSEA	CSAHSQGVSTEAFF	TRBV29-1	TRBD1	TRBJ1-1	4
HC-1	AGCCAAGTCACCATG	GCAAATCAGGGCTCTGAGGCC	TGCAGCGTTGAGCGCAGACTGAACACTGAAGCTTTCTTT	SQVTM	ANQGSEA	CSVERRLNTEAFF	TRBV29-1		TRBJ1-1	4
HC-1	AGCCAAGTCACCATG	GCAAATCAGGGCTCTGAGGCC	TGCAGCGTGGGAGGACTTGTAAATGAGCAGTTCTTC	SQVTM	ANQGSEA	CSVGGLVNEQFF	TRBV29-1	TRBD2	TRBJ2-1	4
HC-1	AGCCAAGTCACCATG	GCAAATCAGGGCTCTGAGGCC	TGCAGCGCCGGACAGGCGAACACTGAAGCTTTCTTT	SQVTM	ANQGSEA	CSAGQANTEAFF	TRBV29-1	TRBD1	TRBJ1-1	4
HC-1	AGCCAAGTCACCATG	GCAAATCAGGGCTCTGAGGCC	TGCAGCGTTGGGCAGGGCACCTACGAGCAGTACTTC	SQVTM	ANQGSEA	CSVGQGTYEQYF	TRBV29-1		TRBJ2-7	4
HC-1	AGCCAAGTCACCATG	GCAAATCAGGGCTCTGAGGCC	TGCAGCGTTGAAGATCGGTACAGAGAAGCTTTCTTT	SQVTM	ANQGSEA	CSVEDRYREAFF	TRBV29-1	TRBD1	TRBJ1-1	4
HC-1	AGCCAAGTCACCATG	GCAAATCAGGGCTCTGAGGCC	TGCAGCGTTGGGGTGGGTGGTAGGCGGCTATACAATGAGCAGTTCTTC	SQVTM	ANQGSEA	CSVGVGGRRLYNEQFF	TRBV29-1		TRBJ2-1	4
HC-1	AGCCAAGTCACCATG	GCAAATCAGGGCTCTGAGGCC	TGCAGCATCCGACAGGGTCCGAACACCGGGGAGCTGTTTTTT	SQVTM	ANQGSEA	CSIRQGPNTGELFF	TRBV29-1	TRBD1	TRBJ2-2	4
HC-1	AGCCAAGTCACCATG	GCAAATCAGGGCTCTGAGGCC	TGCGCCTCGGGGGAGGGGGACTACAATGAGCAGTTCTTC	SQVTM	ANQGSEA	CASGEGDYNEQFF	TRBV29-1	TRBD1	TRBJ2-1	4
HC-1	AGCCAAGTCACCATG	GCAAATCAGGGCTCTGAGGCC	TGCAGCGTTGAATTTACGCAGGGTGTACCCTACGAGCAGTACTTC	SQVTM	ANQGSEA	CSVEFTQGVPYEQYF	TRBV29-1	TRBD1	TRBJ2-7	4
HC-1	AGCCAAGTCACCATG	GCAAATCAGGGCTCTGAGGCC	TGCAGCGTTGGGGCTCTTGATACGCAGTATTTT	SQVTM	ANQGSEA	CSVGALDTQYF	TRBV29-1		TRBJ2-3	4
HC-1	AGCCAAGTCACCATG	GCAAATCAGGGCTCTGAGGCC	TGCAGCGTCACTCGCTTGGATTTAGAGACCCAGTACTTC	SQVTM	ANQGSEA	CSVTRLDLETQYF	TRBV29-1		TRBJ2-5	4
HC-1	AGCCAAGTCACCATG	GCAAATCAGGGCTCTGAGGCC	TGCAGCGCCTCGACAGGGAGTGGATACAATGAGCAGTTCTTC	SQVTM	ANQGSEA	CSASTGSGYNEQFF	TRBV29-1	TRBD1	TRBJ2-1	4
HC-1	AGCCAAGTCACCATG	GCAAATCAGGGCTCTGAGGCC	TGCAGCGTTAGAAGGGGAGGCACCGGGGAGCTGTTTTTT	SQVTM	ANQGSEA	CSVRRGGTGELFF	TRBV29-1	TRBD2	TRBJ2-2	4
HC-1	AGCCAAGTCACCATG	GCAAATCAGGGCTCTGAGGCC	TGCAGCGCCGTGGGGACAGGACTAAACACTGAAGCTTTCTTT	SQVTM	ANQGSEA	CSAVGTGLNTEAFF	TRBV29-1	TRBD1	TRBJ1-1	4
HC-1	AGCCAAGTCACCATG	GCAAATCAGGGCTCTGAGGCC	TGCAGCGGTTTTAGGGCAAACACTGAAGCTTTCTTT	SQVTM	ANQGSEA	CSGFRANTEAFF	TRBV29-1		TRBJ1-1	4
HC-1	AGCCAAGTCACCATG	GCAAATCAGGGCTCTGAGGCC	TGCAGCGGCGAGACAGGGTCATCCGAGCAGTACTTC	SQVTM	ANQGSEA	CSGETGSSEQYF	TRBV29-1	TRBD1	TRBJ2-7	4
HC-1	AGCCAAGTCACCATG	GCAAATCAGGGCTCTGAGGCC	TGCAGCGTTGTCCTATCCTACGAGCAGTACTTC	SQVTM	ANQGSEA	CSVVLSYEQYF	TRBV29-1		TRBJ2-7	4
HC-1	AGCCAAGTCACCATG	GCAAATCAGGGCTCTGAGGCC	TGCAGCGTTGGACAGGTGAACACTGAAGCTTTCTTT	SQVTM	ANQGSEA	CSVGQVNTEAFF	TRBV29-1	TRBD1	TRBJ1-1	4
HC-1	AGCCAAGTCACCATG	GCAAATCAGGGCTCTGAGGCC	TGCAGCGCCCCGAGGGGGGGCAGGGCTGACACTGAAGCTTTCTTT	SQVTM	ANQGSEA	CSAPRGGRADTEAFF	TRBV29-1	TRBD2	TRBJ1-1	4
HC-1	AGCCAAGTCACCATG	GCAAATCAGGGCTCTGAGGCC	TGCAGCGTTCCGGGACAGGGGTACTATGGCTACACCTTC	SQVTM	ANQGSEA	CSVPGQGYYGYTF	TRBV29-1	TRBD1	TRBJ1-2	4
HC-1	AGCCAAGTCACCATG	GCAAATCAGGGCTCTGAGGCC	TGCAGCGTCGGGACAGCCTCTGGGGCCAACGTCCTGACTTTC	SQVTM	ANQGSEA	CSVGTASGANVLTF	TRBV29-1	TRBD1	TRBJ2-6	4
HC-1	AGCCAAGTCACCATG	GCAAATCAGGGCTCTGAGGCC	TGCAGCGTTGGGACTAGCGGGAGGGCTCACTACGAGCAGTACTTC	SQVTM	ANQGSEA	CSVGTSGRAHYEQYF	TRBV29-1	TRBD2	TRBJ2-7	4
HC-1	AGCCAAGTCACCATG	GCAAATCAGGGCTCTGAGGCC	TGCAGCGTCACCCCGGGACAGGGGTCCGGGAAGCAGTACTTC	SQVTM	ANQGSEA	CSVTPGQGSGKQYF	TRBV29-1	TRBD1	TRBJ2-7	4
HC-1	AGCCAAGTCACCATG	GCAAATCAGGGCTCTGAGGCC	TGCAGCGTTGAAGAGTGGAGAAACAATGAGCAGTTCTTC	SQVTM	ANQGSEA	CSVEEWRNNEQFF	TRBV29-1		TRBJ2-1	4
HC-1	AGCCAAGTCACCATG	GCAAATCAGGGCTCTGAGGCC	TGCAGCGTTGGGGGGCTAGCCAAAAACATTCAGTACTTC	SQVTM	ANQGSEA	CSVGGLAKNIQYF	TRBV29-1		TRBJ2-4	4
HC-1	AGCCAAGTCACCATG	GCAAATCAGGGCTCTGAGGCC	TGCAGCGTTGAACCGACAGGGTCTAGCAATGAGCAGTTCTTC	SQVTM	ANQGSEA	CSVEPTGSSNEQFF	TRBV29-1	TRBD1	TRBJ2-1	4
HC-1	AGCCAAGTCACCATG	GCAAATCAGGGCTCTGAGGCC	TGCAGCGTTGCAGTAGGGAACACCGGGGAGCTGTTTTTT	SQVTM	ANQGSEA	CSVAVGNTGELFF	TRBV29-1		TRBJ2-2	4
HC-1	AGCCAAGTCACCATG	GCAAATCAGGGCTCTGAGGCC	TGCAGCGGATTAGCGGGGCTCCATAAAGAGACCCAGTACTTC	SQVTM	ANQGSEA	CSGLAGLHKETQYF	TRBV29-1	TRBD2	TRBJ2-5	4
HC-1	AGCCAAGTCACCATG	GCAAATCAGGGCTCTGAGGCC	TGCAGCGTTGGGGACATTTCCAATCAGCCCCAGCATTTT	SQVTM	ANQGSEA	CSVGDISNQPQHF	TRBV29-1	TRBD1	TRBJ1-5	4
HC-1	AGCCAAGTCACCATG	GCAAATCAGGGCTCTGAGGCC	TGCAGCGTTTCCTCAGGTGGAGCTTTCTTT	SQVTM	ANQGSEA	CSVSSGGAFF	TRBV29-1		TRBJ1-1	4
HC-1	AGCCAAGTCACCATG	GCAAATCAGGGCTCTGAGGCC	TGCAGCGTTGGCCTGACAGGGGATAACAATCAGCCCCAGCATTTT	SQVTM	ANQGSEA	CSVGLTGDNNQPQHF	TRBV29-1	TRBD1	TRBJ1-5	4
HC-1	AGCCAAGTCACCATG	GCAAATCAGGGCTCTGAGGCC	TGCAGCGTTCAAGGGGGCACCGGGGAGCTGTTTTTT	SQVTM	ANQGSEA	CSVQGGTGELFF	TRBV29-1		TRBJ2-2	4
HC-1	AGCCAAGTCACCATG	GCAAATCAGGGCTCTGAGGCC	TGCAGCGTTGACGGCGCGGGAGTGGGCAATGAGCAGTTCTTC	SQVTM	ANQGSEA	CSVDGAGVGNEQFF	TRBV29-1	TRBD2	TRBJ2-1	4
HC-1	AGCCAAGTCACCATG	GCAAATCAGGGCTCTGAGGCC	TGCAGCGTTGAAGATCGCCTGGCCGGGGCCCAGTACTTC	SQVTM	ANQGSEA	CSVEDRLAGAQYF	TRBV29-1	TRBD1	TRBJ2-5	4
HC-1	AGCCAAGTCACCATG	GCAAATCAGGGCTCTGAGGCC	TGCAGCGCAGGGGAGGCAGGATCCGGAAACACCATATATTTT	SQVTM	ANQGSEA	CSAGEAGSGNTIYF	TRBV29-1	TRBD2	TRBJ1-3	4
HC-1	AGCCAAGTCACCATG	GCAAATCAGGGCTCTGAGGCC	TGCAGCGTAACCATTTCTGGGAACCAAGAGACCCAGTACTTC	SQVTM	ANQGSEA	CSVTISGNQETQYF	TRBV29-1		TRBJ2-5	4
HC-1	AGCCAAGTCACCATG	GCAAATCAGGGCTCTGAGGCC	TGCAGCGTTGGAGGTGCGCGAGACGGTAGCTCCTACAATGAGCAGTTCTTC	SQVTM	ANQGSEA	CSVGGARDGSSYNEQFF	TRBV29-1		TRBJ2-1	4
HC-1	AGCCAAGTCACCATG	GCAAATCAGGGCTCTGAGGCC	TGCAGCGTTGAATCTCCCAGGGGGGGAAGAGATACGCAGTATTTT	SQVTM	ANQGSEA	CSVESPRGGRDTQYF	TRBV29-1	TRBD1	TRBJ2-3	4
HC-1	AGCCAAGTCACCATG	GCAAATCAGGGCTCTGAGGCC	TGCAGCGCGAAGCGGGAGATGACAGATACGCAGTATTTT	SQVTM	ANQGSEA	CSAKREMTDTQYF	TRBV29-1	TRBD2	TRBJ2-3	4
HC-1	AGCCAAGTCACCATG	GCAAATCAGGGCTCTGAGGCC	TGCAGCGTTGCGGATACAGGCGAGCAGTACTTC	SQVTM	ANQGSEA	CSVADTGEQYF	TRBV29-1	TRBD1	TRBJ2-7	4
HC-1	AGCCAAGTCACCATG	GCAAATCAGGGCTCTGAGGCC	TGCAGCGTTGGTCGACAGCCTTACAATGAGCAGTTCTTC	SQVTM	ANQGSEA	CSVGRQPYNEQFF	TRBV29-1	TRBD1	TRBJ2-1	4
HC-1	AGCCAAGTCACCATG	GCAAATCAGGGCTCTGAGGCC	TGCAGCGTCGCAGCGGGCGTAGGGGTTGGGGAGACCCAGTACTTC	SQVTM	ANQGSEA	CSVAAGVGVGETQYF	TRBV29-1	TRBD2	TRBJ2-5	4
HC-1	AGCCAAGTCACCATG	GCAAATCAGGGCTCTGAGGCC	TGCAGCGGAACTGCCGGGACAGGAAAAGAGACCCAGTACTTC	SQVTM	ANQGSEA	CSGTAGTGKETQYF	TRBV29-1	TRBD1	TRBJ2-5	4
HC-1	AGCCAAGTCACCATG	GCAAATCAGGGCTCTGAGGCC	TGCAGCGCCGGACTAGCGGGGGGCCAAGAGACCCAGTACTTC	SQVTM	ANQGSEA	CSAGLAGGQETQYF	TRBV29-1	TRBD2	TRBJ2-5	4
HC-1	AGCCAAGTCACCATG	GCAAATCAGGGCTCTGAGGCC	TGCAGCGTTGTTCAGTCCCGAGAGACCCAGTACTTC	SQVTM	ANQGSEA	CSVVQSRETQYF	TRBV29-1		TRBJ2-5	4
HC-1	AGCCAAGTCACCATG	GCAAATCAGGGCTCTGAGGCC	TGCAGCGTCTACGACAGTGACACTGAAGCTTTCTTT	SQVTM	ANQGSEA	CSVYDSDTEAFF	TRBV29-1	TRBD1	TRBJ1-1	4
HC-1	AGCCAAGTCACCATG	GCAAATCAGGGCTCTGAGGCC	TGCAGCGTTGAATGGCAGGGCATGAACACCGGGGAGCTGTTTTTT	SQVTM	ANQGSEA	CSVEWQGMNTGELFF	TRBV29-1	TRBD1	TRBJ2-2	4
HC-1	AGCCAAGTCACCATG	GCAAATCAGGGCTCTGAGGCC	TGCAGCGCCGCGGGACAGGGGGCCGAGCAGTACTTC	SQVTM	ANQGSEA	CSAAGQGAEQYF	TRBV29-1	TRBD1	TRBJ2-7	4
HC-1	AGCCAAGTCACCATG	GCAAATCAGGGCTCTGAGGCC	TGCAGCGTTGTTGGCGGGGGACACAATGAGCAGTTCTTC	SQVTM	ANQGSEA	CSVVGGGHNEQFF	TRBV29-1	TRBD2	TRBJ2-1	3
HC-1	AGCCAAGTCACCATG	GCAAATCAGGGCTCTGAGGCC	TGCAGCGTTGACCGGGACAGGAATAATGAGCAGTTCTTC	SQVTM	ANQGSEA	CSVDRDRNNEQFF	TRBV29-1	TRBD1	TRBJ2-1	3
HC-1	AGCCAAGTCACCATG	GCAAATCAGGGCTCTGAGGCC	TGCAGCGTTGATACAGGAGTAGGACAGCCCCAGCATTTT	SQVTM	ANQGSEA	CSVDTGVGQPQHF	TRBV29-1	TRBD1	TRBJ1-5	3
HC-1	AGCCAAGTCACCATG	GCAAATCAGGGCTCTGAGGCC	TGCAGCGTTGAAGAAAACATCGGGGAGCTGTTTTTT	SQVTM	ANQGSEA	CSVEENIGELFF	TRBV29-1		TRBJ2-2	3
HC-1	AGCCAAGTCACCATG	GCAAATCAGGGCTCTGAGGCC	TGCAGTGCAGGGGGCGGCAATCAGCCCCAGCATTTT	SQVTM	ANQGSEA	CSAGGGNQPQHF	TRBV29-1	TRBD1	TRBJ1-5	3
HC-1	AGCCAAGTCACCATG	GCAAATCAGGGCTCTGAGGCC	TGCAGCGTTAGTAGCTCTGGAAACACCATATATTTT	SQVTM	ANQGSEA	CSVSSSGNTIYF	TRBV29-1		TRBJ1-3	3
HC-1	AGCCAAGTCACCATG	GCAAATCAGGGCTCTGAGGCC	TGCAGCGTTGAAGAACGAGGCATGGGAGCCCTGAACACTGAAGCTTTCTTT	SQVTM	ANQGSEA	CSVEERGMGALNTEAFF	TRBV29-1	TRBD1	TRBJ1-1	3
HC-1	AGCCAAGTCACCATG	GCAAATCAGGGCTCTGAGGCC	TGCAGCGTTGAGGGGGAAAGGAGCATTCAGTACTTC	SQVTM	ANQGSEA	CSVEGERSIQYF	TRBV29-1	TRBD1	TRBJ2-4	3
HC-1	AGCCAAGTCACCATG	GCAAATCAGGGCTCTGAGGCC	TGCAGCGTTGTCAGGGACACTGAAGCTTTCTTT	SQVTM	ANQGSEA	CSVVRDTEAFF	TRBV29-1		TRBJ1-1	3
HC-1	AGCCAAGTCACCATG	GCAAATCAGGGCTCTGAGGCC	TGCAGCGGGCGGGCCGGCTCGAACACTGAAGCTTTCTTT	SQVTM	ANQGSEA	CSGRAGSNTEAFF	TRBV29-1	TRBD2	TRBJ1-1	3
HC-1	AGCCAAGTCACCATG	GCAAATCAGGGCTCTGAGGCC	TGCAGCGTTGAGGGACAGAACACCGGGGAGCTGTTTTTT	SQVTM	ANQGSEA	CSVEGQNTGELFF	TRBV29-1	TRBD1	TRBJ2-2	3
HC-1	AGCCAAGTCACCATG	GCAAATCAGGGCTCTGAGGCC	TGCAGCGTTACAGGGATTCAAGAGACCCAGTACTTC	SQVTM	ANQGSEA	CSVTGIQETQYF	TRBV29-1	TRBD1	TRBJ2-5	3
HC-1	AGCCAAGTCACCATG	GCAAATCAGGGCTCTGAGGCC	TGCAGCGTTGAATTTCTAGCCGGGTCGGCGGAGACCCAGTACTTC	SQVTM	ANQGSEA	CSVEFLAGSAETQYF	TRBV29-1	TRBD2	TRBJ2-5	3
HC-1	AGCCAAGTCACCATG	GCAAATCAGGGCTCTGAGGCC	TGCAGCGCCAAAGCGGGGGAAAGCTCCTACGAGCAGTACTTC	SQVTM	ANQGSEA	CSAKAGESSYEQYF	TRBV29-1	TRBD2	TRBJ2-7	3
HC-1	AGCCAAGTCACCATG	GCAAATCAGGGCTCTGAGGCC	TGCAGCGTTGGGTCTGGCGGGAACTACAATGAGCAGTTCTTC	SQVTM	ANQGSEA	CSVGSGGNYNEQFF	TRBV29-1	TRBD2	TRBJ2-1	3
HC-1	AGCCAAGTCACCATG	GCAAATCAGGGCTCTGAGGCC	TGCAGCGTTGACAGGGGCAGGGATACGCAGTATTTT	SQVTM	ANQGSEA	CSVDRGRDTQYF	TRBV29-1	TRBD1	TRBJ2-3	3
HC-1	AGCCAAGTCACCATG	GCAAATCAGGGCTCTGAGGCC	TGCAGCGTTTCGACAGGGGGCTCCGTAAACACCATATATTTT	SQVTM	ANQGSEA	CSVSTGGSVNTIYF	TRBV29-1	TRBD1	TRBJ1-3	3
HC-1	AGCCAAGTCACCATG	GCAAATCAGGGCTCTGAGGCC	TGCAGCGTTGTATGGGACACCAACTCCTACGAGCAGTACTTC	SQVTM	ANQGSEA	CSVVWDTNSYEQYF	TRBV29-1	TRBD1	TRBJ2-7	3
HC-1	AGCCAAGTCACCATG	GCAAATCAGGGCTCTGAGGCC	TGCAGCGTTGAACTCGGGGGAGGGGATGAAGCTTTCTTT	SQVTM	ANQGSEA	CSVELGGGDEAFF	TRBV29-1	TRBD2	TRBJ1-1	3
HC-1	AGCCAAGTCACCATG	GCAAATCAGGGCTCTGAGGCC	TGCAGCGCCCAGGGGGCTAGCAGGACGGCAGATACGCAGTATTTT	SQVTM	ANQGSEA	CSAQGASRTADTQYF	TRBV29-1	TRBD1	TRBJ2-3	3
HC-1	AGCCAAGTCACCATG	GCAAATCAGGGCTCTGAGGCC	TGCAGCGCCGGGACAGGGCCAGATACGCAGTATTTT	SQVTM	ANQGSEA	CSAGTGPDTQYF	TRBV29-1	TRBD1	TRBJ2-3	3
HC-1	AGCCAAGTCACCATG	GCAAATCAGGGCTCTGAGGCC	TGCAGCGCGGGACAGGGTAACACTGAAGCTTTCTTT	SQVTM	ANQGSEA	CSAGQGNTEAFF	TRBV29-1	TRBD1	TRBJ1-1	3
HC-1	AGCCAAGTCACCATG	GCAAATCAGGGCTCTGAGGCC	TGCAGCACTCTAGCGGGATTGGAGACCCAGTACTTC	SQVTM	ANQGSEA	CSTLAGLETQYF	TRBV29-1	TRBD2	TRBJ2-5	3
HC-1	AGCCAAGTCACCATG	GCAAATCAGGGCTCTGAGGCC	TGCAGCGCGTGCGAAAATAGCAATCAGCCCCAGCATTTT	SQVTM	ANQGSEA	CSACENSNQPQHF	TRBV29-1		TRBJ1-5	3
HC-1	AGCCAAGTCACCATG	GCAAATCAGGGCTCTGAGGCC	TGCAGCGTTGGGTGGCAGGGCGGCGAAAAACTGTTTTTT	SQVTM	ANQGSEA	CSVGWQGGEKLFF	TRBV29-1	TRBD1	TRBJ1-4	3
HC-1	AGCCAAGTCACCATG	GCAAATCAGGGCTCTGAGGCC	TGCAGCGTCCAGGGGGGGACTAGCGGATTTGGTGAGACCCAGTACTTC	SQVTM	ANQGSEA	CSVQGGTSGFGETQYF	TRBV29-1	TRBD2	TRBJ2-5	3
HC-1	AGCCAAGTCACCATG	GCAAATCAGGGCTCTGAGGCC	TGCAGCGTTGATAAACACCAAAAAGAGACCCAGTACTTC	SQVTM	ANQGSEA	CSVDKHQKETQYF	TRBV29-1		TRBJ2-5	3
HC-1	AGCCAAGTCACCATG	GCAAATCAGGGCTCTGAGGCC	TGCAGCGTCTCTCGGGATTCAGATACGCAGTATTTT	SQVTM	ANQGSEA	CSVSRDSDTQYF	TRBV29-1	TRBD1	TRBJ2-3	3
HC-1	AGCCAAGTCACCATG	GCAAATCAGGGCTCTGAGGCC	TGCAGGGCCGGGACTAGAGTTAACAATGAGCAGTTCTTC	SQVTM	ANQGSEA	CRAGTRVNNEQFF	TRBV29-1	TRBD2	TRBJ2-1	3
HC-1	AGCCAAGTCACCATG	GCAAATCAGGGCTCTGAGGCC	TGCAGCGTTGAAGGGACAGGGGTCAAAGGCACTGAAGCTTTCTTT	SQVTM	ANQGSEA	CSVEGTGVKGTEAFF	TRBV29-1	TRBD1	TRBJ1-1	3
HC-1	AGCCAAGTCACCATG	GCAAATCAGGGCTCTGAGGCC	TGCAGCGTTGACTGGGGTTACAATGAGCAGTTCTTC	SQVTM	ANQGSEA	CSVDWGYNEQFF	TRBV29-1		TRBJ2-1	3
HC-1	AGCCAAGTCACCATG	GCAAATCAGGGCTCTGAGGCC	TGCAGCGTTGAAGCCAGATTTAGCACAGATACGCAGTATTTT	SQVTM	ANQGSEA	CSVEARFSTDTQYF	TRBV29-1		TRBJ2-3	3
HC-1	AGCCAAGTCACCATG	GCAAATCAGGGCTCTGAGGCC	TGCAGCGTTGAAGGGGTCGGGGATGGCTACACCTTC	SQVTM	ANQGSEA	CSVEGVGDGYTF	TRBV29-1	TRBD2	TRBJ1-2	3
HC-1	AGCCAAGTCACCATG	GCAAATCAGGGCTCTGAGGCC	TGCAGCGGAGGGGACAAAAGGAGCGGCTACACCTTC	SQVTM	ANQGSEA	CSGGDKRSGYTF	TRBV29-1	TRBD1	TRBJ1-2	3
HC-1	AGCCAAGTCACCATG	GCAAATCAGGGCTCTGAGGCC	TGCAGCGTTGACGGGTCAGGTCTTGAGCAGTTCTTC	SQVTM	ANQGSEA	CSVDGSGLEQFF	TRBV29-1	TRBD1	TRBJ2-1	3
HC-1	AGCCAAGTCACCATG	GCAAATCAGGGCTCTGAGGCC	TGCAGCGTTCGGACAGGCCCGTACCAAGAGACCCAGTACTTC	SQVTM	ANQGSEA	CSVRTGPYQETQYF	TRBV29-1	TRBD1	TRBJ2-5	3
HC-1	AGCCAAGTCACCATG	GCAAATCAGGGCTCTGAGGCC	TGCAGCGTCGGGGGGGTAAGCAATCAGCCCCAGCATTTT	SQVTM	ANQGSEA	CSVGGVSNQPQHF	TRBV29-1	TRBD2	TRBJ1-5	3
HC-1	AGCCAAGTCACCATG	GCAAATCAGGGCTCTGAGGCC	TGCAGCGGGTCTAGGGCCTTCACAGATACGCAGTATTTT	SQVTM	ANQGSEA	CSGSRAFTDTQYF	TRBV29-1	TRBD1	TRBJ2-3	3
HC-1	AGCCAAGTCACCATG	GCAAATCAGGGCTCTGAGGCC	TGCAGCGTCCTCGCTTACAGGGGTTGGGTCTCCAACCCTAGCACAGATACGCAGTATTTT	SQVTM	ANQGSEA	CSVLAYRGWVSNPSTDTQYF	TRBV29-1	TRBD1	TRBJ2-3	3
HC-1	AGCCAAGTCACCATG	GCAAATCAGGGCTCTGAGGCC	TGCAGCGTTACACGGCAAGGGGTGGCAGATACGCAGTATTTT	SQVTM	ANQGSEA	CSVTRQGVADTQYF	TRBV29-1	TRBD1	TRBJ2-3	3
HC-1	AGCCAAGTCACCATG	GCAAATCAGGGCTCTGAGGCC	TGCAGCGTTGGTGTGGGGGGGAACACTGAAGCTTTCTTT	SQVTM	ANQGSEA	CSVGVGGNTEAFF	TRBV29-1	TRBD2	TRBJ1-1	3
HC-1	AGCCAAGTCACCATG	GCAAATCAGGGCTCTGAGGCC	TGCAGCGTTGGAAGGACAGGGGGGACTGAAGCTTTCTTT	SQVTM	ANQGSEA	CSVGRTGGTEAFF	TRBV29-1	TRBD1	TRBJ1-1	3
HC-1	AGCCAAGTCACCATG	GCAAATCAGGGCTCTGAGGCC	TGCAGCGTTGTCCGGGACATCCCTAAAGAGACCCAGTACTTC	SQVTM	ANQGSEA	CSVVRDIPKETQYF	TRBV29-1	TRBD1	TRBJ2-5	3
HC-1	AGCCAAGTCACCATG	GCAAATCAGGGCTCTGAGGCC	TGCAGCGTTGATTTCCAGGGGTTGAATGGCTACACCTTC	SQVTM	ANQGSEA	CSVDFQGLNGYTF	TRBV29-1	TRBD1	TRBJ1-2	3
HC-1	AGCCAAGTCACCATG	GCAAATCAGGGCTCTGAGGCC	TGCAGCGTTGCGGGAGGCGTAGGAGGTCCAGATACGCAGTATTTT	SQVTM	ANQGSEA	CSVAGGVGGPDTQYF	TRBV29-1	TRBD2	TRBJ2-3	3
HC-1	AGCCAAGTCACCATG	GCAAATCAGGGCTCTGAGGCC	TGCAGCGTGGGGAACAGGGGCAGGGAAGATACGCAGTATTTT	SQVTM	ANQGSEA	CSVGNRGREDTQYF	TRBV29-1	TRBD1	TRBJ2-3	3
HC-1	AGCCAAGTCACCATG	GCAAATCAGGGCTCTGAGGCC	TGCAGCGTTGAAGTTCAGGGTTTCGGGGTAGTGGACTATGGCTACACCTTC	SQVTM	ANQGSEA	CSVEVQGFGVVDYGYTF	TRBV29-1	TRBD1	TRBJ1-2	3
HC-1	AGCCAAGTCACCATG	GCAAATCAGGGCTCTGAGGCC	TGCAGCGTTGATGAGGGACAGGGGGGTGAAAAACTGTTTTTT	SQVTM	ANQGSEA	CSVDEGQGGEKLFF	TRBV29-1	TRBD1	TRBJ1-4	3
HC-1	AGCCAAGTCACCATG	GCAAATCAGGGCTCTGAGGCC	TGCAGCGTTGTCGGGGGATTGACAGTCTCCTACAATGAGCAGTTCTTC	SQVTM	ANQGSEA	CSVVGGLTVSYNEQFF	TRBV29-1	TRBD2	TRBJ2-1	3
HC-1	AGCCAAGTCACCATG	GCAAATCAGGGCTCTGAGGCC	TGCAGCGTCAGGGGACTGACCTACAATGAGCAGTTCTTC	SQVTM	ANQGSEA	CSVRGLTYNEQFF	TRBV29-1	TRBD1	TRBJ2-1	3
HC-1	AGCCAAGTCACCATG	GCAAATCAGGGCTCTGAGGCC	TGCAGCGTTGCCGCTAGCGTCCGGGTCTACAATGAGCAGTTCTTC	SQVTM	ANQGSEA	CSVAASVRVYNEQFF	TRBV29-1	TRBD2	TRBJ2-1	3
HC-1	AGCCAAGTCACCATG	GCAAATCAGGGCTCTGAGGCC	TGCAGCGCCGCTCGGGGGAATGGAAACACCATATATTTT	SQVTM	ANQGSEA	CSAARGNGNTIYF	TRBV29-1	TRBD2	TRBJ1-3	3
HC-1	AGCCAAGTCACCATG	GCAAATCAGGGCTCTGAGGCC	TGCAGCGTTGAGCGGGGGATCGACACTGAAGCTTTCTTT	SQVTM	ANQGSEA	CSVERGIDTEAFF	TRBV29-1	TRBD2	TRBJ1-1	3
HC-1	AGCCAAGTCACCATG	GCAAATCAGGGCTCTGAGGCC	TGCAGCGTTGAAGGGATGGCCTATGGCTACACCTTC	SQVTM	ANQGSEA	CSVEGMAYGYTF	TRBV29-1		TRBJ1-2	3
HC-1	AGCCAAGTCACCATG	GCAAATCAGGGCTCTGAGGCC	TGCAGCGTTGTGGCTAGCCTATTCGCTCCAGATACGCAGTATTTT	SQVTM	ANQGSEA	CSVVASLFAPDTQYF	TRBV29-1	TRBD2	TRBJ2-3	3
HC-1	AGCCAAGTCACCATG	GCAAATCAGGGCTCTGAGGCC	TGCAGCGGTATGCAGGGGTGGCCCGGGGAGCTGTTTTTT	SQVTM	ANQGSEA	CSGMQGWPGELFF	TRBV29-1	TRBD1	TRBJ2-2	3
HC-1	AGCCAAGTCACCATG	GCAAATCAGGGCTCTGAGGCC	TGCAGCGTCAACGGACAGGGTAACACAGATACGCAGTATTTT	SQVTM	ANQGSEA	CSVNGQGNTDTQYF	TRBV29-1	TRBD1	TRBJ2-3	3
HC-1	AGCCAAGTCACCATG	GCAAATCAGGGCTCTGAGGCC	TGCAGCGTTGAAGTAACCGGGACAGGGAAAGAGACCCAGTACTTC	SQVTM	ANQGSEA	CSVEVTGTGKETQYF	TRBV29-1	TRBD1	TRBJ2-5	3
HC-1	AGCCAAGTCACCATG	GCAAATCAGGGCTCTGAGGCC	TGCAGCGCCCTCACTCGGACAGGGAGATCCTACAATGAGCAGTTCTTC	SQVTM	ANQGSEA	CSALTRTGRSYNEQFF	TRBV29-1	TRBD1	TRBJ2-1	3
HC-1	AGCCAAGTCACCATG	GCAAATCAGGGCTCTGAGGCC	TGCAGCGCGGAACAATCGGAGAACACTGAAGCTTTCTTT	SQVTM	ANQGSEA	CSAEQSENTEAFF	TRBV29-1		TRBJ1-1	3
HC-1	AGCCAAGTCACCATG	GCAAATCAGGGCTCTGAGGCC	TGCAGCGTTGAAGAGGCAGTTAAAGCTTTCTTT	SQVTM	ANQGSEA	CSVEEAVKAFF	TRBV29-1		TRBJ1-1	3
HC-1	AGCCAAGTCACCATG	GCAAATCAGGGCTCTGAGGCC	TGCAGCGTAGTTCAGGGGAAAAACACTGAAGCTTTCTTT	SQVTM	ANQGSEA	CSVVQGKNTEAFF	TRBV29-1	TRBD1	TRBJ1-1	3
HC-1	AGCCAAGTCACCATG	GCAAATCAGGGCTCTGAGGCC	TGCATCAGGACAGGGGGCCAAAATGAGCAGTTCTTC	SQVTM	ANQGSEA	CIRTGGQNEQFF	TRBV29-1	TRBD1	TRBJ2-1	3
HC-1	AGCCAAGTCACCATG	GCAAATCAGGGCTCTGAGGCC	TGCAGCGTTGAAGTTTCCGGGACAGGGAAAGAGACCCAGTACTTC	SQVTM	ANQGSEA	CSVEVSGTGKETQYF	TRBV29-1	TRBD1	TRBJ2-5	3
HC-1	AGCCAAGTCACCATG	GCAAATCAGGGCTCTGAGGCC	TGCAGCGCTGGGGGGTCAGGTAAAAACATTCAGTACTTC	SQVTM	ANQGSEA	CSAGGSGKNIQYF	TRBV29-1	TRBD1	TRBJ2-4	3
HC-1	AGCCAAGTCACCATG	GCAAATCAGGGCTCTGAGGCC	TGCAGCGCGAAGAGCACAGATACGCAGTATTTT	SQVTM	ANQGSEA	CSAKSTDTQYF	TRBV29-1		TRBJ2-3	3
HC-1	AGCCAAGTCACCATG	GCAAATCAGGGCTCTGAGGCC	TGCAGCGTATCAGGGACTAGCGGGGGAGAGACCCAGTACTTC	SQVTM	ANQGSEA	CSVSGTSGGETQYF	TRBV29-1	TRBD2	TRBJ2-5	3
HC-1	AGCCAAGTCACCATG	GCAAATCAGGGCTCTGAGGCC	TGCAGCGTCAAAAGACAGGGGGCCGGGGAGCTGTTTTTT	SQVTM	ANQGSEA	CSVKRQGAGELFF	TRBV29-1	TRBD1	TRBJ2-2	3
HC-1	AGCCAAGTCACCATG	GCAAATCAGGGCTCTGAGGCC	TGCAGCGTTGATGGGCCAGGACAGTCGACGGGCTACACCTTC	SQVTM	ANQGSEA	CSVDGPGQSTGYTF	TRBV29-1	TRBD1	TRBJ1-2	3
HC-1	AGCCAAGTCACCATG	GCAAATCAGGGCTCTGAGGCC	TGCAGCGTCGAGGAGAATAGCAATCAGCCCCAGCATTTT	SQVTM	ANQGSEA	CSVEENSNQPQHF	TRBV29-1		TRBJ1-5	3
HC-1	AGCCAAGTCACCATG	GCAAATCAGGGCTCTGAGGCC	TGCAGCGTTGAAAGAGCACAGGGTCCCGGGGAGCTGTTTTTT	SQVTM	ANQGSEA	CSVERAQGPGELFF	TRBV29-1	TRBD1	TRBJ2-2	3
HC-1	AGCCAAGTCACCATG	GCAAATCAGGGCTCTGAGGCC	TGCAGCGCCGACAGGACCAACACCGGGGAGCTGTTTTTT	SQVTM	ANQGSEA	CSADRTNTGELFF	TRBV29-1	TRBD1	TRBJ2-2	3
HC-1	AGCCAAGTCACCATG	GCAAATCAGGGCTCTGAGGCC	TGCAGCGTTGAAGGCCCAGAAGACTCTTATGGCTACACCTTC	SQVTM	ANQGSEA	CSVEGPEDSYGYTF	TRBV29-1		TRBJ1-2	3
HC-1	AGCCAAGTCACCATG	GCAAATCAGGGCTCTGAGGCC	TGCAGCGTCTCGGACAGGGGGGCAGATACGCAGTATTTT	SQVTM	ANQGSEA	CSVSDRGADTQYF	TRBV29-1	TRBD1	TRBJ2-3	3
HC-1	AGCCAAGTCACCATG	GCAAATCAGGGCTCTGAGGCC	TGCAGCGTCGCCGGGAACTCCTACGAGCAGTACTTC	SQVTM	ANQGSEA	CSVAGNSYEQYF	TRBV29-1		TRBJ2-7	3
HC-1	AGCCAAGTCACCATG	GCAAATCAGGGCTCTGAGGCC	TGCAGCGTTGAAGATCGGGGGGCAGGCGCTGGCTATGGCTACACCTTC	SQVTM	ANQGSEA	CSVEDRGAGAGYGYTF	TRBV29-1	TRBD2	TRBJ1-2	3
HC-1	AGCCAAGTCACCATG	GCAAATCAGGGCTCTGAGGCC	TGCAGCCCGAGCCCGGGGGGGGCGCGCTACGAGCAGTACTTC	SQVTM	ANQGSEA	CSPSPGGARYEQYF	TRBV29-1	TRBD2	TRBJ2-7	3
HC-1	AGCCAAGTCACCATG	GCAAATCAGGGCTCTGAGGCC	TGCAGCGTGGTTTTAAGGACAGGCTATGGCTACACCTTC	SQVTM	ANQGSEA	CSVVLRTGYGYTF	TRBV29-1	TRBD1	TRBJ1-2	3
HC-1	AGCCAAGTCACCATG	GCAAATCAGGGCTCTGAGGCC	TGCAGCGTTGAAGAGGCAGGGCTGACAGATACGCAGTATTTT	SQVTM	ANQGSEA	CSVEEAGLTDTQYF	TRBV29-1	TRBD1	TRBJ2-3	3
HC-1	AGCCAAGTCACCATG	GCAAATCAGGGCTCTGAGGCC	TGCAGCGCTAGACAAGGGAACACCGGGGAGCTGTTTTTT	SQVTM	ANQGSEA	CSARQGNTGELFF	TRBV29-1		TRBJ2-2	3
HC-1	AGCCAAGTCACCATG	GCAAATCAGGGCTCTGAGGCC	TGCAGCGTGTGGGGACAGGCCCGCAAGGATGAGCAGTTCTTC	SQVTM	ANQGSEA	CSVWGQARKDEQFF	TRBV29-1	TRBD1	TRBJ2-1	3
HC-1	AGCCAAGTCACCATG	GCAAATCAGGGCTCTGAGGCC	TGCAGCGTTCGGACAGGGCTTCATAACTATGGCTACACCTTC	SQVTM	ANQGSEA	CSVRTGLHNYGYTF	TRBV29-1	TRBD1	TRBJ1-2	3
HC-1	AGCCAAGTCACCATG	GCAAATCAGGGCTCTGAGGCC	TGCAGCGCCGACGCCGGCAGCCAAGAGACCCAGTACTTC	SQVTM	ANQGSEA	CSADAGSQETQYF	TRBV29-1		TRBJ2-5	3
HC-1	AGCCAAGTCACCATG	GCAAATCAGGGCTCTGAGGCC	TGCAGCGTTTATAACAACCGGGACAGGGGCTCCTACGAGCAGTACTTC	SQVTM	ANQGSEA	CSVYNNRDRGSYEQYF	TRBV29-1	TRBD1	TRBJ2-7	3
HC-1	AGCCAAGTCACCATG	GCAAATCAGGGCTCTGAGGCC	TGCAGCGTTGCTGACACGGGCGGAAACACCATATATTTT	SQVTM	ANQGSEA	CSVADTGGNTIYF	TRBV29-1	TRBD1	TRBJ1-3	3
HC-1	AGCCAAGTCACCATG	GCAAATCAGGGCTCTGAGGCC	TGCAGCGTTGATAAACAGGGGGCGAACACTGAAGCTTTCTTT	SQVTM	ANQGSEA	CSVDKQGANTEAFF	TRBV29-1	TRBD1	TRBJ1-1	3
HC-1	AGCCAAGTCACCATG	GCAAATCAGGGCTCTGAGGCC	TGCAGCGTCGGACAGGGGCTAAAAGAGACCCAGTACTTC	SQVTM	ANQGSEA	CSVGQGLKETQYF	TRBV29-1	TRBD1	TRBJ2-5	3
HC-1	AGCCAAGTCACCATG	GCAAATCAGGGCTCTGAGGCC	TGCAGCGTTGAACTCCTTCCTCGGACAGGGGGGATTCGGAACACTGAAGCTTTCTTT	SQVTM	ANQGSEA	CSVELLPRTGGIRNTEAFF	TRBV29-1	TRBD1	TRBJ1-1	3
HC-1	AGCCAAGTCACCATG	GCAAATCAGGGCTCTGAGGCC	TGCAGCGTCGTGACCGCGAGCACAGATACGCAGTATTTT	SQVTM	ANQGSEA	CSVVTASTDTQYF	TRBV29-1		TRBJ2-3	3
HC-1	AGCCAAGTCACCATG	GCAAATCAGGGCTCTGAGGCC	TGCAGCGCCTCCGGGGACAGGGAGGGGACCGGGGAGCTGTTTTTT	SQVTM	ANQGSEA	CSASGDREGTGELFF	TRBV29-1	TRBD1	TRBJ2-2	3
HC-1	AGCCAAGTCACCATG	GCAAATCAGGGCTCTGAGGCC	TGCAGCGTTGGACAGGAGCCCTACGAGCAGTACTTC	SQVTM	ANQGSEA	CSVGQEPYEQYF	TRBV29-1		TRBJ2-7	3
HC-1	AGCCAAGTCACCATG	GCAAATCAGGGCTCTGAGGCC	TGCAGCGGCTTCTGGGTGGTGAACACTGAAGCTTTCTTT	SQVTM	ANQGSEA	CSGFWVVNTEAFF	TRBV29-1		TRBJ1-1	3
HC-1	AGCCAAGTCACCATG	GCAAATCAGGGCTCTGAGGCC	TGCAGCGTTGGGAACACCGGGGAGCTGTTTTTT	SQVTM	ANQGSEA	CSVGNTGELFF	TRBV29-1		TRBJ2-2	3
HC-1	AGCCAAGTCACCATG	GCAAATCAGGGCTCTGAGGCC	TGCAGCGTTGTACTCTCCGGAGACACCATATATTTT	SQVTM	ANQGSEA	CSVVLSGDTIYF	TRBV29-1		TRBJ1-3	3
HC-1	AGCCAAGTCACCATG	GCAAATCAGGGCTCTGAGGCC	TGCAGCGTTGCCGGGGATGAGAGCTCCTACGAGCAGTACTTC	SQVTM	ANQGSEA	CSVAGDESSYEQYF	TRBV29-1	TRBD1	TRBJ2-7	3
HC-1	AGCCAAGTCACCATG	GCAAATCAGGGCTCTGAGGCC	TGCAGCGTCAGCGACGGAAACCAAGAGACCCAGTACTTC	SQVTM	ANQGSEA	CSVSDGNQETQYF	TRBV29-1		TRBJ2-5	3
HC-1	AGCCAAGTCACCATG	GCAAATCAGGGCTCTGAGGCC	TGCAGCGTAGGTAATCCTGAAGCTTTCTTT	SQVTM	ANQGSEA	CSVGNPEAFF	TRBV29-1		TRBJ1-1	3
HC-1	AGCCAAGTCACCATG	GCAAATCAGGGCTCTGAGGCC	TGCAGCGTTGCTTTTTCGGGCTCCTACAATGAGCAGTTCTTC	SQVTM	ANQGSEA	CSVAFSGSYNEQFF	TRBV29-1		TRBJ2-1	3
HC-1	AGCCAAGTCACCATG	GCAAATCAGGGCTCTGAGGCC	TGCAGCGTTGATCGGGCTAGCACACGTGAGCAGTTCTTC	SQVTM	ANQGSEA	CSVDRASTREQFF	TRBV29-1	TRBD2	TRBJ2-1	3
HC-1	AGCCAAGTCACCATG	GCAAATCAGGGCTCTGAGGCC	TGCAGCGTTCCGGGACACCAGAACACTGAAGCTTTCTTT	SQVTM	ANQGSEA	CSVPGHQNTEAFF	TRBV29-1	TRBD1	TRBJ1-1	3
HC-1	AGCCAAGTCACCATG	GCAAATCAGGGCTCTGAGGCC	TGCAGCGTTGGTTACAGACAAGAGACCCAGTACTTC	SQVTM	ANQGSEA	CSVGYRQETQYF	TRBV29-1		TRBJ2-5	3
HC-1	AGCCAAGTCACCATG	GCAAATCAGGGCTCTGAGGCC	TGCAGCTCGTCTTCAGGGGGCAGGGCAGATACGCAGTATTTT	SQVTM	ANQGSEA	CSSSSGGRADTQYF	TRBV29-1	TRBD1	TRBJ2-3	3
HC-1	AGCCAAGTCACCATG	GCAAATCAGGGCTCTGAGGCC	TGCAGCGTTGACGGCGGGGGACGGACCGGGGAGCTGTTTTTT	SQVTM	ANQGSEA	CSVDGGGRTGELFF	TRBV29-1	TRBD2	TRBJ2-2	3
HC-1	AGCCAAGTCACCATG	GCAAATCAGGGCTCTGAGGCC	TGCAGCGTTACAGACAGGAGGGACACTGAAGCTTTCTTT	SQVTM	ANQGSEA	CSVTDRRDTEAFF	TRBV29-1	TRBD1	TRBJ1-1	3
HC-1	AGCCAAGTCACCATG	GCAAATCAGGGCTCTGAGGCC	TGCAGCGTTACTACCGGGACTAAAGTAGGGGAGACCCAGTACTTC	SQVTM	ANQGSEA	CSVTTGTKVGETQYF	TRBV29-1	TRBD2	TRBJ2-5	3
HC-1	AGCCAAGTCACCATG	GCAAATCAGGGCTCTGAGGCC	TGCAGCGTCGAGGGCCTCCCCGGGGGCACAGATACGCAGTATTTT	SQVTM	ANQGSEA	CSVEGLPGGTDTQYF	TRBV29-1	TRBD2	TRBJ2-3	3
HC-1	AGCCAAGTCACCATG	GCAAATCAGGGCTCTGAGGCC	TGCAGCGTTGAAGGCCCACTAGCGGGGGGCGACATCCAGTACTTC	SQVTM	ANQGSEA	CSVEGPLAGGDIQYF	TRBV29-1	TRBD2	TRBJ2-5	3
HC-1	AGCCAAGTCACCATG	GCAAATCAGGGCTCTGAGGCC	TGCAGCGTTGATGACTCTCGAGAGACCCAGTACTTC	SQVTM	ANQGSEA	CSVDDSRETQYF	TRBV29-1		TRBJ2-5	3
HC-1	AGCCAAGTCACCATG	GCAAATCAGGGCTCTGAGGCC	TGCAGCGTTGAAACAGAGCTGGTAGAGACCCAGTATTTC	SQVTM	ANQGSEA	CSVETELVETQYF	TRBV29-1		TRBJ2-5	3
HC-1	AGCCAAGTCACCATG	GCAAATCAGGGCTCTGAGGCC	TGCAGCGTAGGTCAGGATGGCTACACCTTC	SQVTM	ANQGSEA	CSVGQDGYTF	TRBV29-1		TRBJ1-2	3
HC-1	AGCCAAGTCACCATG	GCAAATCAGGGCTCTGAGGCC	TGCAGCGTTGATCGGGGGGAGACCCAGTACTTC	SQVTM	ANQGSEA	CSVDRGETQYF	TRBV29-1	TRBD2	TRBJ2-5	3
HC-1	AGCCAAGTCACCATG	GCAAATCAGGGCTCTGAGGCC	TGCAGCGTTAGTCCCATGGGCACTGAAGCTTTCTTT	SQVTM	ANQGSEA	CSVSPMGTEAFF	TRBV29-1	TRBD2	TRBJ1-1	3
HC-1	AGCCAAGTCACCATG	GCAAATCAGGGCTCTGAGGCC	TGCAGCGTTTATTTGAACACCGGGGAGCTGTTTTTT	SQVTM	ANQGSEA	CSVYLNTGELFF	TRBV29-1		TRBJ2-2	3
HC-1	AGCCAAGTCACCATG	GCAAATCAGGGCTCTGAGGCC	TGCAGCGTTGATGGGAGACAGGGGAAGGGGGATGAGCAGTTCTTC	SQVTM	ANQGSEA	CSVDGRQGKGDEQFF	TRBV29-1	TRBD1	TRBJ2-1	3
HC-1	AGCCAAGTCACCATG	GCAAATCAGGGCTCTGAGGCC	TGCAGCGTTGGGGGACAGAACTATGGCTACACCTTC	SQVTM	ANQGSEA	CSVGGQNYGYTF	TRBV29-1	TRBD1	TRBJ1-2	3
HC-1	AGCCAAGTCACCATG	GCAAATCAGGGCTCTGAGGCC	TGCAGCGTTGCGGGGATTTCTGGAAACACCATATATTTT	SQVTM	ANQGSEA	CSVAGISGNTIYF	TRBV29-1	TRBD2	TRBJ1-3	3
HC-1	AGCCAAGTCACCATG	GCAAATCAGGGCTCTGAGGCC	TGCAGCGTTAAGGACGCCTTTGGAACGGACACCATATATTTT	SQVTM	ANQGSEA	CSVKDAFGTDTIYF	TRBV29-1		TRBJ1-3	3
HC-1	AGCCAAGTCACCATG	GCAAATCAGGGCTCTGAGGCC	TGCAGCGTTGCGGGGGGCACTGAAGCTTTCTTT	SQVTM	ANQGSEA	CSVAGGTEAFF	TRBV29-1	TRBD2	TRBJ1-1	3
HC-1	AGCCAAGTCACCATG	GCAAATCAGGGCTCTGAGGCC	TGCAGCGTTGATGGCAGTCCGGTTCGGTTCTTC	SQVTM	ANQGSEA	CSVDGSPVRFF	TRBV29-1	TRBD2	TRBJ2-1	3
HC-1	AGCCAAGTCACCATG	GCAAATCAGGGCTCTGAGGCC	TGCAGCGTTGAATCAGGATCCCGCGAGCAGTACTTC	SQVTM	ANQGSEA	CSVESGSREQYF	TRBV29-1	TRBD1	TRBJ2-7	3
HC-1	AGCCAAGTCACCATG	GCAAATCAGGGCTCTGAGGCC	TGCAGCGCCTCGACAGATTTTAATTCACCCCTCCACTTT	SQVTM	ANQGSEA	CSASTDFNSPLHF	TRBV29-1	TRBD1	TRBJ1-6	3
HC-1	AGCCAAGTCACCATG	GCAAATCAGGGCTCTGAGGCC	TGCAGCGTAGGTTCGGGGGGGGTGACAGATACGCAGTATTTT	SQVTM	ANQGSEA	CSVGSGGVTDTQYF	TRBV29-1	TRBD2	TRBJ2-3	3
HC-1	AGCCAAGTCACCATG	GCAAATCAGGGCTCTGAGGCC	TGCAGCGTTATCCCATTGATGGGAATAGGAGAGACCCAGTACTTC	SQVTM	ANQGSEA	CSVIPLMGIGETQYF	TRBV29-1	TRBD2	TRBJ2-5	3
HC-1	AGCCAAGTCACCATG	GCAAATCAGGGCTCTGAGGCC	TGCAGCGTCCAAACTGGGGCCAACGTCCTGACTTTC	SQVTM	ANQGSEA	CSVQTGANVLTF	TRBV29-1		TRBJ2-6	3
HC-1	AGCCAAGTCACCATG	GCAAATCAGGGCTCTGAGGCC	TGCAGCGTTGACCACGGGACTGAGACCCAGTACTTC	SQVTM	ANQGSEA	CSVDHGTETQYF	TRBV29-1	TRBD2	TRBJ2-5	3
HC-1	AGCCAAGTCACCATG	GCAAATCAGGGCTCTGAGGCC	TGCAGCGTTGTTAGCCCCTCGAACACCGGGGAGCTGTTTTTT	SQVTM	ANQGSEA	CSVVSPSNTGELFF	TRBV29-1	TRBD1	TRBJ2-2	3
HC-1	AGCCAAGTCACCATG	GCAAATCAGGGCTCTGAGGCC	TGCAGCGCACTGGACTTAACCTACGAGCAGTACTTC	SQVTM	ANQGSEA	CSALDLTYEQYF	TRBV29-1	TRBD2	TRBJ2-7	3
HC-1	AGCCAAGTCACCATG	GCAAATCAGGGCTCTGAGGCC	TGCAGCGTTGTTATTGGCGGGAGTATGAACAATGAGCAGTTCTTC	SQVTM	ANQGSEA	CSVVIGGSMNNEQFF	TRBV29-1	TRBD2	TRBJ2-1	3
HC-1	AGCCAAGTCACCATG	GCAAATCAGGGCTCTGAGGCC	TGCAGCGTTGTGCTAGCCTGGGGTGAGCAGTTCTTC	SQVTM	ANQGSEA	CSVVLAWGEQFF	TRBV29-1	TRBD2	TRBJ2-1	3
HC-1	AGCCAAGTCACCATG	GCAAATCAGGGCTCTGAGGCC	TGCAGCGTGCAAGGGACAGCCATGAACACTGAAGCTTTCTTT	SQVTM	ANQGSEA	CSVQGTAMNTEAFF	TRBV29-1	TRBD1	TRBJ1-1	3
HC-1	AGCCAAGTCACCATG	GCAAATCAGGGCTCTGAGGCC	TGCAGCGTTGAAAGCCCCGGGACTAGCGGGCACTACAAACAGTTCTTC	SQVTM	ANQGSEA	CSVESPGTSGHYKQFF	TRBV29-1	TRBD2	TRBJ2-1	3
HC-1	AGCCAAGTCACCATG	GCAAATCAGGGCTCTGAGGCC	TGCAGCACTGAGGGGTTTGGGACCGGGGAGCTGTTTTTT	SQVTM	ANQGSEA	CSTEGFGTGELFF	TRBV29-1	TRBD1	TRBJ2-2	3
HC-1	AGCCAAGTCACCATG	GCAAATCAGGGCTCTGAGGCC	TGCAGCGTCGACAGGGGAGCCTCCTACAATGAGCAGTTCTTC	SQVTM	ANQGSEA	CSVDRGASYNEQFF	TRBV29-1		TRBJ2-1	3
HC-1	AGCCAAGTCACCATG	GCAAATCAGGGCTCTGAGGCC	TGCAGCGTTACACCCAGGGAATTGACCGGGGAGCTGTTTTTT	SQVTM	ANQGSEA	CSVTPRELTGELFF	TRBV29-1	TRBD1	TRBJ2-2	3
HC-1	AGCCAAGTCACCATG	GCAAATCAGGGCTCTGAGGCC	TGCAGCGGGACTCAGGACACTAACTATGGCTACACCTTC	SQVTM	ANQGSEA	CSGTQDTNYGYTF	TRBV29-1	TRBD1	TRBJ1-2	3
HC-1	AGCCAAGTCACCATG	GCAAATCAGGGCTCTGAGGCC	TGCAGCGTTGAAGAGGCAGGGGAAGGCTACACCTTC	SQVTM	ANQGSEA	CSVEEAGEGYTF	TRBV29-1	TRBD1	TRBJ1-2	3
HC-1	AGCCAAGTCACCATG	GCAAATCAGGGCTCTGAGGCC	TGCAGCGTTACCAGACAGGGTTACCTCAAAGAGACCCAGTACTTC	SQVTM	ANQGSEA	CSVTRQGYLKETQYF	TRBV29-1	TRBD1	TRBJ2-5	3
HC-1	AGCCAAGTCACCATG	GCAAATCAGGGCTCTGAGGCC	TGCAGCTTTGCGCCTCCCGGGGGGATCTACAATGAGCAGTTCTTC	SQVTM	ANQGSEA	CSFAPPGGIYNEQFF	TRBV29-1	TRBD2	TRBJ2-1	3
HC-1	AGCCAAGTCACCATG	GCAAATCAGGGCTCTGAGGCC	TGCAGCGTTGTGAAAGAGACCCAGTACTTC	SQVTM	ANQGSEA	CSVVKETQYF	TRBV29-1		TRBJ2-5	3
HC-1	AGCCAAGTCACCATG	GCAAATCAGGGCTCTGAGGCC	TGCAGCGTGAGGAAGGGGGGCAGCTCTGGAAACACCATATATTTT	SQVTM	ANQGSEA	CSVRKGGSSGNTIYF	TRBV29-1	TRBD2	TRBJ1-3	3
HC-1	AGCCAAGTCACCATG	GCAAATCAGGGCTCTGAGGCC	TGCAGCGTTCGCGGGGACTCAACTAATGAAAAACTGTTTTTT	SQVTM	ANQGSEA	CSVRGDSTNEKLFF	TRBV29-1	TRBD2	TRBJ1-4	2
HC-1	AGCCAAGTCACCATG	GCAAATCAGGGCTCTGAGGCC	TGCAGCGTTGGCGGGACAGGGTGGTACGAGCAGTACTTC	SQVTM	ANQGSEA	CSVGGTGWYEQYF	TRBV29-1	TRBD1	TRBJ2-7	2
HC-1	AGCCAAGTCACCATG	GCAAATCAGGGCTCTGAGGCC	TGCAGCGTTGCCCAGGGGGACTATGGCTACACCTTC	SQVTM	ANQGSEA	CSVAQGDYGYTF	TRBV29-1	TRBD1	TRBJ1-2	2
HC-1	AGCCAAGTCACCATG	GCAAATCAGGGCTCTGAGGCC	TGCAGCGTTCGTGAGAGCGGGGGTCAATTCGACGAGCAGTACTTC	SQVTM	ANQGSEA	CSVRESGGQFDEQYF	TRBV29-1	TRBD2	TRBJ2-7	2
HC-1	AGCCAAGTCACCATG	GCAAATCAGGGCTCTGAGGCC	TGCAGCGTTGATGGAAGCCCCCAGGGATCCAGCTATGGCTACACCTTC	SQVTM	ANQGSEA	CSVDGSPQGSSYGYTF	TRBV29-1	TRBD1	TRBJ1-2	2
HC-1	AGCCAAGTCACCATG	GCAAATCAGGGCTCTGAGGCC	TGCAGCGTTGCGACAGGGATAAGCAATCAGCCCCAGCATTTT	SQVTM	ANQGSEA	CSVATGISNQPQHF	TRBV29-1	TRBD1	TRBJ1-5	2
HC-1	AGCCAAGTCACCATG	GCAAATCAGGGCTCTGAGGCC	TGCAGCGTCAGACTAGCGGGGGTATACAATGAGCAGTTCTTC	SQVTM	ANQGSEA	CSVRLAGVYNEQFF	TRBV29-1	TRBD2	TRBJ2-1	2
HC-1	AGCCAAGTCACCATG	GCAAATCAGGGCTCTGAGGCC	TGCAGCGTCATAGGGACAGCAGTAAACACTGAAGCTTTCTTT	SQVTM	ANQGSEA	CSVIGTAVNTEAFF	TRBV29-1	TRBD1	TRBJ1-1	2
HC-1	AGCCAAGTCACCATG	GCAAATCAGGGCTCTGAGGCC	TGCAGCGTTGAAACAGGCGCCAAATGGACCCAGTACTTC	SQVTM	ANQGSEA	CSVETGAKWTQYF	TRBV29-1	TRBD1	TRBJ2-5	2
HC-1	AGCCAAGTCACCATG	GCAAATCAGGGCTCTGAGGCC	TGCAGCGTTGCCACTAGCGGGGGCTCCCAAGAGACCCAGTACTTC	SQVTM	ANQGSEA	CSVATSGGSQETQYF	TRBV29-1	TRBD2	TRBJ2-5	2
HC-1	AGCCAAGTCACCATG	GCAAATCAGGGCTCTGAGGCC	TGCAGCGTACCGGGACTAGCAACGAATGAGCAGTTCTTC	SQVTM	ANQGSEA	CSVPGLATNEQFF	TRBV29-1	TRBD2	TRBJ2-1	2
HC-1	AGCCAAGTCACCATG	GCAAATCAGGGCTCTGAGGCC	TGCAGCGTTGTCGCGGGGGGAAATCAGCCCCAGCATTTT	SQVTM	ANQGSEA	CSVVAGGNQPQHF	TRBV29-1	TRBD2	TRBJ1-5	2
HC-1	AGCCAAGTCACCATG	GCAAATCAGGGCTCTGAGGCC	TGCAGCGTTAAGAACACTGAAGCTTTCTTT	SQVTM	ANQGSEA	CSVKNTEAFF	TRBV29-1		TRBJ1-1	2
HC-1	AGCCAAGTCACCATG	GCAAATCAGGGCTCTGAGGCC	TGCAGCATTCACAGGGGGCACTATGGCTACACCTTC	SQVTM	ANQGSEA	CSIHRGHYGYTF	TRBV29-1	TRBD1	TRBJ1-2	2
HC-1	AGCCAAGTCACCATG	GCAAATCAGGGCTCTGAGGCC	TGCAGCGTTCTGACTAGCGGGGGGTTTATCCAGTATTTT	SQVTM	ANQGSEA	CSVLTSGGFIQYF	TRBV29-1	TRBD2	TRBJ2-3	2
HC-1	AGCCAAGTCACCATG	GCAAATCAGGGCTCTGAGGCC	TGCAGCGTTGAAGGGTCAGCGATCGGGGAGACCCAGTACTTC	SQVTM	ANQGSEA	CSVEGSAIGETQYF	TRBV29-1		TRBJ2-5	2
HC-1	AGCCAAGTCACCATG	GCAAATCAGGGCTCTGAGGCC	TGCAGCGTGCGGGCTAGCGGGAAGAACGAGCAGTACTTC	SQVTM	ANQGSEA	CSVRASGKNEQYF	TRBV29-1	TRBD2	TRBJ2-7	2
HC-1	AGCCAAGTCACCATG	GCAAATCAGGGCTCTGAGGCC	TGCAGCGTTGAAGGACTAGCGGGAAACGAGCAGTACTTC	SQVTM	ANQGSEA	CSVEGLAGNEQYF	TRBV29-1	TRBD2	TRBJ2-7	2
HC-1	AGCCAAGTCACCATG	GCAAATCAGGGCTCTGAGGCC	TGCAGCGCCCGACGAGGGACTAGCGGCTACGAGCAGTACTTC	SQVTM	ANQGSEA	CSARRGTSGYEQYF	TRBV29-1	TRBD2	TRBJ2-7	2
HC-1	AGCCAAGTCACCATG	GCAAATCAGGGCTCTGAGGCC	TGCAGCGTTTTAGGGGAGACCCAGTACTTC	SQVTM	ANQGSEA	CSVLGETQYF	TRBV29-1		TRBJ2-5	2
HC-1	AGCCAAGTCACCATG	GCAAATCAGGGCTCTGAGGCC	TGCAGCGCTACACCCCCGGCTCCCTCCTACAATGAGCAGTTCTTC	SQVTM	ANQGSEA	CSATPPAPSYNEQFF	TRBV29-1	TRBD2	TRBJ2-1	2
HC-1	AGCCAAGTCACCATG	GCAAATCAGGGCTCTGAGGCC	TGCAGCGTTGGTTGGGGTCACGAGCAGTACTTC	SQVTM	ANQGSEA	CSVGWGHEQYF	TRBV29-1		TRBJ2-7	2
HC-1	AGCCAAGTCACCATG	GCAAATCAGGGCTCTGAGGCC	TGCAGCGTTGAAAAGTCCGGGACAGGGACCGGGGAGCTGTTTTTT	SQVTM	ANQGSEA	CSVEKSGTGTGELFF	TRBV29-1	TRBD1	TRBJ2-2	2
HC-1	AGCCAAGTCACCATG	GCAAATCAGGGCTCTGAGGCC	TGCAGCGCCCTGGGACGGCTGGAGAGCTACACCTTC	SQVTM	ANQGSEA	CSALGRLESYTF	TRBV29-1	TRBD1	TRBJ1-2	2
HC-1	AGCCAAGTCACCATG	GCAAATCAGGGCTCTGAGGCC	TGCAGCGTTGATGGGACAGTTAAAGGCTACACCTTC	SQVTM	ANQGSEA	CSVDGTVKGYTF	TRBV29-1	TRBD1	TRBJ1-2	2
HC-1	AGCCAAGTCACCATG	GCAAATCAGGGCTCTGAGGCC	TGCAGCGTTGAGTTCAGGGCCATTCGATACACTGAAGCTTTCTTT	SQVTM	ANQGSEA	CSVEFRAIRYTEAFF	TRBV29-1	TRBD1	TRBJ1-1	2
HC-1	AGCCAAGTCACCATG	GCAAATCAGGGCTCTGAGGCC	TGCAGCGTTGTCGGGGGTACCTACGAGCAGTACTTC	SQVTM	ANQGSEA	CSVVGGTYEQYF	TRBV29-1	TRBD2	TRBJ2-7	2
HC-1	AGCCAAGTCACCATG	GCAAATCAGGGCTCTGAGGCC	TGCAGCGTTGCACAGGGGACCCCCTACGAGCAGTACTTC	SQVTM	ANQGSEA	CSVAQGTPYEQYF	TRBV29-1	TRBD1	TRBJ2-7	2
HC-1	AGCCAAGTCACCATG	GCAAATCAGGGCTCTGAGGCC	TGCAGCGTTGATGAAACAGGGGTGGGAAACACCATATATTTT	SQVTM	ANQGSEA	CSVDETGVGNTIYF	TRBV29-1	TRBD1	TRBJ1-3	2
HC-1	AGCCAAGTCACCATG	GCAAATCAGGGCTCTGAGGCC	TGCAGCGTTGATCGGGGGAATGTCATATATGAGCAGTTCTTC	SQVTM	ANQGSEA	CSVDRGNVIYEQFF	TRBV29-1	TRBD2	TRBJ2-1	2
HC-1	AGCCAAGTCACCATG	GCAAATCAGGGCTCTGAGGCC	TGCAGCGGTAGGACAGGGAAGGATGGCTACACCTTC	SQVTM	ANQGSEA	CSGRTGKDGYTF	TRBV29-1	TRBD1	TRBJ1-2	2
HC-1	AGCCAAGTCACCATG	GCAAATCAGGGCTCTGAGGCC	TGCAGCGTTGGACGGGTGAACACTGAAGCTTTCTTT	SQVTM	ANQGSEA	CSVGRVNTEAFF	TRBV29-1		TRBJ1-1	2
HC-1	AGCCAAGTCACCATG	GCAAATCAGGGCTCTGAGGCC	TGCAGCGTTGGCGTGGGTACCTATGGCTACACCTTC	SQVTM	ANQGSEA	CSVGVGTYGYTF	TRBV29-1		TRBJ1-2	2
HC-1	AGCCAAGTCACCATG	GCAAATCAGGGCTCTGAGGCC	TGCAGCGTTGAAAGGGGGACCGGGGAGCTGTTTTTT	SQVTM	ANQGSEA	CSVERGTGELFF	TRBV29-1	TRBD1	TRBJ2-2	2
HC-1	AGCCAAGTCACCATG	GCAAATCAGGGCTCTGAGGCC	TGCAGCGTACAGGGACTAGCCACTTACGAGCAGTACTTC	SQVTM	ANQGSEA	CSVQGLATYEQYF	TRBV29-1	TRBD2	TRBJ2-7	2
HC-1	AGCCAAGTCACCATG	GCAAATCAGGGCTCTGAGGCC	TGCAGCGTACCCAAGACTAGCGGGAGGGGCAATGAGCAGTTCTTC	SQVTM	ANQGSEA	CSVPKTSGRGNEQFF	TRBV29-1	TRBD2	TRBJ2-1	2
HC-1	AGCCAAGTCACCATG	GCAAATCAGGGCTCTGAGGCC	TGCAGCGCCGATAGGGGGGAGCCTCCCTACGAGCAGTACTTC	SQVTM	ANQGSEA	CSADRGEPPYEQYF	TRBV29-1	TRBD1	TRBJ2-7	2
HC-1	AGCCAAGTCACCATG	GCAAATCAGGGCTCTGAGGCC	TGCAGCGTAGTAGCGGGAGGGACTCACGGGGAGCTGTTTTTT	SQVTM	ANQGSEA	CSVVAGGTHGELFF	TRBV29-1	TRBD2	TRBJ2-2	2
HC-1	AGCCAAGTCACCATG	GCAAATCAGGGCTCTGAGGCC	TGCAGCGTTTTGGGAGGGGGGCTATCGAACACCGGGGAGCTGTTTTTT	SQVTM	ANQGSEA	CSVLGGGLSNTGELFF	TRBV29-1	TRBD2	TRBJ2-2	2
HC-1	AGCCAAGTCACCATG	GCAAATCAGGGCTCTGAGGCC	TGCAGCGTTTATTTCCCCGGGGTGGGGAACATTCAGTACTTC	SQVTM	ANQGSEA	CSVYFPGVGNIQYF	TRBV29-1	TRBD1	TRBJ2-4	2
HC-1	AGCCAAGTCACCATG	GCAAATCAGGGCTCTGAGGCC	TGCAGCGTCTGGACTAGCGGTTACGAGCAGTACTTC	SQVTM	ANQGSEA	CSVWTSGYEQYF	TRBV29-1	TRBD2	TRBJ2-7	2
HC-1	AGCCAAGTCACCATG	GCAAATCAGGGCTCTGAGGCC	TGCAGCGGGGCAGGGGGCACAGATACGCAGTATTTT	SQVTM	ANQGSEA	CSGAGGTDTQYF	TRBV29-1	TRBD1	TRBJ2-3	2
HC-1	AGCCAAGTCACCATG	GCAAATCAGGGCTCTGAGGCC	TGCAGCGTTGAAGAGGGAAGGGGCATCGGAAACACCATATATTTT	SQVTM	ANQGSEA	CSVEEGRGIGNTIYF	TRBV29-1	TRBD1	TRBJ1-3	2
HC-1	AGCCAAGTCACCATG	GCAAATCAGGGCTCTGAGGCC	TGCAGCGTCCAGACAGCCCCCTCTGGAAACACCATATATTTT	SQVTM	ANQGSEA	CSVQTAPSGNTIYF	TRBV29-1	TRBD1	TRBJ1-3	2
HC-1	AGCCAAGTCACCATG	GCAAATCAGGGCTCTGAGGCC	TGCAGCGCCGGACTAGCGGGAGGTCCCTACGAGCAGTACTTC	SQVTM	ANQGSEA	CSAGLAGGPYEQYF	TRBV29-1	TRBD2	TRBJ2-7	2
HC-1	AGCCAAGTCACCATG	GCAAATCAGGGCTCTGAGGCC	TGCAGCGTTGAAGCGGCCCGATATACGCAGTATTTT	SQVTM	ANQGSEA	CSVEAARYTQYF	TRBV29-1	TRBD1	TRBJ2-3	2
HC-1	AGCCAAGTCACCATG	GCAAATCAGGGCTCTGAGGCC	TGCAGCGTCGGTGACAGGAGGGAGAAAAACATTCAGTACTTC	SQVTM	ANQGSEA	CSVGDRREKNIQYF	TRBV29-1	TRBD1	TRBJ2-4	2
HC-1	AGCCAAGTCACCATG	GCAAATCAGGGCTCTGAGGCC	TGCAGCGTTGACGCCTCGTCCGGGACTAGCTATAATGAGCAGTTCTTC	SQVTM	ANQGSEA	CSVDASSGTSYNEQFF	TRBV29-1	TRBD2	TRBJ2-1	2
HC-1	AGCCAAGTCACCATG	GCAAATCAGGGCTCTGAGGCC	TGCAGCGTTTTCGACCGAACTGGAAACACCATATATTTT	SQVTM	ANQGSEA	CSVFDRTGNTIYF	TRBV29-1		TRBJ1-3	2
HC-1	AGCCAAGTCACCATG	GCAAATCAGGGCTCTGAGGCC	TGCAGCGTTGGGTACAATGAGCAGTTCTTC	SQVTM	ANQGSEA	CSVGYNEQFF	TRBV29-1		TRBJ2-1	2
HC-1	AGCCAAGTCACCATG	GCAAATCAGGGCTCTGAGGCC	TGCAGCGAACCCGAGGTCCTGGAGACCCAGTACTTC	SQVTM	ANQGSEA	CSEPEVLETQYF	TRBV29-1		TRBJ2-5	2
HC-1	AGCCAAGTCACCATG	GCAAATCAGGGCTCTGAGGCC	TGCAGCGTTGACAGGGATTCAGATACGCAGTATTTT	SQVTM	ANQGSEA	CSVDRDSDTQYF	TRBV29-1	TRBD1	TRBJ2-3	2
HC-1	AGCCAAGTCACCATG	GCAAATCAGGGCTCTGAGGCC	TGCAGCGTTGAAGACAACAGGGGGCCGTACGAGCAGTACTTC	SQVTM	ANQGSEA	CSVEDNRGPYEQYF	TRBV29-1	TRBD1	TRBJ2-7	2
HC-1	AGCCAAGTCACCATG	GCAAATCAGGGCTCTGAGGCC	TGCAGCGTTGACGAGGGAAATACGGCCCAGTACTTC	SQVTM	ANQGSEA	CSVDEGNTAQYF	TRBV29-1		TRBJ2-5	2
HC-1	AGCCAAGTCACCATG	GCAAATCAGGGCTCTGAGGCC	TGCAGCGTTGGTAGGGCCGGAACCTACGAGCAGTACTTC	SQVTM	ANQGSEA	CSVGRAGTYEQYF	TRBV29-1	TRBD1	TRBJ2-7	2
HC-1	AGCCAAGTCACCATG	GCAAATCAGGGCTCTGAGGCC	TGCAGCGTGAACAGGGGTTCGACTGAAGCTTTCTTT	SQVTM	ANQGSEA	CSVNRGSTEAFF	TRBV29-1	TRBD1	TRBJ1-1	2
HC-1	AGCCAAGTCACCATG	GCAAATCAGGGCTCTGAGGCC	TGCAGCGGGCGGGACACAGGACTGGTGGCTGAAGCTTTCTTT	SQVTM	ANQGSEA	CSGRDTGLVAEAFF	TRBV29-1	TRBD1	TRBJ1-1	2
HC-1	AGCCAAGTCACCATG	GCAAATCAGGGCTCTGAGGCC	TGCAGCGTTAACGGGGGCAATGGAAACACCATATATTTT	SQVTM	ANQGSEA	CSVNGGNGNTIYF	TRBV29-1	TRBD1	TRBJ1-3	2
HC-1	AGCCAAGTCACCATG	GCAAATCAGGGCTCTGAGGCC	TGCAGCGGGACTAGCGGAACAGATACGCAGTATTTT	SQVTM	ANQGSEA	CSGTSGTDTQYF	TRBV29-1	TRBD2	TRBJ2-3	2
HC-1	AGCCAAGTCACCATG	GCAAATCAGGGCTCTGAGGCC	TGCAGCGTTGAAGATCGGCGGGGTCCAGATACGCAGTATTTT	SQVTM	ANQGSEA	CSVEDRRGPDTQYF	TRBV29-1	TRBD2	TRBJ2-3	2
HC-1	AGCCAAGTCACCATG	GCAAATCAGGGCTCTGAGGCC	TGCAGCGCCAAGACACCCGGATTTACTTACAATGAGCAGTTCTTC	SQVTM	ANQGSEA	CSAKTPGFTYNEQFF	TRBV29-1	TRBD1	TRBJ2-1	2
HC-1	AGCCAAGTCACCATG	GCAAATCAGGGCTCTGAGGCC	TGCAGCGTTGTTGGGCCAGGGGGTCAAGAGACCCAGTACTTC	SQVTM	ANQGSEA	CSVVGPGGQETQYF	TRBV29-1	TRBD1	TRBJ2-5	2
HC-1	AGCCAAGTCACCATG	GCAAATCAGGGCTCTGAGGCC	TGCAGCGTGAAGGGGGCAGGGATGACTGAAGCTTTCTTT	SQVTM	ANQGSEA	CSVKGAGMTEAFF	TRBV29-1	TRBD1	TRBJ1-1	2
HC-1	AGCCAAGTCACCATG	GCAAATCAGGGCTCTGAGGCC	TGCAGCGTTGACAGGGGAGAGGGCTATGGCTACACCTTC	SQVTM	ANQGSEA	CSVDRGEGYGYTF	TRBV29-1	TRBD1	TRBJ1-2	2
HC-1	AGCCAAGTCACCATG	GCAAATCAGGGCTCTGAGGCC	TGCAGCGTCATGGGACTAGCGGGAGGTTCCTCCTACGAGCAGTACTTC	SQVTM	ANQGSEA	CSVMGLAGGSSYEQYF	TRBV29-1	TRBD2	TRBJ2-7	2
HC-1	AGCCAAGTCACCATG	GCAAATCAGGGCTCTGAGGCC	TGCAGCGTTGCCCGGGACGGGAGGACCCAGTACTTC	SQVTM	ANQGSEA	CSVARDGRTQYF	TRBV29-1	TRBD1	TRBJ2-5	2
HC-1	AGCCAAGTCACCATG	GCAAATCAGGGCTCTGAGGCC	TGCAGCGTTCAAGGAGGAGGATCTGAAGCTTTCTTT	SQVTM	ANQGSEA	CSVQGGGSEAFF	TRBV29-1	TRBD2	TRBJ1-1	2
HC-1	AGCCAAGTCACCATG	GCAAATCAGGGCTCTGAGGCC	TGCAGCGTACTATGGACAGGGGTTGTCTACACCTTC	SQVTM	ANQGSEA	CSVLWTGVVYTF	TRBV29-1	TRBD1	TRBJ1-2	2
HC-1	AGCCAAGTCACCATG	GCAAATCAGGGCTCTGAGGCC	TGCAGCGTTGTATCCCGCCTAGATAATTCACCCCTCCACTTT	SQVTM	ANQGSEA	CSVVSRLDNSPLHF	TRBV29-1	TRBD2	TRBJ1-6	2
HC-1	AGCCAAGTCACCATG	GCAAATCAGGGCTCTGAGGCC	TGCAGCGTCCGGACAGGGACAGAGACCCAGTACTTC	SQVTM	ANQGSEA	CSVRTGTETQYF	TRBV29-1	TRBD1	TRBJ2-5	2
HC-1	AGCCAAGTCACCATG	GCAAATCAGGGCTCTGAGGCC	TGCAGCGTTGTCACAGGGGGCTTCGAGCAGTACTTC	SQVTM	ANQGSEA	CSVVTGGFEQYF	TRBV29-1	TRBD1	TRBJ2-7	2
HC-1	AGCCAAGTCACCATG	GCAAATCAGGGCTCTGAGGCC	TGCAGCGTTGAGTATAAGGGAAAGAACACTGAAGCTTTCTTT	SQVTM	ANQGSEA	CSVEYKGKNTEAFF	TRBV29-1		TRBJ1-1	2
HC-1	AGCCAAGTCACCATG	GCAAATCAGGGCTCTGAGGCC	TGCAGCGTTGAAGACGGGCTCGCTCGGGGGGTCTATGGCTACACCTTC	SQVTM	ANQGSEA	CSVEDGLARGVYGYTF	TRBV29-1	TRBD2	TRBJ1-2	2
HC-1	AGCCAAGTCACCATG	GCAAATCAGGGCTCTGAGGCC	TGCAGCGTCGAGGACAGGATTTATGGCTACACCTTC	SQVTM	ANQGSEA	CSVEDRIYGYTF	TRBV29-1	TRBD1	TRBJ1-2	2
HC-1	AGCCAAGTCACCATG	GCAAATCAGGGCTCTGAGGCC	TGCAGCGTTGCCTATGGCCCTGCATCCTACGAGCAGTACTTC	SQVTM	ANQGSEA	CSVAYGPASYEQYF	TRBV29-1	TRBD1	TRBJ2-7	2
HC-1	AGCCAAGTCACCATG	GCAAATCAGGGCTCTGAGGCC	TGCAGCGTGGGGCGGGACAATGCTAACTATGGCTACACCTTC	SQVTM	ANQGSEA	CSVGRDNANYGYTF	TRBV29-1	TRBD1	TRBJ1-2	2
HC-1	AGCCAAGTCACCATG	GCAAATCAGGGCTCTGAGGCC	TGCAGCGTCGCGGGGGGGGTTGACTCCTACGAGCAGTACTTC	SQVTM	ANQGSEA	CSVAGGVDSYEQYF	TRBV29-1	TRBD2	TRBJ2-7	2
HC-1	AGCCAAGTCACCATG	GCAAATCAGGGCTCTGAGGCC	TGCAGCGTCGAAACGGACGACTCGTGGGAGCAGTACTTC	SQVTM	ANQGSEA	CSVETDDSWEQYF	TRBV29-1		TRBJ2-7	2
HC-1	AGCCAAGTCACCATG	GCAAATCAGGGCTCTGAGGCC	TGCAGCGTTATAACAGGGTGGGGTGAAAAACTGTTTTTT	SQVTM	ANQGSEA	CSVITGWGEKLFF	TRBV29-1	TRBD1	TRBJ1-4	2
HC-1	AGCCAAGTCACCATG	GCAAATCAGGGCTCTGAGGCC	TGCAGCGTTGGTCCGACAGGGATGGTCACTGAAGCTTTCTTT	SQVTM	ANQGSEA	CSVGPTGMVTEAFF	TRBV29-1	TRBD1	TRBJ1-1	2
HC-1	AGCCAAGTCACCATG	GCAAATCAGGGCTCTGAGGCC	TGCAGCGTTGAATCCAGCGGGTCCCCCTACGAGCAGTACTTC	SQVTM	ANQGSEA	CSVESSGSPYEQYF	TRBV29-1	TRBD2	TRBJ2-7	2
HC-1	AGCCAAGTCACCATG	GCAAATCAGGGCTCTGAGGCC	TGCAGCGCAGGGAAAGGGCAGATCACAGATACGCAGTATTTT	SQVTM	ANQGSEA	CSAGKGQITDTQYF	TRBV29-1	TRBD1	TRBJ2-3	2
HC-1	AGCCAAGTCACCATG	GCAAATCAGGGCTCTGAGGCC	TGCAGCGTGACTGCCGGGACAGGGGCGCAGTCGAAAGCTTTCTTT	SQVTM	ANQGSEA	CSVTAGTGAQSKAFF	TRBV29-1	TRBD1	TRBJ1-1	2
HC-1	AGCCAAGTCACCATG	GCAAATCAGGGCTCTGAGGCC	TGCAGCGTTGAAGATCGGAAGACCCAGTACTTC	SQVTM	ANQGSEA	CSVEDRKTQYF	TRBV29-1		TRBJ2-5	2
HC-1	AGCCAAGTCACCATG	GCAAATCAGGGCTCTGAGGCC	TGCAGCGTTGGGCAGGGGTCCAACGAGCAGTACTTC	SQVTM	ANQGSEA	CSVGQGSNEQYF	TRBV29-1	TRBD1	TRBJ2-7	2
HC-1	AGCCAAGTCACCATG	GCAAATCAGGGCTCTGAGGCC	TGCAGCGTTGAAGAAGGAAACGGCAATCAGCCCCAGCATTTT	SQVTM	ANQGSEA	CSVEEGNGNQPQHF	TRBV29-1		TRBJ1-5	2
HC-1	AGCCAAGTCACCATG	GCAAATCAGGGCTCTGAGGCC	TGCAGCGCCGGGGGGACTAGCCAGAAAGAGACCCAGTACTTC	SQVTM	ANQGSEA	CSAGGTSQKETQYF	TRBV29-1	TRBD2	TRBJ2-5	2
HC-1	AGCCAAGTCACCATG	GCAAATCAGGGCTCTGAGGCC	TGCAGCGCTGGGCGTTCCTCCTACGAGCAGTACTTC	SQVTM	ANQGSEA	CSAGRSSYEQYF	TRBV29-1		TRBJ2-7	2
HC-1	AGCCAAGTCACCATG	GCAAATCAGGGCTCTGAGGCC	TGCAGCGTTGAAGTCCCGAAACGGAACACTGAAGCTTTCTTT	SQVTM	ANQGSEA	CSVEVPKRNTEAFF	TRBV29-1	TRBD1	TRBJ1-1	2
HC-1	AGCCAAGTCACCATG	GCAAATCAGGGCTCTGAGGCC	TGCAGCGTTGAAAGTAGCGGGAGTTACTACGAGCAGTACTTC	SQVTM	ANQGSEA	CSVESSGSYYEQYF	TRBV29-1	TRBD2	TRBJ2-7	2
HC-1	AGCCAAGTCACCATG	GCAAATCAGGGCTCTGAGGCC	TGCAGCGTTGGGGCTAGCGAGAGCTCCTACAATGAGCAGTTCTTC	SQVTM	ANQGSEA	CSVGASESSYNEQFF	TRBV29-1	TRBD2	TRBJ2-1	2
HC-1	AGCCAAGTCACCATG	GCAAATCAGGGCTCTGAGGCC	TGCAGCGTTGGGGAGAGGAAAGCTTTCTTT	SQVTM	ANQGSEA	CSVGERKAFF	TRBV29-1	TRBD1	TRBJ1-1	2
HC-1	AGCCAAGTCACCATG	GCAAATCAGGGCTCTGAGGCC	TGCAGCGTTGAAAACAGGGCGGGGTACAATGAGCAGTTCTTC	SQVTM	ANQGSEA	CSVENRAGYNEQFF	TRBV29-1	TRBD1	TRBJ2-1	2
HC-1	AGCCAAGTCACCATG	GCAAATCAGGGCTCTGAGGCC	TGCAGCTCTTCACAGAGGAACACTGAAGCTTTCTTT	SQVTM	ANQGSEA	CSSSQRNTEAFF	TRBV29-1		TRBJ1-1	2
HC-1	AGCCAAGTCACCATG	GCAAATCAGGGCTCTGAGGCC	TGCAGCGGGGCACGGGACTCCTACAATGAGCAGTTCTTC	SQVTM	ANQGSEA	CSGARDSYNEQFF	TRBV29-1		TRBJ2-1	2
[truncated: 489,380 more rows]
